# Supplementary material for: Insights into the physiological and genomic characterization of three bacterial isolates from a highly alkaline, terrestrial serpentinizing system
Source: Front Microbiol. 2023 Jul 13;14:1179857. doi: 10.3389/fmicb.2023.1179857 (PMC10373932; doi:10.3389/fmicb.2023.1179857)
Supplement: Supplementary file 2 [file Table_1.XLSX]

## Sheet: Table S1. GToTree Ali
Table S1. Genomes used to generate the phylogenetic tree for Alishewanella (Figure 1A). GToTree (Lee, 2019) was used to retrieve and generate the tree.
assembly_id	label	label_source	taxid	num_SCG_hits	uniq_SCG_hits	perc_comp	perc_redund	num_SCG_hits_after_len_filt	in_final_tree	GTDB_accession	GTDB_domain	GTDB_phylum	GTDB_class	GTDB_order	GTDB_family	GTDB_genus	GTDB_species
GCA_000217935.2	GCF_000217935.1_Bacteria_Proteobacteria_Gammaproteobacteria_Pararheinheimera_sp000217935	GTDB	506534	167	167	97.09	0	166	Yes	RS_GCF_000217935.1	Bacteria	Proteobacteria	Gammaproteobacteria	Enterobacterales	Alteromonadaceae	Pararheinheimera	Pararheinheimera sp000217935
GCA_000238255.4	GCF_000238255.3_Bacteria_Proteobacteria_Gammaproteobacteria_Pseudoalteromonas_spongiae	GTDB	1117319	169	168	97.67	0.58	166	Yes	RS_GCF_000238255.3	Bacteria	Proteobacteria	Gammaproteobacteria	Enterobacterales	Alteromonadaceae	Pseudoalteromonas	Pseudoalteromonas spongiae
GCA_000238275.3	GCF_000238275.2_Bacteria_Proteobacteria_Gammaproteobacteria_Pseudoalteromonas_undina	GTDB	43660	170	168	97.67	1.16	167	Yes	RS_GCF_000238275.2	Bacteria	Proteobacteria	Gammaproteobacteria	Enterobacterales	Alteromonadaceae	Pseudoalteromonas	Pseudoalteromonas undina
GCA_000238295.3	GCF_000238295.2_Bacteria_Proteobacteria_Gammaproteobacteria_Pseudoalteromonas_rubra	GTDB	43658	169	157	91.28	8.14	153	Yes	RS_GCF_000238295.2	Bacteria	Proteobacteria	Gammaproteobacteria	Enterobacterales	Alteromonadaceae	Pseudoalteromonas	Pseudoalteromonas rubra
GCA_000238315.4	GCF_000238315.3_Bacteria_Proteobacteria_Gammaproteobacteria_Pseudoalteromonas_piscicida	GTDB	43662	171	163	94.77	6.98	162	Yes	RS_GCF_000238315.3	Bacteria	Proteobacteria	Gammaproteobacteria	Enterobacterales	Alteromonadaceae	Pseudoalteromonas	Pseudoalteromonas piscicida
GCA_000238335.3	GCF_000238335.2_Bacteria_Proteobacteria_Gammaproteobacteria_Pseudoalteromonas_marina	GTDB	267375	169	167	97.09	1.16	165	Yes	RS_GCF_000238335.2	Bacteria	Proteobacteria	Gammaproteobacteria	Enterobacterales	Alteromonadaceae	Pseudoalteromonas	Pseudoalteromonas marina
GCA_000238355.2	GCF_000238355.1_Bacteria_Proteobacteria_Gammaproteobacteria_Pseudoalteromonas_haloplanktis	GTDB	1117315	171	168	97.67	1.74	166	Yes	RS_GCF_000238355.1	Bacteria	Proteobacteria	Gammaproteobacteria	Enterobacterales	Alteromonadaceae	Pseudoalteromonas	Pseudoalteromonas haloplanktis
GCA_000238375.3	GCF_000238375.2_Bacteria_Proteobacteria_Gammaproteobacteria_Pseudoalteromonas_citrea	GTDB	43655	170	167	97.09	1.74	165	Yes	RS_GCF_000238375.2	Bacteria	Proteobacteria	Gammaproteobacteria	Enterobacterales	Alteromonadaceae	Pseudoalteromonas	Pseudoalteromonas citrea
GCA_000238395.4	GCF_000238395.3_Bacteria_Proteobacteria_Gammaproteobacteria_Pseudoalteromonas_arctica	GTDB	1117313	167	158	91.86	5.23	157	Yes	RS_GCF_000238395.3	Bacteria	Proteobacteria	Gammaproteobacteria	Enterobacterales	Alteromonadaceae	Pseudoalteromonas	Pseudoalteromonas arctica
GCA_000239855.2	GCF_000239855.1_Bacteria_Proteobacteria_Gammaproteobacteria_Pseudoalteromonas_sp000239855	GTDB	388384	168	165	95.93	1.74	160	Yes	RS_GCF_000239855.1	Bacteria	Proteobacteria	Gammaproteobacteria	Enterobacterales	Alteromonadaceae	Pseudoalteromonas	Pseudoalteromonas sp000239855
GCA_000245735.2	GCF_000245735.1_Bacteria_Proteobacteria_Gammaproteobacteria_Alishewanella_jeotgali	GTDB	1129374	169	167	97.09	1.16	165	Yes	RS_GCF_000245735.1	Bacteria	Proteobacteria	Gammaproteobacteria	Enterobacterales	Alteromonadaceae	Alishewanella	Alishewanella jeotgali
GCA_000272005.1	GCF_000272005.1_Bacteria_Proteobacteria_Gammaproteobacteria_Alishewanella_agri	GTDB	1195246	169	167	97.09	1.74	164	Yes	RS_GCF_000272005.1	Bacteria	Proteobacteria	Gammaproteobacteria	Enterobacterales	Alteromonadaceae	Alishewanella	Alishewanella agri
GCA_000280055.1	GCF_000280055.1_Bacteria_Proteobacteria_Gammaproteobacteria_Alishewanella_aestuarii	GTDB	1197174	166	165	95.93	0.58	158	Yes	RS_GCF_000280055.1	Bacteria	Proteobacteria	Gammaproteobacteria	Enterobacterales	Alteromonadaceae	Alishewanella	Alishewanella aestuarii
GCA_000296695.1	GCF_000296695.1_Bacteria_Proteobacteria_Gammaproteobacteria_Rheinheimera_nanhaiensis	GTDB	562729	167	166	96.51	0.58	157	Yes	RS_GCF_000296695.1	Bacteria	Proteobacteria	Gammaproteobacteria	Enterobacterales	Alteromonadaceae	Rheinheimera	Rheinheimera nanhaiensis
GCA_000333235.1	GCA_000333235.1_Bacteria_Proteobacteria_Gammaproteobacteria_Pseudoalteromonas_luteoviolacea_D	GTDB	1268239	171	166	96.51	2.91	162	Yes	GB_GCA_000333235.1	Bacteria	Proteobacteria	Gammaproteobacteria	Enterobacterales	Alteromonadaceae	Pseudoalteromonas	Pseudoalteromonas luteoviolacea_D
GCA_000382165.1	GCF_000382165.1_Bacteria_Proteobacteria_Gammaproteobacteria_Arsukibacterium_perlucidum	GTDB	1123054	170	170	98.84	0	167	Yes	RS_GCF_000382165.1	Bacteria	Proteobacteria	Gammaproteobacteria	Enterobacterales	Alteromonadaceae	Arsukibacterium	Arsukibacterium perlucidum
GCA_000425345.1	GCF_000425345.1_Bacteria_Proteobacteria_Gammaproteobacteria_Rheinheimera_baltica	GTDB	1123053	169	167	97.09	1.16	166	Yes	RS_GCF_000425345.1	Bacteria	Proteobacteria	Gammaproteobacteria	Enterobacterales	Alteromonadaceae	Rheinheimera	Rheinheimera baltica
GCA_000498095.1	GCF_000498095.1_Bacteria_Proteobacteria_Gammaproteobacteria_Pseudoalteromonas_sp000498095	GTDB	1938600	171	160	93.02	6.98	158	Yes	RS_GCF_000498095.1	Bacteria	Proteobacteria	Gammaproteobacteria	Enterobacterales	Alteromonadaceae	Pseudoalteromonas	Pseudoalteromonas sp000498095
GCA_000690055.1	GCF_000690055.1_Bacteria_Proteobacteria_Gammaproteobacteria_Pseudoalteromonas_fuliginea	GTDB	1872678	171	167	97.09	2.33	167	Yes	RS_GCF_000690055.1	Bacteria	Proteobacteria	Gammaproteobacteria	Enterobacterales	Alteromonadaceae	Pseudoalteromonas	Pseudoalteromonas fuliginea
GCA_000711985.1	GCF_000711985.1_Bacteria_Proteobacteria_Gammaproteobacteria_Pararheinheimera_texasensis	GTDB	1123055	169	168	97.67	0.58	167	Yes	RS_GCF_000711985.1	Bacteria	Proteobacteria	Gammaproteobacteria	Enterobacterales	Alteromonadaceae	Pararheinheimera	Pararheinheimera texasensis
GCA_000788395.1	GCF_000788395.1_Bacteria_Proteobacteria_Gammaproteobacteria_Pseudoalteromonas_piratica	GTDB	1348114	170	169	98.26	0.58	168	Yes	RS_GCF_000788395.1	Bacteria	Proteobacteria	Gammaproteobacteria	Enterobacterales	Alteromonadaceae	Pseudoalteromonas	Pseudoalteromonas piratica
GCA_000814665.1	GCA_000814665.1_Bacteria_Proteobacteria_Gammaproteobacteria_Pseudoalteromonas_elyakovii	GTDB	81037	169	166	96.51	1.74	165	Yes	GB_GCA_000814665.1	Bacteria	Proteobacteria	Gammaproteobacteria	Enterobacterales	Alteromonadaceae	Pseudoalteromonas	Pseudoalteromonas elyakovii
GCA_000814675.1	GCF_000814675.1_Bacteria_Proteobacteria_Gammaproteobacteria_Pseudoalteromonas_distincta	GTDB	77608	171	169	98.26	1.16	169	Yes	RS_GCF_000814675.1	Bacteria	Proteobacteria	Gammaproteobacteria	Enterobacterales	Alteromonadaceae	Pseudoalteromonas	Pseudoalteromonas distincta
GCA_000814765.1	GCF_000814765.1_Bacteria_Proteobacteria_Gammaproteobacteria_Pseudoalteromonas_luteoviolacea_H	GTDB	43657	169	167	97.09	1.74	167	Yes	RS_GCF_000814765.1	Bacteria	Proteobacteria	Gammaproteobacteria	Enterobacterales	Alteromonadaceae	Pseudoalteromonas	Pseudoalteromonas luteoviolacea_H
GCA_000967655.1	GCF_000967655.1_Bacteria_Proteobacteria_Gammaproteobacteria_Pseudoalteromonas_rubra_A	GTDB	43658	168	164	95.35	3.49	163	Yes	RS_GCF_000967655.1	Bacteria	Proteobacteria	Gammaproteobacteria	Enterobacterales	Alteromonadaceae	Pseudoalteromonas	Pseudoalteromonas rubra_A
GCA_000986865.1	GCF_000986865.1_Bacteria_Proteobacteria_Gammaproteobacteria_Pararheinheimera_mesophila	GTDB	1547515	148	145	84.3	2.33	144	Yes	RS_GCF_000986865.1	Bacteria	Proteobacteria	Gammaproteobacteria	Enterobacterales	Alteromonadaceae	Pararheinheimera	Pararheinheimera mesophila
GCA_000987765.1	GCF_000987765.1_Bacteria_Proteobacteria_Gammaproteobacteria_Arsukibacterium_sp000987765	GTDB	1632859	166	156	90.7	5.81	153	Yes	RS_GCF_000987765.1	Bacteria	Proteobacteria	Gammaproteobacteria	Enterobacterales	Alteromonadaceae	Arsukibacterium	Arsukibacterium sp000987765
GCA_000987775.1	GCF_000987775.1_Bacteria_Proteobacteria_Gammaproteobacteria_Arsukibacterium_ikkense	GTDB	336831	168	167	97.09	0.58	166	Yes	RS_GCF_000987775.1	Bacteria	Proteobacteria	Gammaproteobacteria	Enterobacterales	Alteromonadaceae	Arsukibacterium	Arsukibacterium ikkense
GCA_001269985.1	GCF_001269985.1_Bacteria_Proteobacteria_Gammaproteobacteria_Pseudoalteromonas_sp001269985	GTDB	1690037	170	160	93.02	6.4	160	Yes	RS_GCF_001269985.1	Bacteria	Proteobacteria	Gammaproteobacteria	Enterobacterales	Alteromonadaceae	Pseudoalteromonas	Pseudoalteromonas sp001269985
GCA_001306915.1	GCF_001306915.1_Bacteria_Proteobacteria_Gammaproteobacteria_Pseudoalteromonas_lipolytica_A	GTDB	570156	171	169	98.26	1.16	168	Yes	RS_GCF_001306915.1	Bacteria	Proteobacteria	Gammaproteobacteria	Enterobacterales	Alteromonadaceae	Pseudoalteromonas	Pseudoalteromonas lipolytica_A
GCA_001399975.1	GCF_001399975.1_Bacteria_Proteobacteria_Gammaproteobacteria_Pseudoalteromonas_sp001399975	GTDB	1710354	170	169	98.26	0.58	169	Yes	RS_GCF_001399975.1	Bacteria	Proteobacteria	Gammaproteobacteria	Enterobacterales	Alteromonadaceae	Pseudoalteromonas	Pseudoalteromonas sp001399975
GCA_001401805.1	GCF_001401805.1_Bacteria_Proteobacteria_Gammaproteobacteria_Pseudoalteromonas_sp001401805	GTDB	1723758	171	169	98.26	1.16	168	Yes	RS_GCF_001401805.1	Bacteria	Proteobacteria	Gammaproteobacteria	Enterobacterales	Alteromonadaceae	Pseudoalteromonas	Pseudoalteromonas sp001401805
GCA_001444405.1	GCF_001444405.1_Bacteria_Proteobacteria_Gammaproteobacteria_Pseudoalteromonas_phenolica	GTDB	161398	169	167	97.09	1.16	165	Yes	RS_GCF_001444405.1	Bacteria	Proteobacteria	Gammaproteobacteria	Enterobacterales	Alteromonadaceae	Pseudoalteromonas	Pseudoalteromonas phenolica
GCA_001465295.1	GCF_001465295.1_Bacteria_Proteobacteria_Gammaproteobacteria_Pseudoalteromonas_translucida	GTDB	1315283	168	166	96.51	1.16	162	Yes	RS_GCF_001465295.1	Bacteria	Proteobacteria	Gammaproteobacteria	Enterobacterales	Alteromonadaceae	Pseudoalteromonas	Pseudoalteromonas translucida
GCA_001468485.1	GCF_001468485.1_Bacteria_Proteobacteria_Gammaproteobacteria_Pseudoalteromonas_sp001468485	GTDB	1348395	169	167	97.09	1.74	166	Yes	RS_GCF_001468485.1	Bacteria	Proteobacteria	Gammaproteobacteria	Enterobacterales	Alteromonadaceae	Pseudoalteromonas	Pseudoalteromonas sp001468485
GCA_001469215.1	GCF_001469215.1_Bacteria_Proteobacteria_Gammaproteobacteria_Pseudoalteromonas_sp001469215	GTDB	1348393	171	169	98.26	1.16	169	Yes	RS_GCF_001469215.1	Bacteria	Proteobacteria	Gammaproteobacteria	Enterobacterales	Alteromonadaceae	Pseudoalteromonas	Pseudoalteromonas sp001469215
GCA_001469895.1	GCF_001469895.1_Bacteria_Proteobacteria_Gammaproteobacteria_Pseudoalteromonas_sp001469895	GTDB	1766621	171	168	97.67	1.74	168	Yes	RS_GCF_001469895.1	Bacteria	Proteobacteria	Gammaproteobacteria	Enterobacterales	Alteromonadaceae	Pseudoalteromonas	Pseudoalteromonas sp001469895
GCA_001482385.1	GCF_001482385.1_Bacteria_Proteobacteria_Gammaproteobacteria_Pseudoalteromonas_rubra_B	GTDB	43658	170	164	95.35	4.07	164	Yes	RS_GCF_001482385.1	Bacteria	Proteobacteria	Gammaproteobacteria	Enterobacterales	Alteromonadaceae	Pseudoalteromonas	Pseudoalteromonas rubra_B
GCA_001513785.1	GCF_001513785.1_Bacteria_Proteobacteria_Gammaproteobacteria_Rheinheimera_sp001513785	GTDB	1712383	169	167	97.09	1.16	165	Yes	RS_GCF_001513785.1	Bacteria	Proteobacteria	Gammaproteobacteria	Enterobacterales	Alteromonadaceae	Rheinheimera	Rheinheimera sp001513785
GCA_001550135.1	GCF_001550135.1_Bacteria_Proteobacteria_Gammaproteobacteria_Pseudoalteromonas_shioyasakiensis	GTDB	1190813	171	166	96.51	2.91	166	Yes	RS_GCF_001550135.1	Bacteria	Proteobacteria	Gammaproteobacteria	Enterobacterales	Alteromonadaceae	Pseudoalteromonas	Pseudoalteromonas shioyasakiensis
GCA_001550155.1	GCF_001550155.1_Bacteria_Proteobacteria_Gammaproteobacteria_Pseudoalteromonas_arabiensis	GTDB	874454	171	169	98.26	1.16	169	Yes	RS_GCF_001550155.1	Bacteria	Proteobacteria	Gammaproteobacteria	Enterobacterales	Alteromonadaceae	Pseudoalteromonas	Pseudoalteromonas arabiensis
GCA_001625565.1	GCF_001625565.1_Bacteria_Proteobacteria_Gammaproteobacteria_Pseudoalteromonas_luteoviolacea_F	GTDB	1365254	170	167	97.09	2.33	167	Yes	RS_GCF_001625565.1	Bacteria	Proteobacteria	Gammaproteobacteria	Enterobacterales	Alteromonadaceae	Pseudoalteromonas	Pseudoalteromonas luteoviolacea_F
GCA_001625575.1	GCF_001625575.1_Bacteria_Proteobacteria_Gammaproteobacteria_Pseudoalteromonas_luteoviolacea_E	GTDB	1365255	170	166	96.51	2.91	166	Yes	RS_GCF_001625575.1	Bacteria	Proteobacteria	Gammaproteobacteria	Enterobacterales	Alteromonadaceae	Pseudoalteromonas	Pseudoalteromonas luteoviolacea_E
GCA_001625595.1	GCF_001625595.1_Bacteria_Proteobacteria_Gammaproteobacteria_Pseudoalteromonas_luteoviolacea_A	GTDB	1365253	170	167	97.09	2.33	167	Yes	RS_GCF_001625595.1	Bacteria	Proteobacteria	Gammaproteobacteria	Enterobacterales	Alteromonadaceae	Pseudoalteromonas	Pseudoalteromonas luteoviolacea_A
GCA_001625655.1	GCF_001625655.1_Bacteria_Proteobacteria_Gammaproteobacteria_Pseudoalteromonas_luteoviolacea	GTDB	1365250	170	165	95.93	3.49	165	Yes	RS_GCF_001625655.1	Bacteria	Proteobacteria	Gammaproteobacteria	Enterobacterales	Alteromonadaceae	Pseudoalteromonas	Pseudoalteromonas luteoviolacea
GCA_001625695.1	GCF_001625695.1_Bacteria_Proteobacteria_Gammaproteobacteria_Pseudoalteromonas_luteoviolacea_B	GTDB	1365252	171	168	97.67	2.33	167	Yes	RS_GCF_001625695.1	Bacteria	Proteobacteria	Gammaproteobacteria	Enterobacterales	Alteromonadaceae	Pseudoalteromonas	Pseudoalteromonas luteoviolacea_B
GCA_001641615.1	GCF_001641615.1_Bacteria_Proteobacteria_Gammaproteobacteria_Pseudoalteromonas_gelatinilytica	GTDB	1703256	171	167	97.09	2.33	167	Yes	RS_GCF_001641615.1	Bacteria	Proteobacteria	Gammaproteobacteria	Enterobacterales	Alteromonadaceae	Pseudoalteromonas	Pseudoalteromonas gelatinilytica
GCA_001653135.1	GCF_001653135.1_Bacteria_Proteobacteria_Gammaproteobacteria_Pseudoalteromonas_neustonica	GTDB	1840331	171	166	96.51	2.91	165	Yes	RS_GCF_001653135.1	Bacteria	Proteobacteria	Gammaproteobacteria	Enterobacterales	Alteromonadaceae	Pseudoalteromonas	Pseudoalteromonas neustonica
GCA_001661495.1	GCF_001661495.1_Bacteria_Proteobacteria_Gammaproteobacteria_Pseudoalteromonas_prydzensis	GTDB	182141	171	168	97.67	1.74	168	Yes	RS_GCF_001661495.1	Bacteria	Proteobacteria	Gammaproteobacteria	Enterobacterales	Alteromonadaceae	Pseudoalteromonas	Pseudoalteromonas prydzensis
GCA_001669775.1	GCF_001669775.1_Bacteria_Proteobacteria_Gammaproteobacteria_Pararheinheimera_sp001669775	GTDB	1827365	169	165	95.93	2.33	164	Yes	RS_GCF_001669775.1	Bacteria	Proteobacteria	Gammaproteobacteria	Enterobacterales	Alteromonadaceae	Pararheinheimera	Pararheinheimera sp001669775
GCA_001696455.1	GCF_001696455.1_Bacteria_Proteobacteria_Gammaproteobacteria_Pseudoalteromonas_luteoviolacea_C	GTDB	43657	170	166	96.51	2.91	166	Yes	RS_GCF_001696455.1	Bacteria	Proteobacteria	Gammaproteobacteria	Enterobacterales	Alteromonadaceae	Pseudoalteromonas	Pseudoalteromonas luteoviolacea_C
GCA_001750165.1	GCF_001750165.1_Bacteria_Proteobacteria_Gammaproteobacteria_Pseudoalteromonas_luteoviolacea_G	GTDB	43657	171	168	97.67	2.33	168	Yes	RS_GCF_001750165.1	Bacteria	Proteobacteria	Gammaproteobacteria	Enterobacterales	Alteromonadaceae	Pseudoalteromonas	Pseudoalteromonas luteoviolacea_G
GCA_001752395.1	GCF_001752395.1_Bacteria_Proteobacteria_Gammaproteobacteria_Rheinheimera_salexigens	GTDB	1628148	165	165	95.93	0	163	Yes	RS_GCF_001752395.1	Bacteria	Proteobacteria	Gammaproteobacteria	Enterobacterales	Alteromonadaceae	Rheinheimera	Rheinheimera salexigens
GCA_001854475.1	GCF_001854475.1_Bacteria_Proteobacteria_Gammaproteobacteria_Pseudoalteromonas_byunsanensis	GTDB	327939	171	168	97.67	1.74	168	Yes	RS_GCF_001854475.1	Bacteria	Proteobacteria	Gammaproteobacteria	Enterobacterales	Alteromonadaceae	Pseudoalteromonas	Pseudoalteromonas byunsanensis
GCA_001854605.1	GCF_001854605.1_Bacteria_Proteobacteria_Gammaproteobacteria_Pseudoalteromonas_amylolytica	GTDB	1859457	171	169	98.26	1.16	169	Yes	RS_GCF_001854605.1	Bacteria	Proteobacteria	Gammaproteobacteria	Enterobacterales	Alteromonadaceae	Pseudoalteromonas	Pseudoalteromonas amylolytica
GCA_001974875.1	GCF_001974875.1_Bacteria_Proteobacteria_Gammaproteobacteria_Pseudoalteromonas_sp001974875	GTDB	1938368	171	169	98.26	1.16	169	Yes	RS_GCF_001974875.1	Bacteria	Proteobacteria	Gammaproteobacteria	Enterobacterales	Alteromonadaceae	Pseudoalteromonas	Pseudoalteromonas sp001974875
GCA_001999225.1	GCF_001999225.1_Bacteria_Proteobacteria_Gammaproteobacteria_Pseudoalteromonas_aliena	GTDB	247523	171	169	98.26	1.16	169	Yes	RS_GCF_001999225.1	Bacteria	Proteobacteria	Gammaproteobacteria	Enterobacterales	Alteromonadaceae	Pseudoalteromonas	Pseudoalteromonas aliena
GCA_002156545.1	GCF_002156545.1_Bacteria_Proteobacteria_Gammaproteobacteria_Pseudoalteromonas_ulvae	GTDB	107327	170	168	97.67	1.16	168	Yes	RS_GCF_002156545.1	Bacteria	Proteobacteria	Gammaproteobacteria	Enterobacterales	Alteromonadaceae	Pseudoalteromonas	Pseudoalteromonas ulvae
GCA_002165575.1	GCF_002165575.1_Bacteria_Proteobacteria_Gammaproteobacteria_Pseudoalteromonas_sp002165575	GTDB	1967839	172	169	98.26	1.74	169	Yes	RS_GCF_002165575.1	Bacteria	Proteobacteria	Gammaproteobacteria	Enterobacterales	Alteromonadaceae	Pseudoalteromonas	Pseudoalteromonas sp002165575
GCA_002208135.1	GCF_002208135.1_Bacteria_Proteobacteria_Gammaproteobacteria_Pseudoalteromonas_piscicida_A	GTDB	43662	168	164	95.35	2.91	163	Yes	RS_GCF_002208135.1	Bacteria	Proteobacteria	Gammaproteobacteria	Enterobacterales	Alteromonadaceae	Pseudoalteromonas	Pseudoalteromonas piscicida_A
GCA_002221505.1	GCF_002221505.1_Bacteria_Proteobacteria_Gammaproteobacteria_Pseudoalteromonas_nigrifaciens	GTDB	28109	166	162	94.19	2.33	159	Yes	RS_GCF_002221505.1	Bacteria	Proteobacteria	Gammaproteobacteria	Enterobacterales	Alteromonadaceae	Pseudoalteromonas	Pseudoalteromonas nigrifaciens
GCA_002221525.1	GCF_002221525.1_Bacteria_Proteobacteria_Gammaproteobacteria_Pseudoalteromonas_espejiana	GTDB	1314869	168	166	96.51	1.16	164	Yes	RS_GCF_002221525.1	Bacteria	Proteobacteria	Gammaproteobacteria	Enterobacterales	Alteromonadaceae	Pseudoalteromonas	Pseudoalteromonas espejiana
GCA_002276045.1	GCF_002276045.1_Bacteria_Proteobacteria_Gammaproteobacteria_Pseudoalteromonas_sp002276045	GTDB	2025950	170	163	94.77	5.23	163	Yes	RS_GCF_002276045.1	Bacteria	Proteobacteria	Gammaproteobacteria	Enterobacterales	Alteromonadaceae	Pseudoalteromonas	Pseudoalteromonas sp002276045
GCA_002289345.1	GCF_002289345.1_Bacteria_Proteobacteria_Gammaproteobacteria_Pseudoalteromonas_sp002289345	GTDB	2029678	171	168	97.67	1.74	167	Yes	RS_GCF_002289345.1	Bacteria	Proteobacteria	Gammaproteobacteria	Enterobacterales	Alteromonadaceae	Pseudoalteromonas	Pseudoalteromonas sp002289345
GCA_002310815.1	GCF_002310815.1_Bacteria_Proteobacteria_Gammaproteobacteria_Pseudoalteromonas_tunicata	GTDB	314281	170	168	97.67	1.16	164	Yes	RS_GCF_002310815.1	Bacteria	Proteobacteria	Gammaproteobacteria	Enterobacterales	Alteromonadaceae	Pseudoalteromonas	Pseudoalteromonas tunicata
GCA_002310835.1	GCF_002310835.1_Bacteria_Proteobacteria_Gammaproteobacteria_Pseudoalteromonas_tetraodonis	GTDB	43659	168	166	96.51	1.16	166	Yes	RS_GCF_002310835.1	Bacteria	Proteobacteria	Gammaproteobacteria	Enterobacterales	Alteromonadaceae	Pseudoalteromonas	Pseudoalteromonas tetraodonis
GCA_002364615.1	GCA_002364615.1_Bacteria_Proteobacteria_Gammaproteobacteria_Arsukibacterium_sp002364615	GTDB	1946058	143	142	82.56	0.58	139	Yes	GB_GCA_002364615.1	Bacteria	Proteobacteria	Gammaproteobacteria	Enterobacterales	Alteromonadaceae	Arsukibacterium	Arsukibacterium sp002364615
GCA_002415085.1	GCA_002415085.1_Bacteria_Proteobacteria_Gammaproteobacteria_Arsukibacterium_sp002415085	GTDB	1946062	145	145	84.3	0	142	Yes	GB_GCA_002415085.1	Bacteria	Proteobacteria	Gammaproteobacteria	Enterobacterales	Alteromonadaceae	Arsukibacterium	Arsukibacterium sp002415085
GCA_002591815.1	GCF_002591815.1_Bacteria_Proteobacteria_Gammaproteobacteria_Pseudoalteromonas_sp002591815	GTDB	2003316	171	167	97.09	2.33	166	Yes	RS_GCF_002591815.1	Bacteria	Proteobacteria	Gammaproteobacteria	Enterobacterales	Alteromonadaceae	Pseudoalteromonas	Pseudoalteromonas sp002591815
GCA_002684115.1	GCA_002684115.1_Bacteria_Proteobacteria_Gammaproteobacteria_Pseudoalteromonas_sp002684115	GTDB	53249	66	66	38.37	0	65	No	GB_GCA_002684115.1	Bacteria	Proteobacteria	Gammaproteobacteria	Enterobacterales	Alteromonadaceae	Pseudoalteromonas	Pseudoalteromonas sp002684115
GCA_002723455.1	GCF_002723455.1_Bacteria_Proteobacteria_Gammaproteobacteria_Pseudoalteromonas_sp002723455	GTDB	2045444	171	168	97.67	1.74	168	Yes	RS_GCF_002723455.1	Bacteria	Proteobacteria	Gammaproteobacteria	Enterobacterales	Alteromonadaceae	Pseudoalteromonas	Pseudoalteromonas sp002723455
GCA_002744175.1	GCF_002744175.1_Bacteria_Proteobacteria_Gammaproteobacteria_Pseudoalteromonas_piscicida_B	GTDB	43662	169	164	95.35	2.91	163	Yes	RS_GCF_002744175.1	Bacteria	Proteobacteria	Gammaproteobacteria	Enterobacterales	Alteromonadaceae	Pseudoalteromonas	Pseudoalteromonas piscicida_B
GCA_002840125.1	GCA_002840125.1_Bacteria_Proteobacteria_Gammaproteobacteria_Rheinheimera_sp002840125	GTDB	2013797	171	170	98.84	0.58	168	Yes	GB_GCA_002840125.1	Bacteria	Proteobacteria	Gammaproteobacteria	Enterobacterales	Alteromonadaceae	Rheinheimera	Rheinheimera sp002840125
GCA_002850255.1	GCF_002850255.1_Bacteria_Proteobacteria_Gammaproteobacteria_Pseudoalteromonas_sp002850255	GTDB	1514074	171	168	97.67	1.74	168	Yes	RS_GCF_002850255.1	Bacteria	Proteobacteria	Gammaproteobacteria	Enterobacterales	Alteromonadaceae	Pseudoalteromonas	Pseudoalteromonas sp002850255
GCA_002964665.1	GCF_002964665.1_Bacteria_Proteobacteria_Gammaproteobacteria_Pseudoalteromonas_sp002964665	GTDB	2077097	170	167	97.09	1.74	165	Yes	RS_GCF_002964665.1	Bacteria	Proteobacteria	Gammaproteobacteria	Enterobacterales	Alteromonadaceae	Pseudoalteromonas	Pseudoalteromonas sp002964665
GCA_002964705.1	GCF_002964705.1_Bacteria_Proteobacteria_Gammaproteobacteria_Pseudoalteromonas_sp002964705	GTDB	2077102	169	164	95.35	2.91	164	Yes	RS_GCF_002964705.1	Bacteria	Proteobacteria	Gammaproteobacteria	Enterobacterales	Alteromonadaceae	Pseudoalteromonas	Pseudoalteromonas sp002964705
GCA_002964765.1	GCF_002964765.1_Bacteria_Proteobacteria_Gammaproteobacteria_Pseudoalteromonas_sp002964765	GTDB	2077104	169	164	95.35	3.49	163	Yes	RS_GCF_002964765.1	Bacteria	Proteobacteria	Gammaproteobacteria	Enterobacterales	Alteromonadaceae	Pseudoalteromonas	Pseudoalteromonas sp002964765
GCA_002964785.1	GCF_002964785.1_Bacteria_Proteobacteria_Gammaproteobacteria_Pseudoalteromonas_sp002964785	GTDB	2077100	169	164	95.35	2.91	162	Yes	RS_GCF_002964785.1	Bacteria	Proteobacteria	Gammaproteobacteria	Enterobacterales	Alteromonadaceae	Pseudoalteromonas	Pseudoalteromonas sp002964785
GCA_003482455.1	GCA_003482455.1_Bacteria_Proteobacteria_Gammaproteobacteria_Pararheinheimera_sp003482455	GTDB	1869214	147	146	84.88	0.58	142	Yes	GB_GCA_003482455.1	Bacteria	Proteobacteria	Gammaproteobacteria	Enterobacterales	Alteromonadaceae	Pararheinheimera	Pararheinheimera sp003482455
GCA_003543135.1	GCA_003543135.1_Bacteria_Proteobacteria_Gammaproteobacteria_Pararheinheimera_sp003543135	GTDB	1869214	145	143	83.14	1.16	141	Yes	GB_GCA_003543135.1	Bacteria	Proteobacteria	Gammaproteobacteria	Enterobacterales	Alteromonadaceae	Pararheinheimera	Pararheinheimera sp003543135
GCA_003590335.1	GCF_003590335.1_Bacteria_Proteobacteria_Gammaproteobacteria_Pseudoalteromonas_sp003590335	GTDB	1897633	171	168	97.67	1.74	168	Yes	RS_GCF_003590335.1	Bacteria	Proteobacteria	Gammaproteobacteria	Enterobacterales	Alteromonadaceae	Pseudoalteromonas	Pseudoalteromonas sp003590335
GCA_003947175.1	GCF_003947175.1_Bacteria_Proteobacteria_Gammaproteobacteria_Pseudoalteromonas_rubra_D	GTDB	43658	170	164	95.35	4.07	164	Yes	RS_GCF_003947175.1	Bacteria	Proteobacteria	Gammaproteobacteria	Enterobacterales	Alteromonadaceae	Pseudoalteromonas	Pseudoalteromonas rubra_D
GCA_003990335.1	GCF_003990335.1_Bacteria_Proteobacteria_Gammaproteobacteria_Pararheinheimera_sp003990335	GTDB	2498451	170	170	98.84	0	168	Yes	RS_GCF_003990335.1	Bacteria	Proteobacteria	Gammaproteobacteria	Enterobacterales	Alteromonadaceae	Pararheinheimera	Pararheinheimera sp003990335
GCA_004005375.1	GCF_004005375.1_Bacteria_Proteobacteria_Gammaproteobacteria_Pararheinheimera_sp004005375	GTDB	2499626	172	167	97.09	2.91	166	Yes	RS_GCF_004005375.1	Bacteria	Proteobacteria	Gammaproteobacteria	Enterobacterales	Alteromonadaceae	Pararheinheimera	Pararheinheimera sp004005375
GCA_004005945.1	GCF_004005945.1_Bacteria_Proteobacteria_Gammaproteobacteria_Pararheinheimera_riviphila	GTDB	1834037	171	169	98.26	1.16	168	Yes	RS_GCF_004005945.1	Bacteria	Proteobacteria	Gammaproteobacteria	Enterobacterales	Alteromonadaceae	Pararheinheimera	Pararheinheimera riviphila
GCA_004014715.1	GCF_004014715.1_Bacteria_Proteobacteria_Gammaproteobacteria_Pseudoalteromonas_sp001282135	GTDB	1709477	165	161	93.6	2.91	161	Yes	RS_GCF_004014715.1	Bacteria	Proteobacteria	Gammaproteobacteria	Enterobacterales	Alteromonadaceae	Pseudoalteromonas	Pseudoalteromonas sp001282135
GCA_004103285.1	GCF_004103285.1_Bacteria_Proteobacteria_Gammaproteobacteria_Pseudoalteromonas_sp004103285	GTDB	2250709	170	166	96.51	2.33	166	Yes	RS_GCF_004103285.1	Bacteria	Proteobacteria	Gammaproteobacteria	Enterobacterales	Alteromonadaceae	Pseudoalteromonas	Pseudoalteromonas sp004103285
GCA_004212645.1	GCF_004212645.1_Bacteria_Proteobacteria_Gammaproteobacteria_Pseudoalteromonas_rubra_C	GTDB	43658	171	165	95.93	4.07	163	Yes	RS_GCF_004212645.1	Bacteria	Proteobacteria	Gammaproteobacteria	Enterobacterales	Alteromonadaceae	Pseudoalteromonas	Pseudoalteromonas rubra_C
GCA_004328665.1	GCF_004328665.1_Bacteria_Proteobacteria_Gammaproteobacteria_Pseudoalteromonas_sp001974855	GTDB	1390185	168	165	95.93	1.74	165	Yes	RS_GCF_004328665.1	Bacteria	Proteobacteria	Gammaproteobacteria	Enterobacterales	Alteromonadaceae	Pseudoalteromonas	Pseudoalteromonas sp001974855
GCA_004345025.1	GCF_004345025.1_Bacteria_Proteobacteria_Gammaproteobacteria_Rheinheimera_sp004345025	GTDB	2545632	171	170	98.84	0.58	169	Yes	RS_GCF_004345025.1	Bacteria	Proteobacteria	Gammaproteobacteria	Enterobacterales	Alteromonadaceae	Rheinheimera	Rheinheimera sp004345025
GCA_004369005.1	GCF_004369005.1_Bacteria_Proteobacteria_Gammaproteobacteria_Rheinheimera_aquimaris	GTDB	412437	170	167	97.09	2.33	166	Yes	RS_GCF_004369005.1	Bacteria	Proteobacteria	Gammaproteobacteria	Enterobacterales	Alteromonadaceae	Rheinheimera	Rheinheimera aquimaris
GCA_004792295.1	GCF_004792295.1_Bacteria_Proteobacteria_Gammaproteobacteria_Pseudoalteromonas_lipolytica_C	GTDB	2563601	171	168	97.67	1.74	168	Yes	RS_GCF_004792295.1	Bacteria	Proteobacteria	Gammaproteobacteria	Enterobacterales	Alteromonadaceae	Pseudoalteromonas	Pseudoalteromonas lipolytica_C
GCA_005876835.1	GCF_005876835.1_Bacteria_Proteobacteria_Gammaproteobacteria_Pseudoalteromonas_phenolica_B	GTDB	161398	170	168	97.67	1.16	167	Yes	RS_GCF_005876835.1	Bacteria	Proteobacteria	Gammaproteobacteria	Enterobacterales	Alteromonadaceae	Pseudoalteromonas	Pseudoalteromonas phenolica_B
GCA_005886345.1	GCF_005886345.1_Bacteria_Proteobacteria_Gammaproteobacteria_Pseudoalteromonas_phenolica_A	GTDB	161398	170	168	97.67	1.16	167	Yes	RS_GCF_005886345.1	Bacteria	Proteobacteria	Gammaproteobacteria	Enterobacterales	Alteromonadaceae	Pseudoalteromonas	Pseudoalteromonas phenolica_A
GCA_005886535.1	GCF_005886535.1_Bacteria_Proteobacteria_Gammaproteobacteria_Pseudoalteromonas_sp005886535	GTDB	2066523	171	166	96.51	2.91	164	Yes	RS_GCF_005886535.1	Bacteria	Proteobacteria	Gammaproteobacteria	Enterobacterales	Alteromonadaceae	Pseudoalteromonas	Pseudoalteromonas sp005886535
GCA_005886875.1	GCF_005886875.1_Bacteria_Proteobacteria_Gammaproteobacteria_Pseudoalteromonas_aurantia	GTDB	43654	171	167	97.09	2.33	166	Yes	RS_GCF_005886875.1	Bacteria	Proteobacteria	Gammaproteobacteria	Enterobacterales	Alteromonadaceae	Pseudoalteromonas	Pseudoalteromonas aurantia
GCA_005887095.1	GCF_005887095.1_Bacteria_Proteobacteria_Gammaproteobacteria_Pseudoalteromonas_rubra_E	GTDB	43658	171	166	96.51	3.49	166	Yes	RS_GCF_005887095.1	Bacteria	Proteobacteria	Gammaproteobacteria	Enterobacterales	Alteromonadaceae	Pseudoalteromonas	Pseudoalteromonas rubra_E
GCA_005887115.1	GCF_005887115.1_Bacteria_Proteobacteria_Gammaproteobacteria_Pseudoalteromonas_rubra_F	GTDB	43658	171	165	95.93	4.07	165	Yes	RS_GCF_005887115.1	Bacteria	Proteobacteria	Gammaproteobacteria	Enterobacterales	Alteromonadaceae	Pseudoalteromonas	Pseudoalteromonas rubra_F
GCA_007117525.1	GCA_007117525.1_Bacteria_Proteobacteria_Gammaproteobacteria_Alkalimonas_sp007117525	GTDB	1872453	120	117	68.02	1.74	104	Yes	GB_GCA_007117525.1	Bacteria	Proteobacteria	Gammaproteobacteria	Enterobacterales	Alteromonadaceae	Alkalimonas	Alkalimonas sp007117525
GCA_007988745.1	GCF_007988745.1_Bacteria_Proteobacteria_Gammaproteobacteria_Pseudoalteromonas_atlantica	GTDB	288	170	167	97.09	1.74	167	Yes	RS_GCF_007988745.1	Bacteria	Proteobacteria	Gammaproteobacteria	Enterobacterales	Alteromonadaceae	Pseudoalteromonas	Pseudoalteromonas atlantica
GCA_008015325.1	GCA_008015325.1_Bacteria_Proteobacteria_Gammaproteobacteria_Pararheinheimera_sp008015325	GTDB	1869214	137	133	77.33	2.33	129	Yes	GB_GCA_008015325.1	Bacteria	Proteobacteria	Gammaproteobacteria	Enterobacterales	Alteromonadaceae	Pararheinheimera	Pararheinheimera sp008015325
GCA_008370255.1	GCF_008370255.1_Bacteria_Proteobacteria_Gammaproteobacteria_Pseudoalteromonas_sp008370255	GTDB	2511201	171	168	97.67	1.74	168	Yes	RS_GCF_008370255.1	Bacteria	Proteobacteria	Gammaproteobacteria	Enterobacterales	Alteromonadaceae	Pseudoalteromonas	Pseudoalteromonas sp008370255
GCA_008808095.1	GCF_008808095.1_Bacteria_Proteobacteria_Gammaproteobacteria_Pseudoalteromonas_ruthenica	GTDB	151081	170	167	97.09	1.74	166	Yes	RS_GCF_008808095.1	Bacteria	Proteobacteria	Gammaproteobacteria	Enterobacterales	Alteromonadaceae	Pseudoalteromonas	Pseudoalteromonas ruthenica
GCA_009176705.1	GCF_009176705.1_Bacteria_Proteobacteria_Gammaproteobacteria_Pseudoalteromonas_sp009176705	GTDB	116092	169	166	96.51	1.74	165	Yes	RS_GCF_009176705.1	Bacteria	Proteobacteria	Gammaproteobacteria	Enterobacterales	Alteromonadaceae	Pseudoalteromonas	Pseudoalteromonas sp009176705
GCA_011050055.1	GCA_011050055.1_Bacteria_Proteobacteria_Gammaproteobacteria_Pseudoalteromonas_prydzensis_A	GTDB	182141	148	133	77.33	8.72	125	Yes	GB_GCA_011050055.1	Bacteria	Proteobacteria	Gammaproteobacteria	Enterobacterales	Alteromonadaceae	Pseudoalteromonas	Pseudoalteromonas prydzensis_A
GCA_011378855.1	GCF_011378855.1_Bacteria_Proteobacteria_Gammaproteobacteria_Pseudoalteromonas_sp011378855	GTDB	2686354	171	168	97.67	1.74	168	Yes	RS_GCF_011378855.1	Bacteria	Proteobacteria	Gammaproteobacteria	Enterobacterales	Alteromonadaceae	Pseudoalteromonas	Pseudoalteromonas sp011378855
GCA_011634895.1	GCF_011634895.1_Bacteria_Proteobacteria_Gammaproteobacteria_Rheinheimera_pleomorphica	GTDB	2703963	171	170	98.84	0.58	168	Yes	RS_GCF_011634895.1	Bacteria	Proteobacteria	Gammaproteobacteria	Enterobacterales	Alteromonadaceae	Rheinheimera	Rheinheimera pleomorphica
GCA_012641745.1	GCF_012641745.1_Bacteria_Proteobacteria_Gammaproteobacteria_Pseudoalteromonas_peptidolytica	GTDB	61150	171	165	95.93	3.49	164	Yes	RS_GCF_012641745.1	Bacteria	Proteobacteria	Gammaproteobacteria	Enterobacterales	Alteromonadaceae	Pseudoalteromonas	Pseudoalteromonas peptidolytica
GCA_012927645.1	GCF_012927645.1_Bacteria_Proteobacteria_Gammaproteobacteria_Pseudoalteromonas_arctica_A	GTDB	394751	171	169	98.26	1.16	168	Yes	RS_GCF_012927645.1	Bacteria	Proteobacteria	Gammaproteobacteria	Enterobacterales	Alteromonadaceae	Pseudoalteromonas	Pseudoalteromonas arctica_A
GCA_013140855.1	GCF_013140855.1_Bacteria_Proteobacteria_Gammaproteobacteria_Pseudoalteromonas_sp013140855	GTDB	2726988	171	167	97.09	2.33	167	Yes	RS_GCF_013140855.1	Bacteria	Proteobacteria	Gammaproteobacteria	Enterobacterales	Alteromonadaceae	Pseudoalteromonas	Pseudoalteromonas sp013140855
GCA_013283795.1	GCF_013283795.1_Bacteria_Proteobacteria_Gammaproteobacteria_Rheinheimera_sp013283795	GTDB	2740584	170	169	98.26	0.58	168	Yes	RS_GCF_013283795.1	Bacteria	Proteobacteria	Gammaproteobacteria	Enterobacterales	Alteromonadaceae	Rheinheimera	Rheinheimera sp013283795
GCA_013349995.1	GCF_013349995.1_Bacteria_Proteobacteria_Gammaproteobacteria_Pseudoalteromonas_sp013349995	GTDB	2743618	171	167	97.09	2.33	167	Yes	RS_GCF_013349995.1	Bacteria	Proteobacteria	Gammaproteobacteria	Enterobacterales	Alteromonadaceae	Pseudoalteromonas	Pseudoalteromonas sp013349995
GCA_013391845.1	GCF_013391845.1_Bacteria_Proteobacteria_Gammaproteobacteria_Pseudoalteromonas_sp002685175	GTDB	1190813	156	155	90.12	0.58	154	Yes	RS_GCF_013391845.1	Bacteria	Proteobacteria	Gammaproteobacteria	Enterobacterales	Alteromonadaceae	Pseudoalteromonas	Pseudoalteromonas sp002685175
GCA_014645135.1	GCA_014645135.1_Bacteria_Proteobacteria_Gammaproteobacteria_Pararheinheimera_tangshanensis	GTDB	400153	169	169	98.26	0	167	Yes	GB_GCA_014645135.1	Bacteria	Proteobacteria	Gammaproteobacteria	Enterobacterales	Alteromonadaceae	Pararheinheimera	Pararheinheimera tangshanensis
GCA_014652375.1	GCA_014652375.1_Bacteria_Proteobacteria_Gammaproteobacteria_Alishewanella_tabrizica	GTDB	671278	168	163	94.77	2.91	161	Yes	GB_GCA_014652375.1	Bacteria	Proteobacteria	Gammaproteobacteria	Enterobacterales	Alteromonadaceae	Alishewanella	Alishewanella tabrizica
GCA_014653435.1	GCA_014653435.1_Bacteria_Proteobacteria_Gammaproteobacteria_Alishewanella_longhuensis	GTDB	1091037	171	171	99.42	0	167	Yes	GB_GCA_014653435.1	Bacteria	Proteobacteria	Gammaproteobacteria	Enterobacterales	Alteromonadaceae	Alishewanella	Alishewanella longhuensis
GCA_900107845.1	GCF_900107845.1_Bacteria_Proteobacteria_Gammaproteobacteria_Alkalimonas_amylolytica	GTDB	152573	170	170	98.84	0	168	Yes	RS_GCF_900107845.1	Bacteria	Proteobacteria	Gammaproteobacteria	Enterobacterales	Alteromonadaceae	Alkalimonas	Alkalimonas amylolytica
GCA_900108485.1	GCF_900108485.1_Bacteria_Proteobacteria_Gammaproteobacteria_Rheinheimera_pacifica	GTDB	173990	170	169	98.26	1.16	167	Yes	RS_GCF_900108485.1	Bacteria	Proteobacteria	Gammaproteobacteria	Enterobacterales	Alteromonadaceae	Rheinheimera	Rheinheimera pacifica
GCA_900112265.1	GCF_900112265.1_Bacteria_Proteobacteria_Gammaproteobacteria_Pseudoalteromonas_denitrificans	GTDB	1123010	170	165	95.93	3.49	165	Yes	RS_GCF_900112265.1	Bacteria	Proteobacteria	Gammaproteobacteria	Enterobacterales	Alteromonadaceae	Pseudoalteromonas	Pseudoalteromonas denitrificans
GCA_900116435.1	GCF_900116435.1_Bacteria_Proteobacteria_Gammaproteobacteria_Pseudoalteromonas_lipolytica	GTDB	570156	171	167	97.09	2.33	167	Yes	RS_GCF_900116435.1	Bacteria	Proteobacteria	Gammaproteobacteria	Enterobacterales	Alteromonadaceae	Pseudoalteromonas	Pseudoalteromonas lipolytica
GCA_900215315.1	GCF_900215315.1_Bacteria_Proteobacteria_Gammaproteobacteria_Arsukibacterium_tuosuense	GTDB	1323745	171	171	99.42	0	168	Yes	RS_GCF_900215315.1	Bacteria	Proteobacteria	Gammaproteobacteria	Enterobacterales	Alteromonadaceae	Arsukibacterium	Arsukibacterium tuosuense
GCA_900239935.1	GCF_900239935.1_Bacteria_Proteobacteria_Gammaproteobacteria_Pseudoalteromonas_carrageenovora	GTDB	1314868	170	167	97.09	1.74	166	Yes	RS_GCF_900239935.1	Bacteria	Proteobacteria	Gammaproteobacteria	Enterobacterales	Alteromonadaceae	Pseudoalteromonas	Pseudoalteromonas carrageenovora
GCA_902498845.1	GCF_902498845.1_Bacteria_Proteobacteria_Gammaproteobacteria_Pseudoalteromonas_rhizosphaerae	GTDB	2518973	171	168	97.67	1.74	166	Yes	RS_GCF_902498845.1	Bacteria	Proteobacteria	Gammaproteobacteria	Enterobacterales	Alteromonadaceae	Pseudoalteromonas	Pseudoalteromonas rhizosphaerae
Alishewanella alkaliphilus sp. BS5-314	Alishewanella alkaliphilus sp. BS5-314	input	NA	166	164	95.35	1.74	163	Yes	NA	NA	NA	NA	NA	NA	NA	NA

## Sheet: Table S2. GToTree Bacillus
Table S2. Genomes used to generate the phylogenetic tree (Figure 1B) for Paenibacillus and Anaerobacillus. GToTree (Lee, 2019) was used to retrieve and generate the tree.
assembly_id	label	label_source	taxid	num_SCG_hits	uniq_SCG_hits	perc_comp	perc_redund	num_SCG_hits_after_len_filt	in_final_tree	GTDB_accession	GTDB_domain	GTDB_phylum	GTDB_class	GTDB_order	GTDB_family	GTDB_genus	GTDB_species
GCA_000230915.2	GCF_000230915.1_Bacteria_Firmicutes_Bacilli_Paenibacillus_lactis	GTDB	743719	117	114	95.8	2.52	113	Yes	RS_GCF_000230915.1	Bacteria	Firmicutes	Bacilli	Paenibacillales	Paenibacillaceae	Paenibacillus	Paenibacillus lactis
GCA_000987955.1	GCF_000987955.1_Bacteria_Firmicutes_Bacilli_Paenibacillus_sp000987955	GTDB	1642570	100	91	76.47	7.56	89	Yes	RS_GCF_000987955.1	Bacteria	Firmicutes	Bacilli	Paenibacillales	Paenibacillaceae	Paenibacillus	Paenibacillus sp000987955
GCA_001277345.1	GCF_001277345.1_Bacteria_Firmicutes_Bacilli_Paenibacillus_solani	GTDB	1705565	119	114	95.8	4.2	114	Yes	RS_GCF_001277345.1	Bacteria	Firmicutes	Bacilli	Paenibacillales	Paenibacillaceae	Paenibacillus	Paenibacillus solani
GCA_001315105.1	GCF_001315105.1_Bacteria_Firmicutes_Bacilli_Paenibacillus_sp001315105	GTDB	1236974	118	108	90.76	9.24	105	Yes	RS_GCF_001315105.1	Bacteria	Firmicutes	Bacilli	Paenibacillales	Paenibacillaceae	Paenibacillus	Paenibacillus sp001315105
GCA_001373415.1	GCF_001373415.1_Bacteria_Firmicutes_Bacilli_Paenibacillus_dakarensis	GTDB	1527293	119	117	98.32	1.68	117	Yes	RS_GCF_001373415.1	Bacteria	Firmicutes	Bacilli	Paenibacillales	Paenibacillaceae	Paenibacillus	Paenibacillus dakarensis
GCA_001860525.1	GCF_001860525.1_Bacteria_Firmicutes_Bacilli_Paenibacillus_sp001860525	GTDB	1120679	119	112	94.12	6.72	112	Yes	RS_GCF_001860525.1	Bacteria	Firmicutes	Bacilli	Paenibacillales	Paenibacillaceae	Paenibacillus	Paenibacillus sp001860525
GCA_001865995.1	GCF_001865995.1_Bacteria_Firmicutes_Bacilli_Anaerobacillus_arseniciselenatis	GTDB	85682	97	97	81.51	0	94	Yes	RS_GCF_001865995.1	Bacteria	Firmicutes	Bacilli	Bacillales_H	Anaerobacillaceae	Anaerobacillus	Anaerobacillus arseniciselenatis
GCA_001866005.1	GCF_001866005.1_Bacteria_Firmicutes_Bacilli_Anaerobacillus_alkalilacustris	GTDB	393763	112	110	92.44	1.68	107	Yes	RS_GCF_001866005.1	Bacteria	Firmicutes	Bacilli	Bacillales_H	Anaerobacillaceae	Anaerobacillus	Anaerobacillus alkalilacustris
GCA_001866055.1	GCF_001866055.1_Bacteria_Firmicutes_Bacilli_Anaerobacillus_alkalidiazotrophicus	GTDB	472963	115	106	89.08	7.56	104	Yes	RS_GCF_001866055.1	Bacteria	Firmicutes	Bacilli	Bacillales_H	Anaerobacillaceae	Anaerobacillus	Anaerobacillus alkalidiazotrophicus
GCA_001866075.2	GCF_001866075.2_Bacteria_Firmicutes_Bacilli_Anaerobacillus_isosaccharinicus	GTDB	1532552	119	117	98.32	1.68	116	Yes	RS_GCF_001866075.2	Bacteria	Firmicutes	Bacilli	Bacillales_H	Anaerobacillaceae	Anaerobacillus	Anaerobacillus isosaccharinicus
GCA_002272015.1	GCF_002272015.1_Bacteria_Firmicutes_Bacilli_Paenibacillus_campinasensis	GTDB	66347	119	115	96.64	3.36	115	Yes	RS_GCF_002272015.1	Bacteria	Firmicutes	Bacilli	Paenibacillales	Paenibacillaceae	Paenibacillus	Paenibacillus campinasensis
GCA_002407025.1	GCF_002407025.1_Bacteria_Firmicutes_Bacilli_Paenibacillus_lautus_A	GTDB	1401	119	114	95.8	4.2	114	Yes	RS_GCF_002407025.1	Bacteria	Firmicutes	Bacilli	Paenibacillales	Paenibacillaceae	Paenibacillus	Paenibacillus lautus_A
GCA_002573715.1	GCF_002573715.1_Bacteria_Firmicutes_Bacilli_Paenibacillus_sp002573715	GTDB	2044275	118	111	93.28	5.88	110	Yes	RS_GCF_002573715.1	Bacteria	Firmicutes	Bacilli	Paenibacillales	Paenibacillaceae	Paenibacillus	Paenibacillus sp002573715
GCA_002741055.1	GCF_002741055.1_Bacteria_Firmicutes_Bacilli_Paenibacillus_ihbetae	GTDB	1870820	118	114	95.8	3.36	114	Yes	RS_GCF_002741055.1	Bacteria	Firmicutes	Bacilli	Paenibacillales	Paenibacillaceae	Paenibacillus	Paenibacillus ihbetae
GCA_004000885.1	GCF_004000885.1_Bacteria_Firmicutes_Bacilli_Paenibacillus_glucanolyticus	GTDB	1349777	119	113	94.96	5.88	113	Yes	RS_GCF_004000885.1	Bacteria	Firmicutes	Bacilli	Paenibacillales	Paenibacillaceae	Paenibacillus	Paenibacillus glucanolyticus
GCA_004000945.1	GCF_004000945.1_Bacteria_Firmicutes_Bacilli_Paenibacillus_lautus	GTDB	1349780	118	112	94.12	5.04	112	Yes	RS_GCF_004000945.1	Bacteria	Firmicutes	Bacilli	Paenibacillales	Paenibacillaceae	Paenibacillus	Paenibacillus lautus
GCA_004116265.1	GCF_004116265.1_Bacteria_Firmicutes_Bacilli_Anaerobacillus_sp004116265	GTDB	1548597	119	118	99.16	0.84	115	Yes	RS_GCF_004116265.1	Bacteria	Firmicutes	Bacilli	Bacillales_H	Anaerobacillaceae	Anaerobacillus	Anaerobacillus sp004116265
GCA_005577435.1	GCF_005577435.1_Bacteria_Firmicutes_Bacilli_Paenibacillus_sp005577435	GTDB	2565926	114	111	93.28	3.36	108	Yes	RS_GCF_005577435.1	Bacteria	Firmicutes	Bacilli	Paenibacillales	Paenibacillaceae	Paenibacillus	Paenibacillus sp005577435
GCA_007118195.1	GCA_007118195.1_Bacteria_Firmicutes_Bacilli_Anaerobacillus_sp007118195	GTDB	1872506	64	64	53.78	0	60	Yes	GB_GCA_007118195.1	Bacteria	Firmicutes	Bacilli	Bacillales_H	Anaerobacillaceae	Anaerobacillus	Anaerobacillus sp007118195
GCA_007120055.1	GCA_007120055.1_Bacteria_Firmicutes_Bacilli_Anaerobacillus_sp007120055	GTDB	1872506	77	76	63.87	0.84	75	Yes	GB_GCA_007120055.1	Bacteria	Firmicutes	Bacilli	Bacillales_H	Anaerobacillaceae	Anaerobacillus	Anaerobacillus sp007120055
GCA_012933385.1	GCF_012933385.1_Bacteria_Firmicutes_Bacilli_Paenibacillus_lemnae	GTDB	1330551	119	116	97.48	2.52	116	Yes	RS_GCF_012933385.1	Bacteria	Firmicutes	Bacilli	Paenibacillales	Paenibacillaceae	Paenibacillus	Paenibacillus lemnae
GCA_900177425.1	GCA_900177425.1_Bacteria_Firmicutes_Bacilli_Paenibacillus_uliginis	GTDB	1313296	119	116	97.48	2.52	116	Yes	GB_GCA_900177425.1	Bacteria	Firmicutes	Bacilli	Paenibacillales	Paenibacillaceae	Paenibacillus	Paenibacillus uliginis
GCA_900289175.1	GCF_900289175.1_Bacteria_Firmicutes_Bacilli_Paenibacillus_sp900289175	GTDB	2079532	118	115	96.64	2.52	115	Yes	RS_GCF_900289175.1	Bacteria	Firmicutes	Bacilli	Paenibacillales	Paenibacillaceae	Paenibacillus	Paenibacillus sp900289175
Anaerobacillus sp. CMMVII	Anaerobacillus sp. CMMVII	Anaerobacillus sp. CMMVII	input	117	111	93.28	5.88	108	Yes	NA	NA	NA	NA	NA	NA	NA	Anaerobacillus sp. CMMVII
Paenibacillus glucanolyticus sp. Cedars	Paenibacillus glucanolyticus sp. Cedars	Paenibacillus glucanolyticus sp. Cedars	input	119	113	94.96	5.04	113	Yes	NA	NA	NA	NA	NA	NA	NA	Paenibacillus glucanolyticus sp. Cedars

## Sheet: Table S3. SILVA
Table S3. Alignment of the 16S gene rRNA sequences to the SILVA database release 138 using the ACT web service (https://www.arb-silva.de/aligner/).
Gene_ID	sequence_score	bp_score	cutoff_head	cutoff_tail	identity	quality	startpos	stoppos	ecolipos	bps	gene_bps	turn	lca_tax_embl_ebi_ena	lca_tax_gtdb	lca_tax_ltp	lca_tax_rdp	lca_tax_slv
Ali-BS5-314
3400	0.997907	120	4	10	98.0132	99	1002	43279	3	1531	0	none	Bacteria;Proteobacteria;Gammaproteobacteria;Alteromonadales;Alteromonadaceae;Alishewanella;	d__Bacteria;p__Proteobacteria;c__Gammaproteobacteria;o__Enterobacterales;f__Alteromonadaceae;g__Alishewanella;	Bacteria;Proteobacteria;Gammaproteobacteria;Alteromonadales;Alteromonadaceae;Alishewanella;	Bacteria;"Proteobacteria";Gammaproteobacteria;Alteromonadales;Alteromonadaceae;Alishewanella;	Bacteria;Proteobacteria;Gammaproteobacteria;Enterobacterales;Alteromonadaceae;Alishewanella;
3401	0.997905	120	4	10	98.5283	99	1002	43279	3	1531	0	none	Bacteria;	d__Bacteria;p__Proteobacteria;c__Gammaproteobacteria;o__Enterobacterales;f__Alteromonadaceae;g__Alishewanella;	Bacteria;Proteobacteria;Gammaproteobacteria;Alteromonadales;Alteromonadaceae;Alishewanella;	Bacteria;"Proteobacteria";Gammaproteobacteria;Alteromonadales;Alteromonadaceae;Alishewanella;	Bacteria;Proteobacteria;Gammaproteobacteria;Enterobacterales;Alteromonadaceae;Alishewanella;
3404	0.998342	120	3	11	98.7491	99	1003	43280	4	1519	0	none	Bacteria;	d__Bacteria;p__Proteobacteria;c__Gammaproteobacteria;o__Enterobacterales;f__Alteromonadaceae;g__Alishewanella;	Bacteria;Proteobacteria;Gammaproteobacteria;Alteromonadales;Alteromonadaceae;Alishewanella;	Bacteria;"Proteobacteria";Gammaproteobacteria;Alteromonadales;Alteromonadaceae;Alishewanella;	Bacteria;Proteobacteria;Gammaproteobacteria;Enterobacterales;Alteromonadaceae;
3407	0.998355	120	4	10	98.0132	99	1002	43279	3	1531	0	none	Bacteria;Proteobacteria;Gammaproteobacteria;Alteromonadales;Alteromonadaceae;Alishewanella;	d__Bacteria;p__Proteobacteria;c__Gammaproteobacteria;o__Enterobacterales;f__Alteromonadaceae;g__Alishewanella;	Bacteria;Proteobacteria;Gammaproteobacteria;Alteromonadales;Alteromonadaceae;Alishewanella;	Bacteria;"Proteobacteria";Gammaproteobacteria;Alteromonadales;Alteromonadaceae;Alishewanella;	Bacteria;Proteobacteria;Gammaproteobacteria;Enterobacterales;Alteromonadaceae;Alishewanella;
3408	0.998355	120	4	10	98.7491	99	1002	43279	3	1531	0	none	Bacteria;Proteobacteria;Gammaproteobacteria;	d__Bacteria;p__Proteobacteria;c__Gammaproteobacteria;o__Enterobacterales;f__Alteromonadaceae;g__Alishewanella;	Bacteria;Proteobacteria;Gammaproteobacteria;Alteromonadales;Alteromonadaceae;Alishewanella;	Bacteria;"Proteobacteria";Gammaproteobacteria;Alteromonadales;Alteromonadaceae;Alishewanella;	Bacteria;Proteobacteria;Gammaproteobacteria;Enterobacterales;Alteromonadaceae;Alishewanella;
Anaero-CMMVII
5114	0.997891	120	0	11	97.235	99	1012	43280	12	1538	0	none	Bacteria;	d__Bacteria;p__Firmicutes;c__Bacilli;o__Bacillales;f__Anaerobacillaceae;g__Anaerobacillus;s__Anaerobacillus isosaccharinicus;	Bacteria;Firmicutes;Bacilli;Bacillales;Bacillaceae;Bacillus;	Bacteria;Firmicutes;Bacilli;Bacillales;Bacillaceae 1;Anaerobacillus;	Bacteria;Firmicutes;Bacilli;Bacillales;Bacillaceae;Anaerobacillus;
5116	0.992332	120	0	11	96.9059	99	1012	43280	12	1540	0	none	Bacteria;	d__Bacteria;p__Firmicutes;c__Bacilli;o__Bacillales;f__Anaerobacillaceae;g__Anaerobacillus;s__Anaerobacillus isosaccharinicus;	Bacteria;Firmicutes;Bacilli;Bacillales;Bacillaceae;Bacillus;	Bacteria;Firmicutes;Bacilli;Bacillales;Bacillaceae 1;Anaerobacillus;	Bacteria;Firmicutes;Bacilli;Bacillales;Bacillaceae;Anaerobacillus;
5131	0.994168	121	0	11	97.0375	99	1012	43280	12	1540	0	none	Bacteria;	d__Bacteria;p__Firmicutes;c__Bacilli;o__Bacillales;f__Anaerobacillaceae;g__Anaerobacillus;s__Anaerobacillus isosaccharinicus;	Bacteria;Firmicutes;Bacilli;Bacillales;Bacillaceae;Bacillus;	Bacteria;Firmicutes;Bacilli;Bacillales;Bacillaceae 1;Anaerobacillus;	Bacteria;Firmicutes;Bacilli;Bacillales;Bacillaceae;Anaerobacillus;
5132	0.994168	121	0	11	97.0375	99	1012	43280	12	1540	0	none	Bacteria;	d__Bacteria;p__Firmicutes;c__Bacilli;o__Bacillales;f__Anaerobacillaceae;g__Anaerobacillus;s__Anaerobacillus isosaccharinicus;	Bacteria;Firmicutes;Bacilli;Bacillales;Bacillaceae;Bacillus;	Bacteria;Firmicutes;Bacilli;Bacillales;Bacillaceae 1;Anaerobacillus;	Bacteria;Firmicutes;Bacilli;Bacillales;Bacillaceae;Anaerobacillus;
5126	0.998412	121	0	11	97.1014	99	1012	43280	12	1538	0	none	Bacteria;	d__Bacteria;p__Firmicutes;c__Bacilli;o__Bacillales;f__Anaerobacillaceae;g__Anaerobacillus;s__Anaerobacillus isosaccharinicus;	Bacteria;Firmicutes;Bacilli;Bacillales;Bacillaceae;Bacillus;	Bacteria;Firmicutes;Bacilli;Bacillales;Bacillaceae 1;Anaerobacillus;	Bacteria;Firmicutes;Bacilli;Bacillales;Bacillaceae;Anaerobacillus;
5128	0.993812	120	0	11	97.0395	99	1012	43280	12	1540	0	none	Bacteria;	d__Bacteria;p__Firmicutes;c__Bacilli;o__Bacillales;f__Anaerobacillaceae;g__Anaerobacillus;s__Anaerobacillus isosaccharinicus;	Bacteria;Firmicutes;Bacilli;Bacillales;Bacillaceae;Bacillus;	Bacteria;Firmicutes;Bacilli;Bacillales;Bacillaceae 1;Anaerobacillus;	Bacteria;Firmicutes;Bacilli;Bacillales;Bacillaceae;Anaerobacillus;
5133	0.992129	120	0	11	96.9079	99	1012	43280	12	1539	0	none	Bacteria;	d__Bacteria;p__Firmicutes;c__Bacilli;o__Bacillales;f__Anaerobacillaceae;g__Anaerobacillus;s__Anaerobacillus isosaccharinicus;	Bacteria;Firmicutes;Bacilli;Bacillales;Bacillaceae;Bacillus;	Bacteria;Firmicutes;Bacilli;Bacillales;Bacillaceae 1;Anaerobacillus;	Bacteria;Firmicutes;Bacilli;Bacillales;Bacillaceae;Anaerobacillus;
5129	0.996879	120	0	11	97.2332	99	1012	43280	12	1538	0	none	Bacteria;	d__Bacteria;p__Firmicutes;c__Bacilli;o__Bacillales;f__Anaerobacillaceae;g__Anaerobacillus;s__Anaerobacillus isosaccharinicus;	Bacteria;Firmicutes;Bacilli;Bacillales;Bacillaceae;Bacillus;	Bacteria;Firmicutes;Bacilli;Bacillales;Bacillaceae 1;Anaerobacillus;	Bacteria;Firmicutes;Bacilli;Bacillales;Bacillaceae;Anaerobacillus;
5130	0.997894	121	0	11	97.2991	99	1012	43280	12	1538	0	none	Bacteria;	d__Bacteria;p__Firmicutes;c__Bacilli;o__Bacillales;f__Anaerobacillaceae;g__Anaerobacillus;s__Anaerobacillus isosaccharinicus;	Bacteria;Firmicutes;Bacilli;Bacillales;Bacillaceae;Bacillus;	Bacteria;Firmicutes;Bacilli;Bacillales;Bacillaceae 1;Anaerobacillus;	Bacteria;Firmicutes;Bacilli;Bacillales;Bacillaceae;Anaerobacillus;
5124	0.95657	121	4	11	95	95	1002	43280	3	1566	0	none	Bacteria;	d__Bacteria;p__Firmicutes;c__Bacilli;o__Bacillales;f__Anaerobacillaceae;g__Anaerobacillus;s__Anaerobacillus isosaccharinicus;	Bacteria;Firmicutes;Bacilli;Bacillales;Bacillaceae;Bacillus;	Bacteria;Firmicutes;Bacilli;Bacillales;Bacillaceae 1;Anaerobacillus;	Bacteria;Firmicutes;Bacilli;Bacillales;Bacillaceae;Anaerobacillus;
5127	0.998413	121	0	11	97.4308	99	1012	43280	12	1538	0	none	Bacteria;	d__Bacteria;p__Firmicutes;c__Bacilli;o__Bacillales;f__Anaerobacillaceae;g__Anaerobacillus;s__Anaerobacillus isosaccharinicus;	Bacteria;Firmicutes;Bacilli;Bacillales;Bacillaceae;Bacillus;	Bacteria;Firmicutes;Bacilli;Bacillales;Bacillaceae 1;Anaerobacillus;	Bacteria;Firmicutes;Bacilli;Bacillales;Bacillaceae;Anaerobacillus;
5135	0.994168	121	0	11	97.0375	99	1012	43280	12	1540	0	none	Bacteria;	d__Bacteria;p__Firmicutes;c__Bacilli;o__Bacillales;f__Anaerobacillaceae;g__Anaerobacillus;s__Anaerobacillus isosaccharinicus;	Bacteria;Firmicutes;Bacilli;Bacillales;Bacillaceae;Bacillus;	Bacteria;Firmicutes;Bacilli;Bacillales;Bacillaceae 1;Anaerobacillus;	Bacteria;Firmicutes;Bacilli;Bacillales;Bacillaceae;Anaerobacillus;
5137	0.994211	121	0	11	96.9717	99	1012	43280	12	1540	0	none	Bacteria;	d__Bacteria;p__Firmicutes;c__Bacilli;o__Bacillales;f__Anaerobacillaceae;g__Anaerobacillus;s__Anaerobacillus isosaccharinicus;	Bacteria;Firmicutes;Bacilli;Bacillales;Bacillaceae;Bacillus;	Bacteria;Firmicutes;Bacilli;Bacillales;Bacillaceae 1;Anaerobacillus;	Bacteria;Firmicutes;Bacilli;Bacillales;Bacillaceae;Anaerobacillus;
Paeni-Cedars
6200	0.99756	119	0	11	98.796	99	1012	43280	12	1542	0	none	Bacteria;Firmicutes;Bacilli;Bacillales;Paenibacillaceae;Paenibacillus;	Unclassified;	Unclassified;	Unclassified;	Bacteria;Firmicutes;Bacilli;Paenibacillales;Paenibacillaceae;Paenibacillus;
6201	0.998405	119	0	11	99.1304	99	1012	43280	12	1542	0	none	Bacteria;Firmicutes;Bacilli;Bacillales;Paenibacillaceae;Paenibacillus;	Unclassified;	Unclassified;	Unclassified;	Bacteria;Firmicutes;Bacilli;Paenibacillales;Paenibacillaceae;Paenibacillus;
6202	0.999426	120	0	10	99.1973	99	1011	43279	11	1542	0	reversed and complemented	Bacteria;Firmicutes;Bacilli;Bacillales;Paenibacillaceae;Paenibacillus;	Unclassified;	Unclassified;	Unclassified;	Bacteria;Firmicutes;Bacilli;Paenibacillales;Paenibacillaceae;Paenibacillus;
6203	0.996597	120	0	10	98.796	99	1011	43279	11	1542	0	reversed and complemented	Bacteria;Firmicutes;Bacilli;Bacillales;Paenibacillaceae;Paenibacillus;	Unclassified;	Unclassified;	Unclassified;	Bacteria;Firmicutes;Bacilli;Paenibacillales;Paenibacillaceae;Paenibacillus;
6206	0.999427	120	0	10	99.1973	99	1011	43279	11	1542	0	reversed and complemented	Bacteria;Firmicutes;Bacilli;Bacillales;Paenibacillaceae;Paenibacillus;	Unclassified;	Unclassified;	Unclassified;	Bacteria;Firmicutes;Bacilli;Paenibacillales;Paenibacillaceae;Paenibacillus;
6208	0.998474	120	0	11	99.1304	99	1012	43280	12	1542	0	none	Bacteria;Firmicutes;Bacilli;Bacillales;Paenibacillaceae;Paenibacillus;	Unclassified;	Unclassified;	Unclassified;	Bacteria;Firmicutes;Bacilli;Paenibacillales;Paenibacillaceae;Paenibacillus;
6211	0.999429	120	0	10	99.1973	99	1011	43279	11	1542	0	reversed and complemented	Bacteria;Firmicutes;Bacilli;Bacillales;Paenibacillaceae;Paenibacillus;	Unclassified;	Unclassified;	Unclassified;	Bacteria;Firmicutes;Bacilli;Paenibacillales;Paenibacillaceae;Paenibacillus;
6215	0.999428	121	5	12	98.9967	99	1001	43281	2	1553	0	reversed and complemented	Bacteria;Firmicutes;Bacilli;Bacillales;Paenibacillaceae;Paenibacillus;	Unclassified;	Unclassified;	Unclassified;	Bacteria;Firmicutes;Bacilli;Paenibacillales;Paenibacillaceae;Paenibacillus;

## Sheet: Table S4. GTDB-Tk
Table S4. GTDB-Tk output. The Genome Taxonomy Database Toolkit (GTDB-Tk) v1.1.0 (Chaumeil et al., 2020) was used to classify the three microbial isolates.
User Genome	Classification	FastANI Reference	FastANI Reference Radius	FastANI Taxonomy	FastANI ANI	FastANI Alignment Fraction	Closest Placement Reference	Closest Placement Taxonomy	Closest Placement ANI	Closest Placement Alignment Fraction	Classification Method	Note	Other Related References	AA Percent	RED Value	Warnings
Alishewanella sp. BS5-314	d__Bacteria;p__Proteobacteria;c__Gammaproteobacteria;o__Enterobacterales;f__Alteromonadaceae;g__Alishewanella;s__Alishewanella aestuarii	GCF_000280055.1	95.65	d__Bacteria;p__Proteobacteria;c__Gammaproteobacteria;o__Enterobacterales;f__Alteromonadaceae;g__Alishewanella;s__Alishewanella aestuarii	95.99	0.85	GCF_000280055.1	d__Bacteria;p__Proteobacteria;c__Gammaproteobacteria;o__Enterobacterales;f__Alteromonadaceae;g__Alishewanella;s__Alishewanella aestuarii	95.99	0.85	ANI/Placement	topological placement and ANI have congruent species assignments	GCF_000245735.1, s__Alishewanella jeot...	99.23
Paenibacillus glucanolyticus sp. Cedars	d__Bacteria;p__Firmicutes_I;c__Bacilli_A;o__Paenibacillales;f__Paenibacillaceae;g__Paenibacillus;s__Paenibacillus glucanolyticus_B	GCF_001632305.1	95	d__Bacteria;p__Firmicutes_I;c__Bacilli_A;o__Paenibacillales;f__Paenibacillaceae;g__Paenibacillus;s__Paenibacillus glucanolyticus_B	98.89	0.97	GCF_001632305.1	d__Bacteria;p__Firmicutes_I;c__Bacilli_A;o__Paenibacillales;f__Paenibacillaceae;g__Paenibacillus;s__Paenibacillus glucanolyticus_B	98.89	0.97	ANI/Placement	topological placement and ANI have congruent species assignments	GCF_002573715.1, s__Paenibacillus sp00...	98.73
Anaerobacillus sp. CMMVII	d__Bacteria;p__Firmicutes;c__Bacilli;o__Bacillales;f__Anaerobacillaceae;g__Anaerobacillus;s__						GCF_001866075.1	d__Bacteria;p__Firmicutes;c__Bacilli;o__Bacillales;f__Anaerobacillaceae;g__Anaerobacillus;s__Anaerobacillus isosaccharinicus	80.82	0.42	Placement	taxonomic classification fully defined by topology	GCF_001866055.1, s__Anaerobacillus alk...	92.72	0.947649

## Sheet: Table S5. dDDH
Table S5. Pairwise dDDH values calculated using the Type (Strain) Genome Server (TYGS). The TYGS (Meier-Kolthoff and Göker 2019; Meier-Kolthoff et al., 2022) reports three different Genome BLAST Distance Phylogeny (GBDP) formulas and confidence intervals (C.I.), along with the G+C content difference. The formula d0 is the length of all HSPs (high-scoring segment pairs) divided by the total genome…
Query strain	Subject strain	dDDH (d0, in %)	C.I. (d0, in %)	dDDH (d4, in %)	C.I. (d4, in %)	dDDH (d6, in %)	C.I. (d6, in %)	G+C content difference (in %)
Ali-BS5-314
'Alishewanella sp. BS5-314' (GCA 025377695.1)	Alishewanella aestuarii KCTC 22051	69.3	[65.3 - 72.9]	64.8	[61.8 - 67.6]	70.6	[67.1 - 73.8]	0.41
'Alishewanella sp. BS5-314' (GCA 025377695.1)	Alishewanella jeotgali KCTC 22429	62.6	[58.9 - 66.2]	58.2	[55.4 - 60.9]	63.2	[59.9 - 66.4]	0.71
'Alishewanella sp. BS5-314' (GCA 025377695.1)	Alishewanella agri JCM 15597	54.2	[50.7 - 57.7]	31.1	[28.7 - 33.6]	47.7	[44.7 - 50.7]	0.79
'Alishewanella sp. BS5-314' (GCA 025377695.1)	Rheinheimera soli BD-d46	13.8	[11.0 - 17.2]	21.4	[19.2 - 23.8]	14.1	[11.7 - 16.9]	5.14
'Alishewanella sp. BS5-314' (GCA 025377695.1)	Rheinheimera mangrovi LHK132	13.6	[10.9 - 17.0]	21	[18.7 - 23.4]	13.9	[11.5 - 16.8]	4.71
'Alishewanella sp. BS5-314' (GCA 025377695.1)	Rheinheimera texasensis DSM 17496	13.5	[10.7 - 16.8]	20.7	[18.4 - 23.1]	13.8	[11.4 - 16.6]	0.57
'Alishewanella sp. BS5-314' (GCA 025377695.1)	Rheinheimera tangshanensis JA3-B52	13.8	[11.0 - 17.1]	20.4	[18.2 - 22.8]	14	[11.6 - 16.9]	4.85
'Alishewanella sp. BS5-314' (GCA 025377695.1)	Rheinheimera riviphila KYPC3T	13.4	[10.7 - 16.8]	20.4	[18.2 - 22.8]	13.7	[11.4 - 16.5]	1.57
'Alishewanella sp. BS5-314' (GCA 025377695.1)	Rheinheimera tangshanensis CGMCC 1.6362	13.8	[11.0 - 17.1]	20.3	[18.1 - 22.7]	14	[11.6 - 16.8]	4.86
'Alishewanella sp. BS5-314' (GCA 025377695.1)	Rheinheimera mesophila IITR-13	13.7	[11.0 - 17.1]	20.2	[18.0 - 22.6]	14	[11.6 - 16.8]	3.51
'Alishewanella sp. BS5-314' (GCA 025377695.1)	Arsukibacterium indicum SM2107T	15.4	[12.5 - 18.9]	20.2	[18.0 - 22.6]	15.5	[13.0 - 18.4]	2.58
'Alishewanella sp. BS5-314' (GCA 025377695.1)	Rheinheimera baltica DSM 14885	14.1	[11.3 - 17.5]	20.2	[17.9 - 22.6]	14.4	[11.9 - 17.2]	5.16
'Alishewanella sp. BS5-314' (GCA 025377695.1)	Rheinheimera aquimaris KCTC12840T	15.5	[12.6 - 18.9]	20.1	[17.9 - 22.5]	15.5	[13.0 - 18.4]	1.9
'Alishewanella sp. BS5-314' (GCA 025377695.1)	Arsukibacterium ikkense GCM72	15.9	[12.9 - 19.3]	20	[17.8 - 22.4]	15.8	[13.3 - 18.7]	1.68
'Alishewanella sp. BS5-314' (GCA 025377695.1)	Rheinheimera nanhaiensis E407-8	16	[13.0 - 19.4]	20	[17.8 - 22.5]	15.9	[13.4 - 18.8]	0.05
'Alishewanella sp. BS5-314' (GCA 025377695.1)	Arsukibacterium tuosuense CGMCC 1.12461	15	[12.1 - 18.5]	20	[17.8 - 22.4]	15.1	[12.6 - 18.0]	2.23
'Alishewanella sp. BS5-314' (GCA 025377695.1)	Arsukibacterium perlucidum DSM 18276	15.7	[12.8 - 19.2]	19.9	[17.7 - 22.3]	15.7	[13.2 - 18.6]	2.8
'Alishewanella sp. BS5-314' (GCA 025377695.1)	Alishewanella tabrizica KCTC 23723	17.1	[14.0 - 20.6]	19.9	[17.7 - 22.3]	16.8	[14.2 - 19.8]	6
'Alishewanella sp. BS5-314' (GCA 025377695.1)	Alkalimonas amylolytica CGMCC 1.3430	13.8	[11.0 - 17.1]	19.7	[17.5 - 22.1]	14	[11.6 - 16.8]	0.14
'Alishewanella sp. BS5-314' (GCA 025377695.1)	Rheinheimera maricola MA-13	14.9	[12.0 - 18.3]	19.7	[17.5 - 22.1]	15	[12.5 - 17.8]	3.02
'Alishewanella sp. BS5-314' (GCA 025377695.1)	Rheinheimera pacifica DSM 17616	15.9	[12.9 - 19.3]	19.7	[17.5 - 22.1]	15.8	[13.3 - 18.7]	2.16
'Alishewanella sp. BS5-314' (GCA 025377695.1)	Rheinheimera lutimaris YQF-2	15.3	[12.4 - 18.8]	19.7	[17.5 - 22.1]	15.4	[12.9 - 18.3]	1.37
'Alishewanella sp. BS5-314' (GCA 025377695.1)	Rheinheimera longhuensis CGMCC 1.7003	20.4	[17.2 - 24.0]	19.6	[17.4 - 22.0]	19.5	[16.8 - 22.5]	4.52
'Alishewanella sp. BS5-314' (GCA 025377695.1)	Rheinheimera hassiensis LMG 27268	15.1	[12.2 - 18.5]	19.5	[17.3 - 21.9]	15.1	[12.6 - 18.0]	2.64
'Alishewanella sp. BS5-314' (GCA 025377695.1)	Rheinheimera pleomorphica JCM 30460	16	[13.0 - 19.5]	19.5	[17.3 - 21.9]	15.9	[13.4 - 18.8]	0.64
Anaero-CMMVII
'Anaerobacillus sp. CMMVII' (GCA 025377685.1)	Parageobacillus caldoxylosilyticus DSM 12041	12.6	[9.9 - 15.9]	33	[30.6 - 35.5]	13	[10.7 - 15.8]	7.01
'Anaerobacillus sp. CMMVII' (GCA 025377685.1)	Halalkalibacterium ligniniphilum L1	12.8	[10.1 - 16.1]	32.1	[29.7 - 34.6]	13.2	[10.9 - 16.0]	3.84
'Anaerobacillus sp. CMMVII' (GCA 025377685.1)	Metabacillus halosaccharovorans DSM 25387	12.9	[10.2 - 16.1]	31	[28.6 - 33.5]	13.3	[10.9 - 16.0]	0.81
'Anaerobacillus sp. CMMVII' (GCA 025377685.1)	Priestia abyssalis DSM 25875	12.8	[10.1 - 16.1]	30.9	[28.5 - 33.4]	13.2	[10.9 - 16.0]	3.34
'Anaerobacillus sp. CMMVII' (GCA 025377685.1)	Salipaludibacillus agaradhaerens DSM 8721	12.8	[10.1 - 16.1]	30.6	[28.2 - 33.1]	13.2	[10.9 - 16.0]	1.98
'Anaerobacillus sp. CMMVII' (GCA 025377685.1)	Piscibacillus salipiscarius JCM 13188	12.7	[10.0 - 16.0]	30.5	[28.1 - 33.0]	13.1	[10.8 - 15.9]	0.17
'Anaerobacillus sp. CMMVII' (GCA 025377685.1)	Salirhabdus euzebyi DSM 19612	12.7	[10.0 - 16.0]	30.1	[27.7 - 32.6]	13.1	[10.8 - 15.9]	0.97
'Anaerobacillus sp. CMMVII' (GCA 025377685.1)	Halalkalibacter okhensis Kh10-101	12.9	[10.2 - 16.2]	30	[27.6 - 32.5]	13.3	[10.9 - 16.1]	1.22
'Anaerobacillus sp. CMMVII' (GCA 025377685.1)	Alkalihalophilus marmarensis DSM 21297	12.8	[10.1 - 16.1]	29.9	[27.5 - 32.4]	13.2	[10.9 - 16.0]	2.86
'Anaerobacillus sp. CMMVII' (GCA 025377685.1)	Bacillus alkalicellulosilyticus FJAT-44921	13.1	[10.3 - 16.4]	29.7	[27.3 - 32.2]	13.5	[11.1 - 16.2]	0.38
'Anaerobacillus sp. CMMVII' (GCA 025377685.1)	Halalkalibacter nanhaiisediminis CGMCC 1.10116	12.9	[10.2 - 16.1]	29.4	[27.1 - 31.9]	13.3	[10.9 - 16.0]	1.51
'Anaerobacillus sp. CMMVII' (GCA 025377685.1)	Bacillus suaedaesalsae RD4P76	12.8	[10.1 - 16.0]	29	[26.6 - 31.5]	13.2	[10.8 - 15.9]	0.73
'Anaerobacillus sp. CMMVII' (GCA 025377685.1)	Virgibacillus halotolerans DSM 25060	12.6	[10.0 - 15.9]	28.9	[26.6 - 31.4]	13	[10.7 - 15.8]	1.67
'Anaerobacillus sp. CMMVII' (GCA 025377685.1)	Halalkalibacter krulwichiae NBRC 102362	12.9	[10.2 - 16.2]	28.3	[25.9 - 30.8]	13.3	[10.9 - 16.1]	1.01
'Anaerobacillus sp. CMMVII' (GCA 025377685.1)	Alkalihalobacillus trypoxylicola KCTC 13244	12.8	[10.1 - 16.1]	28.1	[25.7 - 30.6]	13.2	[10.9 - 16.0]	1.2
'Anaerobacillus sp. CMMVII' (GCA 025377685.1)	Halalkalibacterium halodurans DSM 497	12.9	[10.2 - 16.2]	28.1	[25.7 - 30.6]	13.3	[10.9 - 16.0]	6.28
'Anaerobacillus sp. CMMVII' (GCA 025377685.1)	Alkalihalobacillus alcalophilus ATCC 27647	12.9	[10.2 - 16.2]	27.9	[25.6 - 30.4]	13.3	[10.9 - 16.0]	0.46
'Anaerobacillus sp. CMMVII' (GCA 025377685.1)	Gottfriedia solisilvae CGMCC 1.14993	12.7	[10.0 - 16.0]	27.9	[25.5 - 30.4]	13.1	[10.8 - 15.9]	3.91
'Anaerobacillus sp. CMMVII' (GCA 025377685.1)	Desertibacillus haloalkaliphilus KJ1-10-99	12.9	[10.2 - 16.2]	27.3	[25.0 - 29.8]	13.3	[10.9 - 16.1]	3.13
'Anaerobacillus sp. CMMVII' (GCA 025377685.1)	Salipaludibacillus aurantiacus S9	12.8	[10.1 - 16.1]	27.2	[24.8 - 29.7]	13.2	[10.8 - 15.9]	5.48
'Anaerobacillus sp. CMMVII' (GCA 025377685.1)	Evansella cellulosilytica DSM 2522	13	[10.3 - 16.3]	27	[24.7 - 29.5]	13.4	[11.0 - 16.1]	0.42
'Anaerobacillus sp. CMMVII' (GCA 025377685.1)	Evansella vedderi DSM 9768	12.8	[10.1 - 16.1]	26.5	[24.1 - 29.0]	13.2	[10.9 - 16.0]	1.02
'Anaerobacillus sp. CMMVII' (GCA 025377685.1)	Bacillus taeanensis BH030017	12.9	[10.2 - 16.1]	26.3	[24.0 - 28.8]	13.3	[10.9 - 16.0]	0.2
'Anaerobacillus sp. CMMVII' (GCA 025377685.1)	Gottfriedia solisilvae DSM 100485	12.7	[10.0 - 15.9]	26	[23.7 - 28.5]	13.1	[10.7 - 15.8]	3.91
'Anaerobacillus sp. CMMVII' (GCA 025377685.1)	Halalkalibacter akibai JCM 9157	12.8	[10.2 - 16.1]	26	[23.7 - 28.5]	13.2	[10.9 - 16.0]	0.08
'Anaerobacillus sp. CMMVII' (GCA 025377685.1)	Halalkalibacter hemicellulosilyticus JCM 9152	12.8	[10.1 - 16.1]	25.8	[23.5 - 28.3]	13.2	[10.9 - 16.0]	1.24
'Anaerobacillus sp. CMMVII' (GCA 025377685.1)	Paraliobacillus quinghaiensis CGMCC 1.6333	12.7	[10.0 - 16.0]	25.5	[23.1 - 28.0]	13.1	[10.8 - 15.9]	1.84
'Anaerobacillus sp. CMMVII' (GCA 025377685.1)	Anaerobacillus alkalilacustris DSM 18345	14.3	[11.4 - 17.6]	24.5	[22.2 - 26.9]	14.6	[12.1 - 17.4]	1.92
'Anaerobacillus sp. CMMVII' (GCA 025377685.1)	Halalkalibacter wakoensis JCM 9140	12.9	[10.2 - 16.2]	24.1	[21.8 - 26.6]	13.3	[11.0 - 16.1]	1.35
'Anaerobacillus sp. CMMVII' (GCA 025377685.1)	Anaerobacillus isosaccharinicus DSM 100644T	19.4	[16.3 - 23.0]	24	[21.7 - 26.5]	19.1	[16.4 - 22.2]	1.16
'Anaerobacillus sp. CMMVII' (GCA 025377685.1)	Anaerobacillus alkalidiazotrophicus DSM 22531	14.5	[11.6 - 17.8]	23.8	[21.5 - 26.3]	14.7	[12.3 - 17.6]	2.11
'Anaerobacillus sp. CMMVII' (GCA 025377685.1)	Anaerobacillus arseniciselenatis DSM 15340	14.3	[11.5 - 17.7]	22.5	[20.3 - 25.0]	14.6	[12.1 - 17.4]	0.85
'Anaerobacillus sp. CMMVII' (GCA 025377685.1)	Halalkalibacter alkaliphilus M EB205T	12.9	[10.2 - 16.1]	22.4	[20.2 - 24.9]	13.2	[10.9 - 16.0]	0.88
'Anaerobacillus sp. CMMVII' (GCA 025377685.1)	Anaerobacillus alkaliphilus B16-10	18.1	[15.1 - 21.7]	22.1	[19.8 - 24.5]	17.9	[15.3 - 20.9]	0.06
'Anaerobacillus sp. CMMVII' (GCA 025377685.1)	Bacillus suaedae YZJH907-2	12.8	[10.1 - 16.1]	21.2	[19.0 - 23.7]	13.2	[10.8 - 15.9]	1.14
'Anaerobacillus sp. CMMVII' (GCA 025377685.1)	Lysinibacillus mangiferihumi M-GX18	12.6	[9.9 - 15.9]	20.2	[18.0 - 22.6]	13	[10.7 - 15.8]	0.28
Paeni-Cedars
'Paenibacillus sp. Cedars' (GCA 003184205.1)	Paenibacillus glucanolyticus DSM 5162	87	[83.4 - 89.9]	90.5	[88.2 - 92.4]	90.3	[87.6 - 92.5]	0.51
'Paenibacillus sp. Cedars' (GCA 003184205.1)	'Paenibacillus glucanolyticus NBRC 15330' (GCA 004000885.1)	82.9	[79.0 - 86.2]	90.5	[88.2 - 92.4]	87.1	[84.0 - 89.6]	0.11
'Paenibacillus sp. Cedars' (GCA 003184205.1)	'Paenibacillus lautus NBRC 15380' (GCA 004000945.1)	40.2	[36.9 - 43.7]	28.4	[26.1 - 30.9]	36.4	[33.5 - 39.5]	0.83
'Paenibacillus sp. Cedars' (GCA 003184205.1)	Paenibacillus lautus NBRC 15380	40.2	[36.9 - 43.7]	28.4	[26.1 - 30.9]	36.4	[33.5 - 39.5]	0.83
'Paenibacillus sp. Cedars' (GCA 003184205.1)	Paenibacillus popilliae ATCC 14706	12.7	[10.0 - 15.9]	28.3	[25.9 - 30.8]	13.1	[10.7 - 15.8]	2.4
'Paenibacillus sp. Cedars' (GCA 003184205.1)	Paenibacillus chitinolyticus NBRC 15660	12.9	[10.2 - 16.2]	27.9	[25.5 - 30.4]	13.3	[10.9 - 16.0]	3.69
'Paenibacillus sp. Cedars' (GCA 003184205.1)	Paenibacillus lutimineralis MBLB1234T	13.1	[10.4 - 16.4]	27.5	[25.1 - 30.0]	13.5	[11.1 - 16.3]	2.26
'Paenibacillus sp. Cedars' (GCA 003184205.1)	Paenibacillus selenitireducens ES3-24	12.9	[10.2 - 16.2]	25.6	[23.2 - 28.1]	13.3	[10.9 - 16.1]	3.76
'Paenibacillus sp. Cedars' (GCA 003184205.1)	Paenibacillus guangzhouensis KCTC 33171	13	[10.3 - 16.3]	25.2	[22.8 - 27.7]	13.4	[11.0 - 16.2]	1.18
'Paenibacillus sp. Cedars' (GCA 003184205.1)	Paenibacillus oralis KCOM 3021	13.1	[10.4 - 16.4]	25	[22.7 - 27.5]	13.5	[11.1 - 16.2]	2.58
'Paenibacillus sp. Cedars' (GCA 003184205.1)	Paenibacillus stellifer DSM 14472	13	[10.3 - 16.3]	24.6	[22.3 - 27.1]	13.4	[11.0 - 16.1]	4.86
'Paenibacillus sp. Cedars' (GCA 003184205.1)	Paenibacillus solani FJAT-22460	28.8	[25.4 - 32.4]	24.6	[22.3 - 27.1]	26.7	[23.8 - 29.9]	1.68
'Paenibacillus sp. Cedars' (GCA 003184205.1)	Paenibacillus jamilae KACC 10925	12.9	[10.2 - 16.2]	24	[21.7 - 26.5]	13.3	[10.9 - 16.0]	3.2
'Paenibacillus sp. Cedars' (GCA 003184205.1)	Paenibacillus nanensis DSM 22867	12.7	[10.0 - 16.0]	23.8	[21.5 - 26.3]	13.1	[10.8 - 15.8]	3.94
'Paenibacillus sp. Cedars' (GCA 003184205.1)	Paenibacillus etheri SH7	12.9	[10.2 - 16.2]	23.7	[21.4 - 26.2]	13.3	[10.9 - 16.0]	5.14
'Paenibacillus sp. Cedars' (GCA 003184205.1)	Paenibacillus wulumuqiensis Y24	12.8	[10.1 - 16.1]	23.5	[21.2 - 25.9]	13.2	[10.9 - 16.0]	0.51
'Paenibacillus sp. Cedars' (GCA 003184205.1)	Paenibacillus agri JW14	13	[10.3 - 16.3]	22.9	[20.6 - 25.4]	13.4	[11.0 - 16.1]	0.6
'Paenibacillus sp. Cedars' (GCA 003184205.1)	Paenibacillus macerans NCTC 6355	13	[10.3 - 16.3]	22.8	[20.5 - 25.3]	13.3	[11.0 - 16.1]	3.9
'Paenibacillus sp. Cedars' (GCA 003184205.1)	Paenibacillus xylanilyticus LMG 21957	13	[10.3 - 16.3]	22.7	[20.4 - 25.1]	13.4	[11.0 - 16.2]	2.42
'Paenibacillus sp. Cedars' (GCA 003184205.1)	Paenibacillus xylanivorans A59	13.2	[10.5 - 16.5]	22.5	[20.2 - 25.0]	13.5	[11.2 - 16.3]	2.59
'Paenibacillus sp. Cedars' (GCA 003184205.1)	Paenibacillus mellifer MBLB2552	12.9	[10.2 - 16.2]	22.5	[20.2 - 25.0]	13.3	[11.0 - 16.1]	3.68
'Paenibacillus sp. Cedars' (GCA 003184205.1)	Paenibacillus pinistramenti ASL46	12.9	[10.2 - 16.2]	22	[19.7 - 24.4]	13.3	[10.9 - 16.1]	3.37
'Paenibacillus sp. Cedars' (GCA 003184205.1)	Paenibacillus thermophilus DSM 24746	13	[10.2 - 16.2]	21.8	[19.6 - 24.3]	13.3	[11.0 - 16.1]	4.18
'Paenibacillus sp. Cedars' (GCA 003184205.1)	Paenibacillus ihbetae JCM 31131T	21	[17.8 - 24.7]	21.8	[19.5 - 24.2]	20.2	[17.5 - 23.3]	3.44
'Paenibacillus sp. Cedars' (GCA 003184205.1)	Paenibacillus dokdonensis YH-JAE5	13.3	[10.6 - 16.6]	21.7	[19.5 - 24.2]	13.7	[11.3 - 16.5]	1.27
'Paenibacillus sp. Cedars' (GCA 003184205.1)	Paenibacillus ihumii AT5	13	[10.3 - 16.3]	21.6	[19.3 - 24.0]	13.4	[11.0 - 16.1]	1.52
'Paenibacillus sp. Cedars' (GCA 003184205.1)	Paenibacillus peoriae KCTC 3763	12.9	[10.2 - 16.2]	21.4	[19.2 - 23.8]	13.3	[10.9 - 16.1]	2.24
'Paenibacillus sp. Cedars' (GCA 003184205.1)	Paenibacillus lactis DSM 15596	21	[17.8 - 24.6]	21.4	[19.2 - 23.9]	20.2	[17.4 - 23.2]	3.23
'Paenibacillus sp. Cedars' (GCA 003184205.1)	Paenibacillus rhizolycopersici DXFW5	13	[10.3 - 16.3]	21.2	[19.0 - 23.6]	13.3	[11.0 - 16.1]	4.17
'Paenibacillus sp. Cedars' (GCA 003184205.1)	Paenibacillus tritici LMG 29502	13	[10.3 - 16.3]	21.2	[19.0 - 23.6]	13.3	[11.0 - 16.1]	3.45
'Paenibacillus sp. Cedars' (GCA 003184205.1)	Paenibacillus macquariensis subsp. defensor JCM 14954	12.9	[10.2 - 16.2]	21.1	[18.9 - 23.6]	13.3	[11.0 - 16.1]	7.92
'Paenibacillus sp. Cedars' (GCA 003184205.1)	Paenibacillus apii 7124	12.9	[10.2 - 16.2]	20.8	[18.6 - 23.2]	13.3	[11.0 - 16.1]	3.65
'Paenibacillus sp. Cedars' (GCA 003184205.1)	Paenibacillus chibensis NBRC 15958	13.4	[10.6 - 16.7]	20.7	[18.4 - 23.1]	13.7	[11.3 - 16.5]	2.99
'Paenibacillus sp. Cedars' (GCA 003184205.1)	Paenibacillus rhizophilus 7197	12.9	[10.2 - 16.2]	20.7	[18.4 - 23.1]	13.3	[10.9 - 16.1]	3.2
'Paenibacillus sp. Cedars' (GCA 003184205.1)	Paenibacillus uliginis N3/975	16.2	[13.3 - 19.7]	20.5	[18.3 - 22.9]	16.2	[13.6 - 19.1]	3.7
'Paenibacillus sp. Cedars' (GCA 003184205.1)	Paenibacillus algicola HB172198	14.3	[11.5 - 17.7]	20	[17.8 - 22.4]	14.5	[12.1 - 17.4]	2.51
'Paenibacillus sp. Cedars' (GCA 003184205.1)	Paenibacillus faecalis Marseille-P3787	15.4	[12.5 - 18.9]	19.8	[17.6 - 22.2]	15.5	[13.0 - 18.4]	4.01
'Paenibacillus sp. Cedars' (GCA 003184205.1)	Paenibacillus favisporus DSM 17253	13.3	[10.6 - 16.6]	19.4	[17.3 - 21.8]	13.6	[11.2 - 16.4]	4.47
'Paenibacillus sp. Cedars' (GCA 003184205.1)	Paenibacillus dakarensis FF9	15.3	[12.4 - 18.7]	19.3	[17.2 - 21.7]	15.3	[12.8 - 18.2]	2.99
'Paenibacillus sp. Cedars' (GCA 003184205.1)	Paenibacillus mangrovi KQZ6P-2	13.3	[10.5 - 16.6]	19.2	[17.1 - 21.6]	13.6	[11.2 - 16.4]	1.45
'Paenibacillus sp. Cedars' (GCA 003184205.1)	Paenibacillus lemnae L7-75	14.7	[11.8 - 18.1]	18.9	[16.7 - 21.3]	14.8	[12.3 - 17.6]	0.02

## Sheet: Table S6. ANI AAI
Table S6. ANI and AAI for the three isolates. The ANI/AAI-matrices were calculated using http://enve-omics.ce.gatech.edu/g-matrix/index. See Table S6 for the identification of the closely related genomes.
Ali-BS5-314								Anaero-CMMVII										Paeni-Cedars
ANI
	Alishewanella sp. BS5-314	GCA_000245735.2_ASM24573v2	GCA_000280055.1_ASM28005v1	GCA_000272005.1_ASM27200v1	GCA_014652375.1_ASM1465237v1	GCA_014653435.1_ASM1465343v1			Anaerobacillus sp. CMMVII	GCA_001865995.1_ASM186599v1	GCA_007120055.1_ASM712005v1	GCA_001866005.1_ASM186600v1	GCA_001866055.1_ASM186605v1	GCA_001866075.2_ASM186607v2	GCA_004116265.1_ASM411626v1	GCA_007118195.1_ASM711819v1			Paenibacillus sp. Cedars	GCF_004000885.1_ASM400088v1	GCF_004000945.1_ASM400094v1	GCF_000230915.1_ASM23091v1	GCF_001277345.1_ASM127734v1	GCF_001315105.1_ASM131510v1	GCF_001860525.1_ASM186052v1	GCF_002272015.1_assembly-7537-G1_v1	GCF_002407025.1_ASM240702v1	GCF_002573715.1_ASM257371v1	GCF_002741055.1_ASM274105v1
Ali-BS5-314	100	95.6599	96.1001	89.4239	78.8666	79.3748		Anaero-CMMVII	100	77.8663	76.7067	78.8117	79.0015	81.1644	80.0912	76.824		Paeni-Cedars	100	98.9554	84.4491	79.6679	82.096	80.1573	84.5263	78.2269	83.8001	84.5104	79.7508
GCA_000245735.2_ASM24573v2	95.6599	100	95.7784	90.1491	78.9713	79.3439		GCA_001865995.1_ASM186599v1	77.8663	100	95.4284	79.0012	78.2419	78.2875	77.5701	83.7508		GCF_004000885.1_ASM400088v1	98.9554	100	84.4804	79.4774	82.0046	79.9477	84.2525	78.0042	83.8367	84.4613	79.4944
GCA_000280055.1_ASM28005v1	96.1001	95.7784	100	90.5508	79.6616	78.9381		GCA_007120055.1_ASM712005v1	76.7067	95.4284	100	78.4523	78.0322	77.6013	76.5071	83.9939		GCF_004000945.1_ASM400094v1	84.4491	84.4804	100	81.1067	84.0879	79.7653	91.8985	78.5855	88.0288	92.7169	80.7202
GCA_000272005.1_ASM27200v1	89.4239	90.1491	90.5508	100	78.9628	79.2758		GCA_001866005.1_ASM186600v1	78.8117	79.0012	78.4523	100	94.9677	78.7519	78.2317	76.8271		GCF_000230915.1_ASM23091v1	79.6679	79.4774	81.1067	100	79.6748	78.6184	81.5054	80.1544	81.4457	80.927	93.1124
GCA_014652375.1_ASM1465237v1	78.8666	78.9713	79.6616	78.9628	100	81.3705		GCA_001866055.1_ASM186605v1	79.0015	78.2419	78.0322	94.9677	100	78.8787	78.3558	77.1682		GCF_001277345.1_ASM127734v1	82.096	82.0046	84.0879	79.6748	100	78.9662	83.8257	78.0159	83.6226	84.5589	79.4113
GCA_014653435.1_ASM1465343v1	79.3748	79.3439	78.9381	79.2758	81.3705	100		GCA_001866075.2_ASM186607v2	81.1644	78.2875	77.6013	78.7519	78.8787	100	79.3287	77.0452		GCF_001315105.1_ASM131510v1	80.1573	79.9477	79.7653	78.6184	78.9662	100	79.4681	77.7275	79.6821	79.7838	78.5926
								GCA_004116265.1_ASM411626v1	80.0912	77.5701	76.5071	78.2317	78.3558	79.3287	100	76.4462		GCF_001860525.1_ASM186052v1	84.5263	84.2525	91.8985	81.5054	83.8257	79.4681	100	79.5682	87.4895	91.738	81.6251
								GCA_007118195.1_ASM711819v1	76.824	83.7508	83.9939	76.8271	77.1682	77.0452	76.4462	100		GCF_002272015.1_assembly-7537-G1_v1	78.2269	78.0042	78.5855	80.1544	78.0159	77.7275	79.5682	100	79.5689	78.4228	80.3827
																		GCF_002407025.1_ASM240702v1	83.8001	83.8367	88.0288	81.4457	83.6226	79.6821	87.4895	79.5689	100	87.4711	81.1469
																		GCF_002573715.1_ASM257371v1	84.5104	84.4613	92.7169	80.927	84.5589	79.7838	91.738	78.4228	87.4711	100	80.2297
																		GCF_002741055.1_ASM274105v1	79.7508	79.4944	80.7202	93.1124	79.4113	78.5926	81.6251	80.3827	81.1469	80.2297	100
AAI
	Alishewanella sp. BS5-314	GCA_000280055.1_ASM28005v1	GCA_000245735.2_ASM24573v2	GCA_014653435.1_ASM1465343v1	GCA_000272005.1_ASM27200v1	GCA_014652375.1_ASM1465237v1			Anaerobacillus sp. CMMVII	GCA_001865995.1_ASM186599v1	GCA_007120055.1_ASM712005v1	GCA_001866005.1_ASM186600v1	GCA_001866055.1_ASM186605v1	GCA_001866075.2_ASM186607v2	GCA_004116265.1_ASM411626v1	GCA_007118195.1_ASM711819v1			Paenibacillus sp. Cedars	GCF_004000885.1_ASM400088v1	GCF_000230915.1_ASM23091v1	GCF_001277345.1_ASM127734v1	GCF_001315105.1_ASM131510v1	GCF_001860525.1_ASM186052v1	GCF_002272015.1_assembly-7537-G1_v1	GCF_002407025.1_ASM240702v1	GCF_002573715.1_ASM257371v1	GCF_002741055.1_ASM274105v1	GCF_004000945.1_ASM400094v1
Ali-BS5-314	100	95.9559	94.239	79.1432	88.7547	77.4426		Anaero-CMMVII	100	73.2669	71.2286	73.0173	71.7216	79.3514	77.2735	74.7484		Paeni-Cedars	100	98.4013	79.7149	83.4441	80.8243	87.2721	74.5151	87.5032	87.0774	79.8354	87.7543
GCA_000280055.1_ASM28005v1	95.9559	100	94.6908	79.2035	89.291	77.8199		GCA_001865995.1_ASM186599v1	73.2669	100	91.7471	73.2123	71.7445	73.5856	72.3282	85.7977		GCF_004000885.1_ASM400088v1	98.4013	100	79.9234	84.1596	81.072	87.5405	74.6287	87.7287	87.672	79.9869	88.0226
GCA_000245735.2_ASM24573v2	94.239	94.6908	100	79.4302	89.2842	77.8987		GCA_007120055.1_ASM712005v1	71.2286	91.7471	100	70.784	69.7888	71.7762	70.6533	84.5451		GCF_000230915.1_ASM23091v1	79.7149	79.9234	100	78.7677	76.8771	80.9545	75.627	81.0282	80.4265	94.9985	80.9911
GCA_014653435.1_ASM1465343v1	79.1432	79.2035	79.4302	100	79.2006	83.1632		GCA_001866005.1_ASM186600v1	73.0173	73.2123	70.784	100	92.7058	72.7702	71.9408	73.8366		GCF_001277345.1_ASM127734v1	83.4441	84.1596	78.7677	100	77.9428	85.4341	73.6076	85.9334	86.5134	78.8146	86.3192
GCA_000272005.1_ASM27200v1	88.7547	89.291	89.2842	79.2006	100	77.8828		GCA_001866055.1_ASM186605v1	71.7216	71.7445	69.7888	92.7058	100	72.7601	71.6149	71.8311		GCF_001315105.1_ASM131510v1	80.8243	81.072	76.8771	77.9428	100	79.9155	73.3931	80.1284	79.6183	76.9567	80.0349
GCA_014652375.1_ASM1465237v1	77.4426	77.8199	77.8987	83.1632	77.8828	100		GCA_001866075.2_ASM186607v2	79.3514	73.5856	71.7762	72.7702	72.7601	100	77.6361	74.9075		GCF_001860525.1_ASM186052v1	87.2721	87.5405	80.9545	85.4341	79.9155	100	75.0753	90.6281	93.2175	80.9446	93.8427
								GCA_004116265.1_ASM411626v1	77.2735	72.3282	70.6533	71.9408	71.6149	77.6361	100	73.5669		GCF_002272015.1_assembly-7537-G1_v1	74.5151	74.6287	75.627	73.6076	73.3931	75.0753	100	75.4032	74.5015	75.8243	74.9426
								GCA_007118195.1_ASM711819v1	74.7484	85.7977	84.5451	73.8366	71.8311	74.9075	73.5669	100		GCF_002407025.1_ASM240702v1	87.5032	87.7287	81.0282	85.9334	80.1284	90.6281	75.4032	100	90.7637	80.7209	91.3079
																		GCF_002573715.1_ASM257371v1	87.0774	87.672	80.4265	86.5134	79.6183	93.2175	74.5015	90.7637	100	79.9025	93.9996
																		GCF_002741055.1_ASM274105v1	79.8354	79.9869	94.9985	78.8146	76.9567	80.9446	75.8243	80.7209	79.9025	100	80.6171
																		GCF_004000945.1_ASM400094v1	87.7543	88.0226	80.9911	86.3192	80.0349	93.8427	74.9426	91.3079	93.9996	80.6171	100

## Sheet: Table S7. Close Genomes
Table S7. Closely-reated genomes for each isolate. See also Table S1 –S5. Bold = ANI > 95% (Table S6).
taxa	assembly_id	label2	label_source	taxid	GTDB_accession	GTDB_domain	GTDB_phylum	GTDB_class	GTDB_order	GTDB_family	GTDB_genus	GTDB_species
Ali-BS5-314
GCF_000280055.1_Bacteria_Proteobacteria_Gammaproteobacteria_Alishewanella_aestuarii	GCA_000280055.1	GCF_000280055.1_Bacteria_Proteobacteria_Gammaproteobacteria_Alishewanella_aestuarii	GTDB	1197174	RS_GCF_000280055.1	Bacteria	Proteobacteria	Gammaproteobacteria	Enterobacterales	Alteromonadaceae	Alishewanella	Alishewanella aestuarii
GCF_000245735.1_Bacteria_Proteobacteria_Gammaproteobacteria_Alishewanella_jeotgali	GCA_000245735.2	GCF_000245735.1_Bacteria_Proteobacteria_Gammaproteobacteria_Alishewanella_jeotgali	GTDB	1129374	RS_GCF_000245735.1	Bacteria	Proteobacteria	Gammaproteobacteria	Enterobacterales	Alteromonadaceae	Alishewanella	Alishewanella jeotgali
GCF_000272005.1_Bacteria_Proteobacteria_Gammaproteobacteria_Alishewanella_agri	GCA_000272005.1	GCF_000272005.1_Bacteria_Proteobacteria_Gammaproteobacteria_Alishewanella_agri	GTDB	1195246	RS_GCF_000272005.1	Bacteria	Proteobacteria	Gammaproteobacteria	Enterobacterales	Alteromonadaceae	Alishewanella	Alishewanella agri
GCA_014652375.1_Bacteria_Proteobacteria_Gammaproteobacteria_Alishewanella_tabrizica	GCA_014652375.1	GCA_014652375.1_Bacteria_Proteobacteria_Gammaproteobacteria_Alishewanella_tabrizica	GTDB	671278	GB_GCA_014652375.1	Bacteria	Proteobacteria	Gammaproteobacteria	Enterobacterales	Alteromonadaceae	Alishewanella	Alishewanella tabrizica
GCA_014653435.1_Bacteria_Proteobacteria_Gammaproteobacteria_Alishewanella_longhuensis	GCA_014653435.1	GCA_014653435.1_Bacteria_Proteobacteria_Gammaproteobacteria_Alishewanella_longhuensis	GTDB	1091037	GB_GCA_014653435.1	Bacteria	Proteobacteria	Gammaproteobacteria	Enterobacterales	Alteromonadaceae	Alishewanella	Alishewanella longhuensis
Anaero-CMMVII
GCF_001865995.1_Bacteria_Firmicutes_Bacilli_Anaerobacillus_arseniciselenatis	GCA_001865995.1	GCF_001865995.1_Bacteria_Firmicutes_Bacilli_Anaerobacillus_arseniciselenatis	GTDB	85682	RS_GCF_001865995.1	Bacteria	Firmicutes	Bacilli	Bacillales_H	Anaerobacillaceae	Anaerobacillus	Anaerobacillus arseniciselenatis
GCF_001866005.1_Bacteria_Firmicutes_Bacilli_Anaerobacillus_alkalilacustris	GCA_001866005.1	GCF_001866005.1_Bacteria_Firmicutes_Bacilli_Anaerobacillus_alkalilacustris	GTDB	393763	RS_GCF_001866005.1	Bacteria	Firmicutes	Bacilli	Bacillales_H	Anaerobacillaceae	Anaerobacillus	Anaerobacillus alkalilacustris
GCF_001866055.1_Bacteria_Firmicutes_Bacilli_Anaerobacillus_alkalidiazotrophicus	GCA_001866055.1	GCF_001866055.1_Bacteria_Firmicutes_Bacilli_Anaerobacillus_alkalidiazotrophicus	GTDB	472963	RS_GCF_001866055.1	Bacteria	Firmicutes	Bacilli	Bacillales_H	Anaerobacillaceae	Anaerobacillus	Anaerobacillus alkalidiazotrophicus
GCF_001866075.2_Bacteria_Firmicutes_Bacilli_Anaerobacillus_isosaccharinicus	GCA_001866075.2	GCF_001866075.2_Bacteria_Firmicutes_Bacilli_Anaerobacillus_isosaccharinicus	GTDB	1532552	RS_GCF_001866075.2	Bacteria	Firmicutes	Bacilli	Bacillales_H	Anaerobacillaceae	Anaerobacillus	Anaerobacillus isosaccharinicus
GCF_004116265.1_Bacteria_Firmicutes_Bacilli_Anaerobacillus_sp004116265	GCA_004116265.1	GCF_004116265.1_Bacteria_Firmicutes_Bacilli_Anaerobacillus_sp004116265	GTDB	1548597	RS_GCF_004116265.1	Bacteria	Firmicutes	Bacilli	Bacillales_H	Anaerobacillaceae	Anaerobacillus	Anaerobacillus sp004116265
GCA_007118195.1_Bacteria_Firmicutes_Bacilli_Anaerobacillus_sp007118195	GCA_007118195.1	GCA_007118195.1_Bacteria_Firmicutes_Bacilli_Anaerobacillus_sp007118195	GTDB	1872506	GB_GCA_007118195.1	Bacteria	Firmicutes	Bacilli	Bacillales_H	Anaerobacillaceae	Anaerobacillus	Anaerobacillus sp007118195
GCA_007120055.1_Bacteria_Firmicutes_Bacilli_Anaerobacillus_sp007120055	GCA_007120055.1	GCA_007120055.1_Bacteria_Firmicutes_Bacilli_Anaerobacillus_sp007120055	GTDB	1872506	GB_GCA_007120055.1	Bacteria	Firmicutes	Bacilli	Bacillales_H	Anaerobacillaceae	Anaerobacillus	Anaerobacillus sp007120055
Paeni-Cedars
GCF_004000885.1_Bacteria_Firmicutes_Bacilli_Paenibacillus_glucanolyticus	GCA_004000885.1	GCF_004000885.1_Bacteria_Firmicutes_Bacilli_Paenibacillus_glucanolyticus	GTDB	1349777	RS_GCF_004000885.1	Bacteria	Firmicutes	Bacilli	Paenibacillales	Paenibacillaceae	Paenibacillus	Paenibacillus glucanolyticus
GCF_002573715.1_Bacteria_Firmicutes_Bacilli_Paenibacillus_sp002573715	GCA_002573715.1	GCF_002573715.1_Bacteria_Firmicutes_Bacilli_Paenibacillus_sp002573715	GTDB	2044275	RS_GCF_002573715.1	Bacteria	Firmicutes	Bacilli	Paenibacillales	Paenibacillaceae	Paenibacillus	Paenibacillus sp002573715
GCF_004000945.1_Bacteria_Firmicutes_Bacilli_Paenibacillus_lautus	GCA_004000945.1	GCF_004000945.1_Bacteria_Firmicutes_Bacilli_Paenibacillus_lautus	GTDB	1349780	RS_GCF_004000945.1	Bacteria	Firmicutes	Bacilli	Paenibacillales	Paenibacillaceae	Paenibacillus	Paenibacillus lautus
GCF_001860525.1_Bacteria_Firmicutes_Bacilli_Paenibacillus_sp001860525	GCA_001860525.1	GCF_001860525.1_Bacteria_Firmicutes_Bacilli_Paenibacillus_sp001860525	GTDB	1120679	RS_GCF_001860525.1	Bacteria	Firmicutes	Bacilli	Paenibacillales	Paenibacillaceae	Paenibacillus	Paenibacillus sp001860525
GCF_002407025.1_Bacteria_Firmicutes_Bacilli_Paenibacillus_lautus_A	GCA_002407025.1	GCF_002407025.1_Bacteria_Firmicutes_Bacilli_Paenibacillus_lautus_A	GTDB	1401	RS_GCF_002407025.1	Bacteria	Firmicutes	Bacilli	Paenibacillales	Paenibacillaceae	Paenibacillus	Paenibacillus lautus_A
GCF_001277345.1_Bacteria_Firmicutes_Bacilli_Paenibacillus_solani	GCA_001277345.1	GCF_001277345.1_Bacteria_Firmicutes_Bacilli_Paenibacillus_solani	GTDB	1705565	RS_GCF_001277345.1	Bacteria	Firmicutes	Bacilli	Paenibacillales	Paenibacillaceae	Paenibacillus	Paenibacillus solani
GCF_001315105.1_Bacteria_Firmicutes_Bacilli_Paenibacillus_sp001315105	GCA_001315105.1	GCF_001315105.1_Bacteria_Firmicutes_Bacilli_Paenibacillus_sp001315105	GTDB	1236974	RS_GCF_001315105.1	Bacteria	Firmicutes	Bacilli	Paenibacillales	Paenibacillaceae	Paenibacillus	Paenibacillus sp001315105
GCF_000230915.1_Bacteria_Firmicutes_Bacilli_Paenibacillus_lactis	GCA_000230915.2	GCF_000230915.1_Bacteria_Firmicutes_Bacilli_Paenibacillus_lactis	GTDB	743719	RS_GCF_000230915.1	Bacteria	Firmicutes	Bacilli	Paenibacillales	Paenibacillaceae	Paenibacillus	Paenibacillus lactis
GCF_002741055.1_Bacteria_Firmicutes_Bacilli_Paenibacillus_ihbetae	GCA_002741055.1	GCF_002741055.1_Bacteria_Firmicutes_Bacilli_Paenibacillus_ihbetae	GTDB	1870820	RS_GCF_002741055.1	Bacteria	Firmicutes	Bacilli	Paenibacillales	Paenibacillaceae	Paenibacillus	Paenibacillus ihbetae
GCF_002272015.1_Bacteria_Firmicutes_Bacilli_Paenibacillus_campinasensis	GCA_002272015.1	GCF_002272015.1_Bacteria_Firmicutes_Bacilli_Paenibacillus_campinasensis	GTDB	66347	RS_GCF_002272015.1	Bacteria	Firmicutes	Bacilli	Paenibacillales	Paenibacillaceae	Paenibacillus	Paenibacillus campinasensis

## Sheet: Table S8. KEGG
Table S8. KEGG annotation of the genomes
			Anaero-CMMVII	Ali-BS5-314	Paeni-Cedars	Paeni-Cedars plasmid	Paeni-Cedars plasmid
Pathway Modules
Energy metabolism
Carbon fixation
	M00165	Reductive pentose phosphate cycle (Calvin cycle) [PATH:map01200 map00710]
1	K00855	PRK, prkB; phosphoribulokinase [EC:2.7.1.19]	0	1	0	0	0
2	K01601	rbcL; ribulose-bisphosphate carboxylase large chain [EC:4.1.1.39]	0	0	0	0	0
2	K01602	rbcS; ribulose-bisphosphate carboxylase small chain [EC:4.1.1.39]	0	0	0	0	0
3	K00927	PGK, pgk; phosphoglycerate kinase [EC:2.7.2.3]	1	1	1	0	0
4a	K05298	GAPA; glyceraldehyde-3-phosphate dehydrogenase (NADP+) (phosphorylating) [EC:1.2.1.13]	0	0	0	0	0
4b	K00150	gap2; glyceraldehyde-3-phosphate dehydrogenase (NAD(P)) [EC:1.2.1.59]	0	0	0	0	0
4c	K00134	GAPDH, gapA; glyceraldehyde 3-phosphate dehydrogenase [EC:1.2.1.12]	2	3	2	0	0
5a	K01623	ALDO; fructose-bisphosphate aldolase, class I [EC:4.1.2.13]	0	0	0	0	0
5b	K01624	FBA, fbaA; fructose-bisphosphate aldolase, class II [EC:4.1.2.13]	2	1	1	0	0
6a	K03841	FBP, fbp; fructose-1,6-bisphosphatase I [EC:3.1.3.11]	0	1	0	0	0
6b	K02446	glpX; fructose-1,6-bisphosphatase II [EC:3.1.3.11]	1	0	1	0	0
6c,8b	K11532	glpX-SEBP; fructose-1,6-bisphosphatase II / sedoheptulose-1,7-bisphosphatase [EC:3.1.3.11 3.1.3.37]	0	0	0	0	0
6d,8c	K01086	fbp-SEBP; fructose-1,6-bisphosphatase I / sedoheptulose-1,7-bisphosphatase [EC:3.1.3.11 3.1.3.37]	0	0	0	0	0
6e	K04041	fbp3; fructose-1,6-bisphosphatase III [EC:3.1.3.11]	0	0	0	0	0
7,9	K00615	E2.2.1.1, tktA, tktB; transketolase [EC:2.2.1.1]	2	1	1	0	0
8a	K01100	E3.1.3.37; sedoheptulose-bisphosphatase [EC:3.1.3.37]	0	0	0	0	0
10	K01807	rpiA; ribose 5-phosphate isomerase A [EC:5.3.1.6]	0	1	1	0	0
10	K01808	rpiB; ribose 5-phosphate isomerase B [EC:5.3.1.6]	1	0	1	0	0
	M00166	Reductive pentose phosphate cycle, ribulose-5P => glyceraldehyde-3P [PATH:map01200 map00710]
1	K00855	PRK, prkB; phosphoribulokinase [EC:2.7.1.19]	0	1	0	0	0
2	K01601	rbcL; ribulose-bisphosphate carboxylase large chain [EC:4.1.1.39]	0	0	0	0	0
2	K01602	rbcS; ribulose-bisphosphate carboxylase small chain [EC:4.1.1.39]	0	0	0	0	0
3	K00927	PGK, pgk; phosphoglycerate kinase [EC:2.7.2.3]	1	1	1	0	0
4a	K05298	GAPA; glyceraldehyde-3-phosphate dehydrogenase (NADP+) (phosphorylating) [EC:1.2.1.13]	0	0	0	0	0
4b	K00150	gap2; glyceraldehyde-3-phosphate dehydrogenase (NAD(P)) [EC:1.2.1.59]	0	0	0	0	0
4c	K00134	GAPDH, gapA; glyceraldehyde 3-phosphate dehydrogenase [EC:1.2.1.12]	2	3	2	0	0
	M00167	Reductive pentose phosphate cycle, glyceraldehyde-3P => ribulose-5P [PATH:map01200 map00710]
1a,4a	K01623	ALDO; fructose-bisphosphate aldolase, class I [EC:4.1.2.13]	0	0	0	0	0
1b,4b	K01624	FBA, fbaA; fructose-bisphosphate aldolase, class II [EC:4.1.2.13]	2	1	1	0	0
2a	K03841	FBP, fbp; fructose-1,6-bisphosphatase I [EC:3.1.3.11]	0	1	0	0	0
2b	K02446	glpX; fructose-1,6-bisphosphatase II [EC:3.1.3.11]	1	0	1	0	0
2c	K11532	glpX-SEBP; fructose-1,6-bisphosphatase II / sedoheptulose-1,7-bisphosphatase [EC:3.1.3.11 3.1.3.37]	0	0	0	0	0
2d	K01086	fbp-SEBP; fructose-1,6-bisphosphatase I / sedoheptulose-1,7-bisphosphatase [EC:3.1.3.11 3.1.3.37]	0	0	0	0	0
2e	K04041	fbp3; fructose-1,6-bisphosphatase III [EC:3.1.3.11]	0	0	0	0	0
3,6	K00615	E2.2.1.1, tktA, tktB; transketolase [EC:2.2.1.1]	2	1	1	0	0
5	K01100	E3.1.3.37; sedoheptulose-bisphosphatase [EC:3.1.3.37]	0	0	0	0	0
7a	K01807	rpiA; ribose 5-phosphate isomerase A [EC:5.3.1.6]	0	1	1	0	0
7b	K01808	rpiB; ribose 5-phosphate isomerase B [EC:5.3.1.6]	1	0	1	0	0
	M00168	CAM (Crassulacean acid metabolism), dark [PATH:map01200 map00710]
1	K01595	ppc; phosphoenolpyruvate carboxylase [EC:4.1.1.31]	1	1	1	0	0
2a	K00025	MDH1; malate dehydrogenase [EC:1.1.1.37]	0	0	0	0	0
2b	K00026	MDH2; malate dehydrogenase [EC:1.1.1.37]	0	0	0	0	0
2c	K00024	mdh; malate dehydrogenase [EC:1.1.1.37]	1	1	1	0	0
	M00169	CAM (Crassulacean acid metabolism), light [PATH:map01200 map00710]
1	K00029	E1.1.1.40, maeB; malate dehydrogenase (oxaloacetate-decarboxylating)(NADP+) [EC:1.1.1.40]	0	1	0	0	0
2	K01006	ppdK; pyruvate, orthophosphate dikinase [EC:2.7.9.1]	0	0	0	0	0
	M00172	C4-dicarboxylic acid cycle, NADP - malic enzyme type [PATH:map01200 map00710]
1	K01595	ppc; phosphoenolpyruvate carboxylase [EC:4.1.1.31]	1	1	1	0	0
2	K00051	E1.1.1.82; malate dehydrogenase (NADP+) [EC:1.1.1.82]	0	0	0	0	0
3	K00029	E1.1.1.40, maeB; malate dehydrogenase (oxaloacetate-decarboxylating)(NADP+) [EC:1.1.1.40]	0	1	0	0	0
4	K01006	ppdK; pyruvate, orthophosphate dikinase [EC:2.7.9.1]	0	0	0	0	0
	M00171	C4-dicarboxylic acid cycle, NAD - malic enzyme type [PATH:map01200 map00710]
1	K01595	ppc; phosphoenolpyruvate carboxylase [EC:4.1.1.31]	1	1	1	0	0
2	K14454	GOT1; aspartate aminotransferase, cytoplasmic [EC:2.6.1.1]	0	0	0	0	0
3	K14455	GOT2; aspartate aminotransferase, mitochondrial [EC:2.6.1.1]	0	0	0	0	0
4a	K00025	MDH1; malate dehydrogenase [EC:1.1.1.37]	0	0	0	0	0
4b	K00026	MDH2; malate dehydrogenase [EC:1.1.1.37]	0	0	0	0	0
5	K00028	E1.1.1.39; malate dehydrogenase (decarboxylating) [EC:1.1.1.39]	0	0	0	0	0
6a	K00814	GPT, ALT; alanine transaminase [EC:2.6.1.2]	0	0	0	0	0
6b	K14272	GGAT; glutamate--glyoxylate aminotransferase [EC:2.6.1.4 2.6.1.2 2.6.1.44]	0	0	0	0	0
7	K01006	ppdK; pyruvate, orthophosphate dikinase [EC:2.7.9.1]	0	0	0	0	0
	M00170	C4-dicarboxylic acid cycle, phosphoenolpyruvate carboxykinase type [PATH:map01200 map00710]
1	K01595	ppc; phosphoenolpyruvate carboxylase [EC:4.1.1.31]	1	1	1	0	0
2	K14454	GOT1; aspartate aminotransferase, cytoplasmic [EC:2.6.1.1]	0	0	0	0	0
3	K14455	GOT2; aspartate aminotransferase, mitochondrial [EC:2.6.1.1]	0	0	0	0	0
4	K01610	E4.1.1.49, pckA; phosphoenolpyruvate carboxykinase (ATP) [EC:4.1.1.49]	2	1	1	0	0
	M00173	Reductive citrate cycle (Arnon-Buchanan cycle) [PATH:map01200 map00720]
1a	K00169	porA; pyruvate ferredoxin oxidoreductase alpha subunit [EC:1.2.7.1]	1	0	0	0	0
1a	K00170	porB; pyruvate ferredoxin oxidoreductase beta subunit [EC:1.2.7.1]	0	0	0	0	0
1a	K00171	porD; pyruvate ferredoxin oxidoreductase delta subunit [EC:1.2.7.1]	0	0	0	0	0
1a	K00172	porG; pyruvate ferredoxin oxidoreductase gamma subunit [EC:1.2.7.1]	1	0	0	0	0
1b	K03737	por, nifJ; pyruvate-ferredoxin/flavodoxin oxidoreductase [EC:1.2.7.1 1.2.7.-]	0	0	0	0	0
2a-1	K01007	pps, ppsA; pyruvate, water dikinase [EC:2.7.9.2]	3	1	1	0	0
2a-1	K01006	ppdK; pyruvate, orthophosphate dikinase [EC:2.7.9.1]	0	0	0	0	0
2a-2	K01595	ppc; phosphoenolpyruvate carboxylase [EC:4.1.1.31]	1	1	1	0	0
2b	K01959	pycA; pyruvate carboxylase subunit A [EC:6.4.1.1]	0	0	0	0	0
2b	K01960	pycB; pyruvate carboxylase subunit B [EC:6.4.1.1]	0	0	0	0	0
2c	K01958	PC, pyc; pyruvate carboxylase [EC:6.4.1.1]	1	0	0	0	0
3	K00024	mdh; malate dehydrogenase [EC:1.1.1.37]	1	1	1	0	0
4a	K01676	E4.2.1.2A, fumA, fumB; fumarate hydratase, class I [EC:4.2.1.2]	1	1	0	0	0
4b	K01679	E4.2.1.2B, fumC; fumarate hydratase, class II [EC:4.2.1.2]	1	1	1	0	0
4c	K01677	E4.2.1.2AA, fumA; fumarate hydratase subunit alpha [EC:4.2.1.2]	0	0	0	0	0
4c	K01678	E4.2.1.2AB, fumB; fumarate hydratase subunit beta [EC:4.2.1.2]	0	0	0	0	0
5a	K00239	sdhA, frdA; succinate dehydrogenase / fumarate reductase, flavoprotein subunit [EC:1.3.5.1 1.3.5.4]	1	1	1	0	0
5a	K00240	sdhB, frdB; succinate dehydrogenase / fumarate reductase, iron-sulfur subunit [EC:1.3.5.1 1.3.5.4]	1	1	1	0	0
5a	K00241	sdhC, frdC; succinate dehydrogenase / fumarate reductase, cytochrome b subunit	1	1	1	0	0
5a	K00242	sdhD, frdD; succinate dehydrogenase / fumarate reductase, membrane anchor subunit	0	1	0	0	0
5b	K00244	frdA; fumarate reductase flavoprotein subunit [EC:1.3.5.4]	0	1	0	0	0
5b	K00245	frdB; fumarate reductase iron-sulfur subunit [EC:1.3.5.4]	0	1	0	0	0
5b	K00246	frdC; fumarate reductase subunit C	0	1	0	0	0
5b	K00247	frdD; fumarate reductase subunit D	0	1	0	0	0
5c	K18556	frdA; NADH-dependent fumarate reductase subunit A [EC:1.3.1.6]	0	0	0	0	0
5c	K18557	frdB; NADH-dependent fumarate reductase subunit B [EC:1.3.1.6]	0	0	0	0	0
5c	K18558	frdC; NADH-dependent fumarate reductase subunit C	0	0	0	0	0
5c	K18559	frdD; NADH-dependent fumarate reductase subunit D	0	0	0	0	0
5c	K18560	frdE; NADH-dependent fumarate reductase subunit E	0	0	0	0	0
6	K01902	sucD; succinyl-CoA synthetase alpha subunit [EC:6.2.1.5]	1	1	1	0	0
6	K01903	sucC; succinyl-CoA synthetase beta subunit [EC:6.2.1.5]	1	1	1	0	0
7	K00174	korA, oorA, oforA; 2-oxoglutarate/2-oxoacid ferredoxin oxidoreductase subunit alpha [EC:1.2.7.3 1.2.7.11]	2	0	0	0	0
7	K00175	korB, oorB, oforB; 2-oxoglutarate/2-oxoacid ferredoxin oxidoreductase subunit beta [EC:1.2.7.3 1.2.7.11]	2	0	0	0	0
7	K00177	korC, oorC; 2-oxoglutarate ferredoxin oxidoreductase subunit gamma [EC:1.2.7.3]	1	0	0	0	0
7	K00176	korD, oorD; 2-oxoglutarate ferredoxin oxidoreductase subunit delta [EC:1.2.7.3]	1	0	0	0	0
8	K00031	IDH1, IDH2, icd; isocitrate dehydrogenase [EC:1.1.1.42]	1	2	1	0	0
9	K01681	ACO, acnA; aconitate hydratase [EC:4.2.1.3]	1	1	1	0	0
9	K01682	acnB; aconitate hydratase 2 / 2-methylisocitrate dehydratase [EC:4.2.1.3 4.2.1.99]	0	1	0	0	0
10a	K15230	aclA; ATP-citrate lyase alpha-subunit [EC:2.3.3.8]	0	0	0	0	0
10a	K15231	aclB; ATP-citrate lyase beta-subunit [EC:2.3.3.8]	0	0	0	0	0
10b-1	K15232	ccsA; citryl-CoA synthetase large subunit [EC:6.2.1.18]	0	0	0	0	0
10b-1	K15233	ccsB; citryl-CoA synthetase small subunit	0	0	0	0	0
10b-2	K15234	ccl; citryl-CoA lyase [EC:4.1.3.34]	0	0	0	0	0
	M00376	3-Hydroxypropionate bi-cycle [PATH:map01200 map00720]
1a	K02160	accB, bccP; acetyl-CoA carboxylase biotin carboxyl carrier protein	3	1	1	0	0
1a	K01961	accC; acetyl-CoA carboxylase, biotin carboxylase subunit [EC:6.4.1.2 6.3.4.14]	2	1	1	0	0
1a	K01962	accA; acetyl-CoA carboxylase carboxyl transferase subunit alpha [EC:6.4.1.2]	2	1	1	0	0
1a	K01963	accD; acetyl-CoA carboxylase carboxyl transferase subunit beta [EC:6.4.1.2]	1	1	1	0	0
2a	K14468	mcr; malonyl-CoA reductase / 3-hydroxypropionate dehydrogenase (NADP+) [EC:1.2.1.75 1.1.1.298]	0	0	0	0	0
3a	K14469	K14469; acrylyl-CoA reductase (NADPH) / 3-hydroxypropionyl-CoA dehydratase / 3-hydroxypropionyl-CoA synthetase [EC:1.3.1.84 4.2.1.116 6.2.1.36]	0	0	0	0	0
4a	K15052	K15052; propionyl-CoA carboxylase [EC:6.4.1.3]	0	0	0	0	0
5	K05606	MCEE, epi; methylmalonyl-CoA/ethylmalonyl-CoA epimerase [EC:5.1.99.1]	2	0	0	0	0
6a	K01847	MUT; methylmalonyl-CoA mutase [EC:5.4.99.2]	2	0	0	0	0
6b	K01848	E5.4.99.2A, mcmA1; methylmalonyl-CoA mutase, N-terminal domain [EC:5.4.99.2]	0	0	0	0	0
6b	K01849	E5.4.99.2B, mcmA2; methylmalonyl-CoA mutase, C-terminal domain [EC:5.4.99.2]	0	0	0	0	0
7	K14471	smtA1; succinyl-CoA:(S)-malate CoA-transferase subunit A [EC:2.8.3.22]	0	0	0	0	0
7	K14472	smtB; succinyl-CoA:(S)-malate CoA-transferase subunit B [EC:2.8.3.22]	0	0	0	0	0
8	K00239	sdhA, frdA; succinate dehydrogenase / fumarate reductase, flavoprotein subunit [EC:1.3.5.1 1.3.5.4]	1	1	1	0	0
8	K00240	sdhB, frdB; succinate dehydrogenase / fumarate reductase, iron-sulfur subunit [EC:1.3.5.1 1.3.5.4]	1	1	1	0	0
8	K00241	sdhC, frdC; succinate dehydrogenase / fumarate reductase, cytochrome b subunit	1	1	1	0	0
9	K01679	E4.2.1.2B, fumC; fumarate hydratase, class II [EC:4.2.1.2]	1	1	1	0	0
1b	K08691	mcl; malyl-CoA/(S)-citramalyl-CoA lyase [EC:4.1.3.24 4.1.3.25]	0	0	0	0	0
2b	K14449	mch, mcd; 2-methylfumaryl-CoA hydratase [EC:4.2.1.148]	0	0	0	0	0
3b	K14470	mct; 2-methylfumaryl-CoA isomerase [EC:5.4.1.3]	0	0	0	0	0
4b	K09709	meh; 3-methylfumaryl-CoA hydratase [EC:4.2.1.153]	0	0	0	0	0
	M00375	Hydroxypropionate-hydroxybutylate cycle [PATH:map01200 map00720]
1	K01964	K01964; acetyl-CoA/propionyl-CoA carboxylase [EC:6.4.1.2 6.4.1.3]	0	0	0	0	0
1	K15037	K15037; biotin carboxyl carrier protein	0	0	0	0	0
1	K15036	K15036; acetyl-CoA/propionyl-CoA carboxylase [EC:6.4.1.2 6.4.1.3]	0	0	0	0	0
2,9b	K15017	K15017; malonyl-CoA/succinyl-CoA reductase (NADPH) [EC:1.2.1.75 1.2.1.76]	0	0	0	0	0
3	K15039	K15039; 3-hydroxypropionate dehydrogenase (NADP+) [EC:1.1.1.298]	0	0	0	0	0
4	K15018	K15018; 3-hydroxypropionyl-coenzyme A synthetase [EC:6.2.1.36]	0	0	0	0	0
5	K15019	K15019; 3-hydroxypropionyl-coenzyme A dehydratase [EC:4.2.1.116]	0	0	0	0	0
6	K15020	K15020; acryloyl-coenzyme A reductase [EC:1.3.1.84]	0	0	0	0	0
7	K05606	MCEE, epi; methylmalonyl-CoA/ethylmalonyl-CoA epimerase [EC:5.1.99.1]	2	0	0	0	0
8	K01848	E5.4.99.2A, mcmA1; methylmalonyl-CoA mutase, N-terminal domain [EC:5.4.99.2]	0	0	0	0	0
8	K01849	E5.4.99.2B, mcmA2; methylmalonyl-CoA mutase, C-terminal domain [EC:5.4.99.2]	0	0	0	0	0
9a	K15038	K15038; succinyl-CoA reductase [EC:1.2.1.76]	0	0	0	0	0
10	K14465	K14465; succinate semialdehyde reductase (NADPH) [EC:1.1.1.-]	0	0	0	0	0
11a	K14466	K14466; 4-hydroxybutyrate---CoA ligase (AMP-forming) [EC:6.2.1.40]	0	0	0	0	0
11b	K18861	K18861; 4-hydroxybutyrate---CoA ligase (AMP-forming) [EC:6.2.1.40]	0	0	0	0	0
12	K14534	abfD; 4-hydroxybutyryl-CoA dehydratase / vinylacetyl-CoA-Delta-isomerase [EC:4.2.1.120 5.3.3.3]	0	0	0	0	0
13	K15016	K15016; enoyl-CoA hydratase / 3-hydroxyacyl-CoA dehydrogenase [EC:4.2.1.17 1.1.1.35]	0	0	0	0	0
14	K00626	E2.3.1.9, atoB; acetyl-CoA C-acetyltransferase [EC:2.3.1.9]	3	2	1	0	0
	M00374	Dicarboxylate-hydroxybutyrate cycle [PATH:map01200 map00720]
1	K00169	porA; pyruvate ferredoxin oxidoreductase alpha subunit [EC:1.2.7.1]	1	0	0	0	0
1	K00170	porB; pyruvate ferredoxin oxidoreductase beta subunit [EC:1.2.7.1]	0	0	0	0	0
1	K00171	porD; pyruvate ferredoxin oxidoreductase delta subunit [EC:1.2.7.1]	0	0	0	0	0
1	K00172	porG; pyruvate ferredoxin oxidoreductase gamma subunit [EC:1.2.7.1]	1	0	0	0	0
2	K01007	pps, ppsA; pyruvate, water dikinase [EC:2.7.9.2]	3	1	1	0	0
3	K01595	ppc; phosphoenolpyruvate carboxylase [EC:4.1.1.31]	1	1	1	0	0
4	K00024	mdh; malate dehydrogenase [EC:1.1.1.37]	1	1	1	0	0
5a	K01676	E4.2.1.2A, fumA, fumB; fumarate hydratase, class I [EC:4.2.1.2]	1	1	0	0	0
5b	K01677	E4.2.1.2AA, fumA; fumarate hydratase subunit alpha [EC:4.2.1.2]	0	0	0	0	0
5b	K01678	E4.2.1.2AB, fumB; fumarate hydratase subunit beta [EC:4.2.1.2]	0	0	0	0	0
6	K00239	sdhA, frdA; succinate dehydrogenase / fumarate reductase, flavoprotein subunit [EC:1.3.5.1 1.3.5.4]	1	1	1	0	0
6	K00240	sdhB, frdB; succinate dehydrogenase / fumarate reductase, iron-sulfur subunit [EC:1.3.5.1 1.3.5.4]	1	1	1	0	0
6	K00241	sdhC, frdC; succinate dehydrogenase / fumarate reductase, cytochrome b subunit	1	1	1	0	0
6	K18860	sdhD, frdD; putative succinate dehydrogenase / fumarate reductase, subunit D	0	0	0	0	0
7	K01902	sucD; succinyl-CoA synthetase alpha subunit [EC:6.2.1.5]	1	1	1	0	0
7	K01903	sucC; succinyl-CoA synthetase beta subunit [EC:6.2.1.5]	1	1	1	0	0
8a	K15038	K15038; succinyl-CoA reductase [EC:1.2.1.76]	0	0	0	0	0
8b	K15017	K15017; malonyl-CoA/succinyl-CoA reductase (NADPH) [EC:1.2.1.75 1.2.1.76]	0	0	0	0	0
9	K14465	K14465; succinate semialdehyde reductase (NADPH) [EC:1.1.1.-]	0	0	0	0	0
10a	K14467	4hbl; 4-hydroxybutyrate---CoA ligase (AMP-forming) [EC:6.2.1.40]	0	0	0	0	0
10b	K18861	K18861; 4-hydroxybutyrate---CoA ligase (AMP-forming) [EC:6.2.1.40]	0	0	0	0	0
11	K14534	abfD; 4-hydroxybutyryl-CoA dehydratase / vinylacetyl-CoA-Delta-isomerase [EC:4.2.1.120 5.3.3.3]	0	0	0	0	0
12	K15016	K15016; enoyl-CoA hydratase / 3-hydroxyacyl-CoA dehydrogenase [EC:4.2.1.17 1.1.1.35]	0	0	0	0	0
13	K00626	E2.3.1.9, atoB; acetyl-CoA C-acetyltransferase [EC:2.3.1.9]	3	2	1	0	0
	M00377	Reductive acetyl-CoA pathway (Wood-Ljungdahl pathway) [PATH:map01200 map00720]
1	K00198	cooS, acsA; carbon-monoxide dehydrogenase catalytic subunit [EC:1.2.7.4]	0	0	0	0	0
2	K05299	fdhA; formate dehydrogenase alpha subunit [EC:1.2.1.43]	0	0	0	0	0
2	K15022	fdhB; formate dehydrogenase beta subunit [EC:1.2.1.43]	0	0	0	0	0
3	K01938	fhs; formate--tetrahydrofolate ligase [EC:6.3.4.3]	1	0	0	0	0
4	K01491	folD; methylenetetrahydrofolate dehydrogenase (NADP+) / methenyltetrahydrofolate cyclohydrolase [EC:1.5.1.5 3.5.4.9]	1	1	2	0	0
5	K00297	metF, MTHFR; methylenetetrahydrofolate reductase (NADPH) [EC:1.5.1.20]	0	0	0	0	0
6	K15023	acsE; 5-methyltetrahydrofolate corrinoid/iron sulfur protein methyltransferase [EC:2.1.1.258]	0	0	0	0	0
7	K14138	acsB; acetyl-CoA synthase [EC:2.3.1.169]	0	0	0	0	0
7	K00197	cdhE, acsC; acetyl-CoA decarbonylase/synthase complex subunit gamma [EC:2.1.1.245]	0	0	0	0	0
7	K00194	cdhD, acsD; acetyl-CoA decarbonylase/synthase complex subunit delta [EC:2.1.1.245]	0	0	0	0	0
	M00579	Phosphate acetyltransferase-acetate kinase pathway, acetyl-CoA => acetate [PATH:map01200 map00720]
1a	K00625	E2.3.1.8, pta; phosphate acetyltransferase [EC:2.3.1.8] (acetyl-CoA <-> acetyl phosphate)	1	0	0	0	0
1b	K13788	pta; phosphate acetyltransferase [EC:2.3.1.8] (acetyl-CoA <-> acetyl phosphate)	0	0	0	0	0
1c	K15024	K15024; putative phosphotransacetylase [EC:2.3.1.8] (acetyl-CoA <-> acetyl phosphate)	0	0	1	0	0
2	K00925	ackA; acetate kinase [EC:2.7.2.1] (acetyl phosphate <-> acetate)	1	0	1	0	0
	M00620	Incomplete reductive citrate cycle, acetyl-CoA => oxoglutarate [PATH:map01200 map00720]
1	K00169	porA; pyruvate ferredoxin oxidoreductase alpha subunit [EC:1.2.7.1]	1	0	0	0	0
1	K00170	porB; pyruvate ferredoxin oxidoreductase beta subunit [EC:1.2.7.1]	0	0	0	0	0
1	K00171	porD; pyruvate ferredoxin oxidoreductase delta subunit [EC:1.2.7.1]	0	0	0	0	0
1	K00172	porG; pyruvate ferredoxin oxidoreductase gamma subunit [EC:1.2.7.1]	1	0	0	0	0
2	K01959	pycA; pyruvate carboxylase subunit A [EC:6.4.1.1]	0	0	0	0	0
2	K01960	pycB; pyruvate carboxylase subunit B [EC:6.4.1.1]	0	0	0	0	0
3	K00024	mdh; malate dehydrogenase [EC:1.1.1.37]	1	1	1	0	0
4	K01677	E4.2.1.2AA, fumA; fumarate hydratase subunit alpha [EC:4.2.1.2]	0	0	0	0	0
4	K01678	E4.2.1.2AB, fumB; fumarate hydratase subunit beta [EC:4.2.1.2]	0	0	0	0	0
5	K18209	tfrA; fumarate reductase (CoM/CoB) subunit A [EC:1.3.4.1]	0	0	0	0	0
5	K18210	tfrB; fumarate reductase (CoM/CoB) subunit B [EC:1.3.4.1]	0	0	0	0	0
6	K01902	sucD; succinyl-CoA synthetase alpha subunit [EC:6.2.1.5]	1	1	1	0	0
6	K01903	sucC; succinyl-CoA synthetase beta subunit [EC:6.2.1.5]	1	1	1	0	0
7	K00174	korA, oorA, oforA; 2-oxoglutarate/2-oxoacid ferredoxin oxidoreductase subunit alpha [EC:1.2.7.3 1.2.7.11]	2	0	0	0	0
7	K00175	korB, oorB, oforB; 2-oxoglutarate/2-oxoacid ferredoxin oxidoreductase subunit beta [EC:1.2.7.3 1.2.7.11]	2	0	0	0	0
7	K00176	korD, oorD; 2-oxoglutarate ferredoxin oxidoreductase subunit delta [EC:1.2.7.3]	1	0	0	0	0
7	K00177	korC, oorC; 2-oxoglutarate ferredoxin oxidoreductase subunit gamma [EC:1.2.7.3]	1	0	0	0	0
Nitrogen metabolism
	M00175	Nitrogen fixation, nitrogen => ammonia [PATH:map00910]
1	K02588	nifH; nitrogenase iron protein NifH [EC:1.18.6.1]	0	0	0	0	0
1	K02586	nifD; nitrogenase molybdenum-iron protein alpha chain [EC:1.18.6.1]	0	0	0	0	0
1	K02591	nifK; nitrogenase molybdenum-iron protein beta chain [EC:1.18.6.1]	0	0	0	0	0
1	K00531	anfG; nitrogenase delta subunit [EC:1.18.6.1]	0	0	0	0	0
	M00531	Assimilatory nitrate reduction, nitrate => ammonia [PATH:map00910]
1a	K00367	narB; ferredoxin-nitrate reductase [EC:1.7.7.2]	0	0	0	0	0
1b	K10534	NR; nitrate reductase (NAD(P)H) [EC:1.7.1.1 1.7.1.2 1.7.1.3]	0	0	0	0	0
1c	K00372	nasA; assimilatory nitrate reductase catalytic subunit [EC:1.7.99.4]	2	0	0	0	0
1c	K00360	nasB; assimilatory nitrate reductase electron transfer subunit [EC:1.7.99.4]	0	0	0	0	0
2a	K00366	nirA; ferredoxin-nitrite reductase [EC:1.7.7.1]	0	0	0	0	0
2b	K17877	NIT-6; nitrite reductase (NAD(P)H) [EC:1.7.1.4]	0	0	0	0	0
	M00530	Dissimilatory nitrate reduction, nitrate => ammonia [PATH:map00910]
1a	K00370	narG, narZ, nxrA; nitrate reductase / nitrite oxidoreductase, alpha subunit [EC:1.7.5.1 1.7.99.4]	0	1	0	0	0
1a	K00371	narH, narY, nxrB; nitrate reductase / nitrite oxidoreductase, beta subunit [EC:1.7.5.1 1.7.99.4]	1	1	0	0	0
1a	K00374	narI, narV; nitrate reductase gamma subunit [EC:1.7.5.1 1.7.99.4]	0	1	0	0	0
1b	K02567	napA; periplasmic nitrate reductase NapA [EC:1.7.99.4]	1	0	0	0	0
1b	K02568	napB; cytochrome c-type protein NapB	0	0	0	0	0
2a	K00362	nirB; nitrite reductase (NADH) large subunit [EC:1.7.1.15]	0	0	0	0	0
2a	K00363	nirD; nitrite reductase (NADH) small subunit [EC:1.7.1.15]	0	0	0	0	0
2b	K03385	nrfA; nitrite reductase (cytochrome c-552) [EC:1.7.2.2]	2	0	0	0	0
2b	K15876	nrfH; cytochrome c nitrite reductase small subunit	3	0	0	0	0
	M00529	Denitrification, nitrate => nitrogen [PATH:map00910]
1a	K00370	narG, narZ, nxrA; nitrate reductase / nitrite oxidoreductase, alpha subunit [EC:1.7.5.1 1.7.99.4]	0	1	0	0	0
1a	K00371	narH, narY, nxrB; nitrate reductase / nitrite oxidoreductase, beta subunit [EC:1.7.5.1 1.7.99.4]	1	1	0	0	0
1a	K00374	narI, narV; nitrate reductase gamma subunit [EC:1.7.5.1 1.7.99.4]	0	1	0	0	0
1b	K02567	napA; periplasmic nitrate reductase NapA [EC:1.7.99.4]	1	0	0	0	0
1b	K02568	napB; cytochrome c-type protein NapB	0	0	0	0	0
2a	K00368	nirK; nitrite reductase (NO-forming) [EC:1.7.2.1]	1	0	0	0	0
2b	K15864	nirS; nitrite reductase (NO-forming) / hydroxylamine reductase [EC:1.7.2.1 1.7.99.1]	0	0	0	0	0
3a	K04561	norB; nitric oxide reductase subunit B [EC:1.7.2.5]	0	0	0	0	0
3a	K02305	norC; nitric oxide reductase subunit C	0	0	0	0	0
3b	K15877	CYP55; fungal nitric oxide reductase [EC:1.7.1.14]	0	0	0	0	0
4	K00376	nosZ; nitrous-oxide reductase [EC:1.7.2.4]	0	0	0	0	0
	M00528	Nitrification, ammonia => nitrite [PATH:map00910]
1	K10944	pmoA-amoA; methane/ammonia monooxygenase subunit A [EC:1.14.18.3 1.14.99.39]	0	0	0	0	0
1	K10945	pmoB-amoB; methane/ammonia monooxygenase subunit B	0	0	0	0	0
1	K10946	pmoC-amoC; methane/ammonia monooxygenase subunit C	0	0	0	0	0
2	K10535	hao; hydroxylamine dehydrogenase [EC:1.7.2.6]	0	0	0	0	0
	M00804	Complete nitrification, comammox, ammonia => nitrite => nitrate [PATH:map00910]
1	K10944	pmoA-amoA; methane/ammonia monooxygenase subunit A [EC:1.14.18.3 1.14.99.39]	0	0	0	0	0
1	K10945	pmoB-amoB; methane/ammonia monooxygenase subunit B	0	0	0	0	0
1	K10946	pmoC-amoC; methane/ammonia monooxygenase subunit C	0	0	0	0	0
2	K10535	hao; hydroxylamine dehydrogenase [EC:1.7.2.6]	0	0	0	0	0
3	K00370	narG, narZ, nxrA; nitrate reductase / nitrite oxidoreductase, alpha subunit [EC:1.7.5.1 1.7.99.4]	0	1	0	0	0
3	K00371	narH, narY, nxrB; nitrate reductase / nitrite oxidoreductase, beta subunit [EC:1.7.5.1 1.7.99.4]	1	1	0	0	0
Methane metabolism
	M00567	Methanogenesis, CO2 => methane [PATH:map01200 map00680]
1	K00200	fwdA, fmdA; formylmethanofuran dehydrogenase subunit A [EC:1.2.99.5]	0	0	0	0	0
1	K00201	fwdB, fmdB; formylmethanofuran dehydrogenase subunit B [EC:1.2.99.5]	0	0	0	0	0
1	K00202	fwdC, fmdC; formylmethanofuran dehydrogenase subunit C [EC:1.2.99.5]	0	0	0	0	0
1	K00203	fwdD, fmdD; formylmethanofuran dehydrogenase subunit D [EC:1.2.99.5]	0	0	0	0	0
1	K11261	fwdE, fmdE; formylmethanofuran dehydrogenase subunit E [EC:1.2.99.5]	0	0	0	0	0
1a	K00205	fwdF, fmdF; 4Fe-4S ferredoxin	0	0	0	0	0
1b	K11260	fwdG; 4Fe-4S ferredoxin	0	0	0	0	0
1c	K00204	fwdH; 4Fe-4S ferredoxin	0	0	0	0	0
2	K00672	ftr; formylmethanofuran--tetrahydromethanopterin N-formyltransferase [EC:2.3.1.101]	0	0	0	0	0
3	K01499	mch; methenyltetrahydromethanopterin cyclohydrolase [EC:3.5.4.27]	0	0	0	0	0
4a	K00319	mtd; methylenetetrahydromethanopterin dehydrogenase [EC:1.5.98.1]	0	0	0	0	0
4b	K13942	hmd; 5,10-methenyltetrahydromethanopterin hydrogenase [EC:1.12.98.2]	0	0	0	0	0
5	K00320	mer; 5,10-methylenetetrahydromethanopterin reductase [EC:1.5.98.2]	0	0	0	0	0
6	K00577	mtrA; tetrahydromethanopterin S-methyltransferase subunit A [EC:2.1.1.86]	0	0	0	0	0
6	K00578	mtrB; tetrahydromethanopterin S-methyltransferase subunit B [EC:2.1.1.86]	0	0	0	0	0
6	K00579	mtrC; tetrahydromethanopterin S-methyltransferase subunit C [EC:2.1.1.86]	0	0	0	0	0
6	K00580	mtrD; tetrahydromethanopterin S-methyltransferase subunit D [EC:2.1.1.86]	0	0	0	0	0
6	K00581	mtrE; tetrahydromethanopterin S-methyltransferase subunit E [EC:2.1.1.86]	0	0	0	0	0
6	K00582	mtrF; tetrahydromethanopterin S-methyltransferase subunit F [EC:2.1.1.86]	0	0	0	0	0
6	K00583	mtrG; tetrahydromethanopterin S-methyltransferase subunit G [EC:2.1.1.86]	0	0	0	0	0
6	K00584	mtrH; tetrahydromethanopterin S-methyltransferase subunit H [EC:2.1.1.86]	0	0	0	0	0
7	K00399	mcrA; methyl-coenzyme M reductase alpha subunit [EC:2.8.4.1]	0	0	0	0	0
7	K00401	mcrB; methyl-coenzyme M reductase beta subunit [EC:2.8.4.1]	0	0	0	0	0
7	K00402	mcrG; methyl-coenzyme M reductase gamma subunit [EC:2.8.4.1]	0	0	0	0	0
8	K03388	hdrA; heterodisulfide reductase subunit A [EC:1.8.98.1]	0	0	0	0	0
8	K03389	hdrB; heterodisulfide reductase subunit B [EC:1.8.98.1]	0	0	0	0	0
8	K03390	hdrC; heterodisulfide reductase subunit C [EC:1.8.98.1]	0	0	0	0	0
	M00357	Methanogenesis, acetate => methane [PATH:map01200 map00680]
1a-1	K00925	ackA; acetate kinase [EC:2.7.2.1] (acetyl phosphate <-> acetate)	1	0	1	0	0
1a-2	K00625	E2.3.1.8, pta; phosphate acetyltransferase [EC:2.3.1.8] (acetyl-CoA <-> acetyl phosphate)	1	0	0	0	0
1a-2	K13788	pta; phosphate acetyltransferase [EC:2.3.1.8] (acetyl-CoA <-> acetyl phosphate)	0	0	0	0	0
1b	K01895	ACSS, acs; acetyl-CoA synthetase [EC:6.2.1.1] (acetate <-> acetyl-CoA)	2	1	1	0	0
2	K00193	cdhC; acetyl-CoA decarbonylase/synthase complex subunit beta [EC:2.3.1.-] (CO <-> Acetyl CoA <-> 5-Methyl-THMPT <-> THMPT)	0	0	0	0	0
2	K00197	cdhE, acsC; acetyl-CoA decarbonylase/synthase complex subunit gamma [EC:2.1.1.245](CO <-> Acetyl CoA <-> 5-Methyl-THMPT <-> THMPT)	0	0	0	0	0
2	K00194	cdhD, acsD; acetyl-CoA decarbonylase/synthase complex subunit delta [EC:2.1.1.245](CO <-> Acetyl CoA <-> 5-Methyl-THMPT <-> THMPT)	0	0	0	0	0
3	K00577	mtrA; tetrahydromethanopterin S-methyltransferase subunit A [EC:2.1.1.86] (5-Methyl-THMPT <-> THMPT <-> Coenzyme M <-> Methyl-CoM)	0	0	0	0	0
3	K00578	mtrB; tetrahydromethanopterin S-methyltransferase subunit B [EC:2.1.1.86] (5-Methyl-THMPT <-> THMPT <-> Coenzyme M <-> Methyl-CoM)	0	0	0	0	0
3	K00579	mtrC; tetrahydromethanopterin S-methyltransferase subunit C [EC:2.1.1.86] (5-Methyl-THMPT <-> THMPT <-> Coenzyme M <-> Methyl-CoM)	0	0	0	0	0
3	K00580	mtrD; tetrahydromethanopterin S-methyltransferase subunit D [EC:2.1.1.86] (5-Methyl-THMPT <-> THMPT <-> Coenzyme M <-> Methyl-CoM)	0	0	0	0	0
3	K00581	mtrE; tetrahydromethanopterin S-methyltransferase subunit E [EC:2.1.1.86] (5-Methyl-THMPT <-> THMPT <-> Coenzyme M <-> Methyl-CoM)	0	0	0	0	0
3	K00582	mtrF; tetrahydromethanopterin S-methyltransferase subunit F [EC:2.1.1.86] (5-Methyl-THMPT <-> THMPT <-> Coenzyme M <-> Methyl-CoM)	0	0	0	0	0
3	K00583	mtrG; tetrahydromethanopterin S-methyltransferase subunit G [EC:2.1.1.86] (5-Methyl-THMPT <-> THMPT <-> Coenzyme M <-> Methyl-CoM)	0	0	0	0	0
3	K00584	mtrH; tetrahydromethanopterin S-methyltransferase subunit H [EC:2.1.1.86] (5-Methyl-THMPT <-> THMPT <-> Coenzyme M <-> Methyl-CoM)	0	0	0	0	0
4	K00399	mcrA; methyl-coenzyme M reductase alpha subunit [EC:2.8.4.1] (Methyl-CoM -> CoM-S-S-CoB or CH3)	0	0	0	0	0
4	K00401	mcrB; methyl-coenzyme M reductase beta subunit [EC:2.8.4.1] (Methyl-CoM -> CoM-S-S-CoB or CH3)	0	0	0	0	0
4	K00402	mcrG; methyl-coenzyme M reductase gamma subunit [EC:2.8.4.1] (Methyl-CoM -> CoM-S-S-CoB or CH3)	0	0	0	0	0
5	K03388	hdrA; heterodisulfide reductase subunit A [EC:1.8.98.1] (CoM-S-S-CoB -> Coenzyme B / M)	0	0	0	0	0
5	K03389	hdrB; heterodisulfide reductase subunit B [EC:1.8.98.1] (CoM-S-S-CoB -> Coenzyme B / M)	0	0	0	0	0
5	K03390	hdrC; heterodisulfide reductase subunit C [EC:1.8.98.1] (CoM-S-S-CoB -> Coenzyme B / M)	0	0	0	0	0
	M00356	Methanogenesis, methanol => methane [PATH:map01200 map00680]
1	K14080	mtaA; [methyl-Co(III) methanol-specific corrinoid protein]:coenzyme M methyltransferase [EC:2.1.1.246]	0	0	0	0	0
1	K04480	mtaB; methanol---5-hydroxybenzimidazolylcobamide Co-methyltransferase [EC:2.1.1.90]	0	0	0	0	0
1	K14081	mtaC; methanol corrinoid protein	0	0	0	0	0
2	K00399	mcrA; methyl-coenzyme M reductase alpha subunit [EC:2.8.4.1]	0	0	0	0	0
2	K00401	mcrB; methyl-coenzyme M reductase beta subunit [EC:2.8.4.1]	0	0	0	0	0
2	K00402	mcrG; methyl-coenzyme M reductase gamma subunit [EC:2.8.4.1]	0	0	0	0	0
3	K03388	hdrA; heterodisulfide reductase subunit A [EC:1.8.98.1]	0	0	0	0	0
3	K03389	hdrB; heterodisulfide reductase subunit B [EC:1.8.98.1]	0	0	0	0	0
3	K03390	hdrC; heterodisulfide reductase subunit C [EC:1.8.98.1]	0	0	0	0	0
	M00563	Methanogenesis, methylamine/dimethylamine/trimethylamine => methane [PATH:map01200 map00680]
4	K14082	mtbA; [methyl-Co(III) methylamine-specific corrinoid protein]:coenzyme M methyltransferase [EC:2.1.1.247]	0	0	0	0	0
5a	K16177	mtmC; monomethylamine corrinoid protein	0	0	0	0	0
5a	K16176	mtmB; methylamine---corrinoid protein Co-methyltransferase [EC:2.1.1.248]	0	0	0	0	0
5b	K16179	mtbC; dimethylamine corrinoid protein	0	0	0	0	0
5b	K16178	mtbB; dimethylamine---corrinoid protein Co-methyltransferase [EC:2.1.1.249]	0	0	0	0	0
5c	K14084	mttC; trimethylamine corrinoid protein	0	0	0	0	0
5c	K14083	mttB; trimethylamine---corrinoid protein Co-methyltransferase [EC:2.1.1.250]	0	0	0	0	0
6	K00399	mcrA; methyl-coenzyme M reductase alpha subunit [EC:2.8.4.1]	0	0	0	0	0
6	K00401	mcrB; methyl-coenzyme M reductase beta subunit [EC:2.8.4.1]	0	0	0	0	0
6	K00402	mcrG; methyl-coenzyme M reductase gamma subunit [EC:2.8.4.1]	0	0	0	0	0
7	K03388	hdrA; heterodisulfide reductase subunit A [EC:1.8.98.1]	0	0	0	0	0
7	K03389	hdrB; heterodisulfide reductase subunit B [EC:1.8.98.1]	0	0	0	0	0
7	K03390	hdrC; heterodisulfide reductase subunit C [EC:1.8.98.1]	0	0	0	0	0
	M00358	Coenzyme M biosynthesis [PATH:map00680]
1	K08097	comA; phosphosulfolactate synthase [EC:4.4.1.19]	0	0	0	0	0
2	K05979	comB; 2-phosphosulfolactate phosphatase [EC:3.1.3.71]	0	0	0	0	0
3	K05884	comC; L-2-hydroxycarboxylate dehydrogenase (NAD+) [EC:1.1.1.337]	0	0	0	0	0
4	K13039	comE; sulfopyruvate decarboxylase subunit beta [EC:4.1.1.79]	0	0	0	0	0
4	K06034	comD; sulfopyruvate decarboxylase subunit alpha [EC:4.1.1.79]	0	0	0	0	0
	M00608	2-Oxocarboxylic acid chain extension, 2-oxoglutarate => 2-oxoadipate => 2-oxopimelate => 2-oxosuberate [PATH:map01210 map00680]
1	K10977	aksA; methanogen homocitrate synthase [EC:2.3.3.14 2.3.3.-]	0	0	0	0	0
2	K16792	aksD; methanogen homoaconitase large subunit [EC:4.2.1.114]	0	0	0	0	0
2	K16793	aksE; methanogen homoaconitase small subunit [EC:4.2.1.114]	0	0	0	0	0
3	K10978	aksF; methanogen homoisocitrate dehydrogenase [EC:1.1.1.87 1.1.1.-]	0	0	0	0	0
	M00174	Methane oxidation, methanotroph, methane => formaldehyde [PATH:map01200 map01220 map00680]
1a	K10944	pmoA-amoA; methane/ammonia monooxygenase subunit A [EC:1.14.18.3 1.14.99.39]	0	0	0	0	0
1a	K10945	pmoB-amoB; methane/ammonia monooxygenase subunit B	0	0	0	0	0
1a	K10946	pmoC-amoC; methane/ammonia monooxygenase subunit C	0	0	0	0	0
1b	K16157	mmoX; methane monooxygenase component A alpha chain [EC:1.14.13.25]	0	0	0	0	0
1b	K16158	mmoY; methane monooxygenase component A beta chain [EC:1.14.13.25]	0	0	0	0	0
1b	K16159	mmoZ; methane monooxygenase component A gamma chain [EC:1.14.13.25]	0	0	0	0	0
1b	K16160	mmoB; methane monooxygenase regulatory protein B	0	0	0	0	0
1b	K16161	mmoC; methane monooxygenase component C [EC:1.14.13.25]	0	0	0	0	0
1b	K16162	mmoD; methane monooxygenase component D	0	0	0	0	0
2a	K14028	mdh1, mxaF; methanol dehydrogenase (cytochrome c) subunit 1 [EC:1.1.2.7]	0	0	0	0	0
2a	K14029	mdh2, mxaI; methanol dehydrogenase (cytochrome c) subunit 2 [EC:1.1.2.7]	0	0	0	0	0
2b	K17066	MOX; alcohol oxidase [EC:1.1.3.13]	0	0	0	0	0
	M00346	Formaldehyde assimilation, serine pathway [PATH:map01200 map00680]
1	K00600	glyA, SHMT; glycine hydroxymethyltransferase [EC:2.1.2.1]	1	1	1	0	0
2	K00830	AGXT; alanine-glyoxylate transaminase / serine-glyoxylate transaminase / serine-pyruvate transaminase [EC:2.6.1.44 2.6.1.45 2.6.1.51]	1	1	0	0	0
3	K00018	hprA; glycerate dehydrogenase [EC:1.1.1.29]	0	1	0	0	0
4	K11529	gck, gckA, GLYCTK; glycerate 2-kinase [EC:2.7.1.165]	0	0	0	0	0
5	K01689	ENO, eno; enolase [EC:4.2.1.11]	1	1	1	0	0
6	K01595	ppc; phosphoenolpyruvate carboxylase [EC:4.1.1.31]	1	1	1	0	0
7	K00024	mdh; malate dehydrogenase [EC:1.1.1.37]	1	1	1	0	0
8	K08692	mtkB; malate-CoA ligase subunit alpha [EC:6.2.1.9]	0	0	0	0	0
8	K14067	mtkA; malate-CoA ligase subunit beta [EC:6.2.1.9]	0	0	0	0	0
9	K08691	mcl; malyl-CoA/(S)-citramalyl-CoA lyase [EC:4.1.3.24 4.1.3.25]	0	0	0	0	0
	M00345	Formaldehyde assimilation, ribulose monophosphate pathway [PATH:map01200 map00680]
1a-1	K08093	hxlA; 3-hexulose-6-phosphate synthase [EC:4.1.2.43]	0	0	1	0	0
1a-1	K13812	fae-hps; bifunctional enzyme Fae/Hps [EC:4.2.1.147 4.1.2.43]	0	0	0	0	0
1a-2	K08094	hxlB; 6-phospho-3-hexuloisomerase [EC:5.3.1.27]	0	0	1	0	0
1b	K13831	hps-phi; 3-hexulose-6-phosphate synthase / 6-phospho-3-hexuloisomerase [EC:4.1.2.43 5.3.1.27]	0	0	0	0	0
2a	K00850	pfkA, PFK; 6-phosphofructokinase 1 [EC:2.7.1.11]	1	1	1	0	0
2b	K16370	pfkB; 6-phosphofructokinase 2 [EC:2.7.1.11]	0	0	0	0	0
3	K01624	FBA, fbaA; fructose-bisphosphate aldolase, class II [EC:4.1.2.13]	2	1	1	0	0
	M00344	Formaldehyde assimilation, xylulose monophosphate pathway [PATH:map01200 map00680]
1	K17100	DAS; dihydroxyacetone synthase [EC:2.2.1.3]	0	0	0	0	0
2	K00863	DAK, TKFC; triose/dihydroxyacetone kinase / FAD-AMP lyase (cyclizing) [EC:2.7.1.28 2.7.1.29 4.6.1.15]	0	0	0	0	0
3	K01624	FBA, fbaA; fructose-bisphosphate aldolase, class II [EC:4.1.2.13]	2	1	1	0	0
4	K03841	FBP, fbp; fructose-1,6-bisphosphatase I [EC:3.1.3.11]	0	1	0	0	0
	M00378	F420 biosynthesis [PATH:map00680]
1a	K11779	fbiC; FO synthase [EC:2.5.1.77]	0	0	0	0	0
1b	K11780	cofG; FO synthase subunit 1 [EC:2.5.1.77]	0	0	0	0	0
1b	K11781	cofH; FO synthase subunit 2 [EC:2.5.1.77]	0	0	0	0	0
1c	K14941	cofC; 2-phospho-L-lactate guanylyltransferase [EC:2.7.7.68]	0	0	0	0	0
1d-1	K11212	cofD; LPPG:FO 2-phospho-L-lactate transferase [EC:2.7.8.28]	0	0	0	0	0
1d-2	K12234	cofE, fbiB; coenzyme F420-0:L-glutamate ligase / coenzyme F420-1:gamma-L-glutamate ligase [EC:6.3.2.31 6.3.2.34]	0	0	0	0	0
	M00422	Acetyl-CoA pathway, CO2 => acetyl-CoA [PATH:map00680]
1	K00192	cdhA; acetyl-CoA decarbonylase/synthase complex subunit alpha [EC:1.2.7.4] (CO <-> CO2)	0	0	0	0	0
1	K00195	cdhB; acetyl-CoA decarbonylase/synthase complex subunit epsilon (CO <-> Acetyl CoA <-> 5-Methyl-THMPT <-> THMPT)	0	0	0	0	0
2	K00193	cdhC; acetyl-CoA decarbonylase/synthase complex subunit beta [EC:2.3.1.-] (CO <-> Acetyl CoA <-> 5-Methyl-THMPT <-> THMPT)	0	0	0	0	0
2	K00197	cdhE, acsC; acetyl-CoA decarbonylase/synthase complex subunit gamma [EC:2.1.1.245](CO <-> Acetyl CoA <-> 5-Methyl-THMPT <-> THMPT)	0	0	0	0	0
2	K00194	cdhD, acsD; acetyl-CoA decarbonylase/synthase complex subunit delta [EC:2.1.1.245](CO <-> Acetyl CoA <-> 5-Methyl-THMPT <-> THMPT)	0	0	0	0	0
Sulfur metabolism
	M00176	Assimilatory sulfate reduction, sulfate => H2S [PATH:map00920]
1a	K13811	PAPSS; 3'-phosphoadenosine 5'-phosphosulfate synthase [EC:2.7.7.4 2.7.1.25]	0	0	0	0	0
1b	K00958	sat, met3; sulfate adenylyltransferase [EC:2.7.7.4]	1	0	1	0	0
1b,1d	K00860	cysC; adenylylsulfate kinase [EC:2.7.1.25]	1	1	1	0	0
1c	K00955	cysNC; bifunctional enzyme CysN/CysC [EC:2.7.7.4 2.7.1.25]	0	0	0	0	0
1c,1d	K00957	cysD; sulfate adenylyltransferase subunit 2 [EC:2.7.7.4]	0	1	0	0	0
1d	K00956	cysN; sulfate adenylyltransferase subunit 1 [EC:2.7.7.4]	0	1	0	0	0
2	K00390	cysH; phosphoadenosine phosphosulfate reductase [EC:1.8.4.8 1.8.4.10]	1	1	1	0	0
3a	K00380	cysJ; sulfite reductase (NADPH) flavoprotein alpha-component [EC:1.8.1.2]	1	1	1	0	0
3a	K00381	cysI; sulfite reductase (NADPH) hemoprotein beta-component [EC:1.8.1.2]	1	1	1	0	0
3b	K00392	sir; sulfite reductase (ferredoxin) [EC:1.8.7.1]	0	0	0	0	0
	M00596	Dissimilatory sulfate reduction, sulfate => H2S [PATH:map00920]
1a	K00956	cysN; sulfate adenylyltransferase subunit 1 [EC:2.7.7.4]	0	1	0	0	0
1a	K00957	cysD; sulfate adenylyltransferase subunit 2 [EC:2.7.7.4]	0	1	0	0	0
1b	K00958	sat, met3; sulfate adenylyltransferase [EC:2.7.7.4]	1	0	1	0	0
2	K00394	aprA; adenylylsulfate reductase, subunit A [EC:1.8.99.2]	0	0	0	0	0
2	K00395	aprB; adenylylsulfate reductase, subunit B [EC:1.8.99.2]	0	0	0	0	0
3	K11180	dsrA; dissimilatory sulfite reductase alpha subunit [EC:1.8.99.5]	0	0	0	0	0
3	K11181	dsrB; dissimilatory sulfite reductase beta subunit [EC:1.8.99.5]	0	0	0	0	0
	M00595	Thiosulfate oxidation by SOX complex, thiosulfate => sulfate [PATH:map00920]
1	K17222	soxA; sulfur-oxidizing protein SoxA	0	0	0	0	0
1	K17223	soxX; sulfur-oxidizing protein SoxX	0	0	0	0	0
1	K17224	soxB; sulfur-oxidizing protein SoxB	0	0	0	0	0
1	K17225	soxC; sulfane dehydrogenase subunit SoxC	0	0	0	0	0
1	K08738	CYC; cytochrome c	0	0	0	0	0
1	K17226	soxY; sulfur-oxidizing protein SoxY	0	0	0	0	0
1	K17227	soxZ; sulfur-oxidizing protein SoxZ	0	0	0	0	0
Carbohydrate and lipid metabolism
Central carbohydrate metabolism
	M00001	Glycolysis (Embden-Meyerhof pathway), glucose => pyruvate [PATH:map01200 map00010]
1a	K00844	HK; hexokinase [EC:2.7.1.1]	0	0	0	0	0
1b	K12407	GCK; glucokinase [EC:2.7.1.2]	0	0	0	0	0
1c	K00845	glk; glucokinase [EC:2.7.1.2]	0	1	4	0	0
1d	K00886	ppgK; polyphosphate glucokinase [EC:2.7.1.63]	0	0	0	0	0
1e	K08074	ADPGK; ADP-dependent glucokinase [EC:2.7.1.147]	0	0	0	0	0
1f	K00918	pfkC; ADP-dependent phosphofructokinase/glucokinase [EC:2.7.1.146 2.7.1.147]	0	0	0	0	0
2a	K01810	GPI, pgi; glucose-6-phosphate isomerase [EC:5.3.1.9]	1	1	1	0	0
2b	K06859	pgi1; glucose-6-phosphate isomerase, archaeal [EC:5.3.1.9]	0	0	0	0	0
2c	K13810	tal-pgi; transaldolase / glucose-6-phosphate isomerase [EC:2.2.1.2 5.3.1.9]	0	0	0	0	0
2d	K15916	pgi-pmi; glucose/mannose-6-phosphate isomerase [EC:5.3.1.9 5.3.1.8]	0	0	0	0	0
3a	K00850	pfkA, PFK; 6-phosphofructokinase 1 [EC:2.7.1.11]	1	1	1	0	0
3b	K16370	pfkB; 6-phosphofructokinase 2 [EC:2.7.1.11]	0	0	0	0	0
4a	K01623	ALDO; fructose-bisphosphate aldolase, class I [EC:4.1.2.13]	0	0	0	0	0
4b	K01624	FBA, fbaA; fructose-bisphosphate aldolase, class II [EC:4.1.2.13]	2	1	1	0	0
4c	K11645	fbaB; fructose-bisphosphate aldolase, class I [EC:4.1.2.13]	0	0	0	0	0
4d	K16305	K16305; fructose-bisphosphate aldolase / 6-deoxy-5-ketofructose 1-phosphate synthase [EC:4.1.2.13 2.2.1.11]	0	0	0	0	0
4e	K16306	K16306; fructose-bisphosphate aldolase / 2-amino-3,7-dideoxy-D-threo-hept-6-ulosonate synthase [EC:4.1.2.13 2.2.1.10]	0	0	0	0	0
5	K01803	TPI, tpiA; triosephosphate isomerase (TIM) [EC:5.3.1.1]	1	1	1	0	0
6a-1	K00134	GAPDH, gapA; glyceraldehyde 3-phosphate dehydrogenase [EC:1.2.1.12]	2	3	2	0	0
6a-1	K00150	gap2; glyceraldehyde-3-phosphate dehydrogenase (NAD(P)) [EC:1.2.1.59]	0	0	0	0	0
6a-2	K00927	PGK, pgk; phosphoglycerate kinase [EC:2.7.2.3]	1	1	1	0	0
6b	K11389	gapor; glyceraldehyde-3-phosphate dehydrogenase (ferredoxin) [EC:1.2.7.6]	0	0	0	0	0
7a	K01834	PGAM, gpmA; 2,3-bisphosphoglycerate-dependent phosphoglycerate mutase [EC:5.4.2.11]	1	0	3	0	0
7b	K15633	gpmI; 2,3-bisphosphoglycerate-independent phosphoglycerate mutase [EC:5.4.2.12]	1	1	1	0	0
7c	K15634	gpmB; probable phosphoglycerate mutase [EC:5.4.2.12]	1	0	1	0	0
7d	K15635	apgM; 2,3-bisphosphoglycerate-independent phosphoglycerate mutase [EC:5.4.2.12]	0	0	0	0	0
8	K01689	ENO, eno; enolase [EC:4.2.1.11]	1	1	1	0	0
9a	K00873	PK, pyk; pyruvate kinase [EC:2.7.1.40]	1	1	2	0	0
9b	K12406	PKLR; pyruvate kinase isozymes R/L [EC:2.7.1.40]	0	0	0	0	0
	M00002	Glycolysis, core module involving three-carbon compounds [PATH:map01200 map01230 map00010]
1	K01803	TPI, tpiA; triosephosphate isomerase (TIM) [EC:5.3.1.1]	1	1	1	0	0
2a-1	K00134	GAPDH, gapA; glyceraldehyde 3-phosphate dehydrogenase [EC:1.2.1.12]	2	3	2	0	0
2a-1	K00150	gap2; glyceraldehyde-3-phosphate dehydrogenase (NAD(P)) [EC:1.2.1.59]	0	0	0	0	0
2a-2	K00927	PGK, pgk; phosphoglycerate kinase [EC:2.7.2.3]	1	1	1	0	0
2b	K11389	gapor; glyceraldehyde-3-phosphate dehydrogenase (ferredoxin) [EC:1.2.7.6]	0	0	0	0	0
3a	K01834	PGAM, gpmA; 2,3-bisphosphoglycerate-dependent phosphoglycerate mutase [EC:5.4.2.11]	1	0	3	0	0
3b	K15633	gpmI; 2,3-bisphosphoglycerate-independent phosphoglycerate mutase [EC:5.4.2.12]	1	1	1	0	0
3c	K15634	gpmB; probable phosphoglycerate mutase [EC:5.4.2.12]	1	0	1	0	0
3d	K15635	apgM; 2,3-bisphosphoglycerate-independent phosphoglycerate mutase [EC:5.4.2.12]	0	0	0	0	0
4	K01689	ENO, eno; enolase [EC:4.2.1.11]	1	1	1	0	0
5a	K00873	PK, pyk; pyruvate kinase [EC:2.7.1.40]	1	1	2	0	0
5b	K12406	PKLR; pyruvate kinase isozymes R/L [EC:2.7.1.40]	0	0	0	0	0
	M00003	Gluconeogenesis, oxaloacetate => fructose-6P [PATH:map00010 map00020]
1a	K01596	E4.1.1.32, pckA, PCK; phosphoenolpyruvate carboxykinase (GTP) [EC:4.1.1.32]	0	0	0	0	0
1b	K01610	E4.1.1.49, pckA; phosphoenolpyruvate carboxykinase (ATP) [EC:4.1.1.49]	2	1	1	0	0
2	K01689	ENO, eno; enolase [EC:4.2.1.11]	1	1	1	0	0
3a	K01834	PGAM, gpmA; 2,3-bisphosphoglycerate-dependent phosphoglycerate mutase [EC:5.4.2.11]	1	0	3	0	0
3b	K15633	gpmI; 2,3-bisphosphoglycerate-independent phosphoglycerate mutase [EC:5.4.2.12]	1	1	1	0	0
3c	K15634	gpmB; probable phosphoglycerate mutase [EC:5.4.2.12]	1	0	1	0	0
3d	K15635	apgM; 2,3-bisphosphoglycerate-independent phosphoglycerate mutase [EC:5.4.2.12]	0	0	0	0	0
4	K00927	PGK, pgk; phosphoglycerate kinase [EC:2.7.2.3]	1	1	1	0	0
5a	K00134	GAPDH, gapA; glyceraldehyde 3-phosphate dehydrogenase [EC:1.2.1.12]	2	3	2	0	0
5b	K00150	gap2; glyceraldehyde-3-phosphate dehydrogenase (NAD(P)) [EC:1.2.1.59]	0	0	0	0	0
6	K01803	TPI, tpiA; triosephosphate isomerase (TIM) [EC:5.3.1.1]	1	1	1	0	0
7a-1	K01623	ALDO; fructose-bisphosphate aldolase, class I [EC:4.1.2.13]	0	0	0	0	0
7a-1	K01624	FBA, fbaA; fructose-bisphosphate aldolase, class II [EC:4.1.2.13]	2	1	1	0	0
7a-1	K11645	fbaB; fructose-bisphosphate aldolase, class I [EC:4.1.2.13]	0	0	0	0	0
7a-2	K03841	FBP, fbp; fructose-1,6-bisphosphatase I [EC:3.1.3.11]	0	1	0	0	0
7a-2	K02446	glpX; fructose-1,6-bisphosphatase II [EC:3.1.3.11]	1	0	1	0	0
7a-2	K11532	glpX-SEBP; fructose-1,6-bisphosphatase II / sedoheptulose-1,7-bisphosphatase [EC:3.1.3.11 3.1.3.37]	0	0	0	0	0
7a-2	K01086	fbp-SEBP; fructose-1,6-bisphosphatase I / sedoheptulose-1,7-bisphosphatase [EC:3.1.3.11 3.1.3.37]	0	0	0	0	0
7a-2	K04041	fbp3; fructose-1,6-bisphosphatase III [EC:3.1.3.11]	0	0	0	0	0
7b	K01622	K01622; fructose 1,6-bisphosphate aldolase/phosphatase [EC:4.1.2.13 3.1.3.11]	0	0	0	0	0
	M00307	Pyruvate oxidation, pyruvate => acetyl-CoA [PATH:map01200 map00010 map00020 map00620]
1a	K00163	aceE; pyruvate dehydrogenase E1 component [EC:1.2.4.1]	0	1	0	0	0
1a	K00161	PDHA, pdhA; pyruvate dehydrogenase E1 component alpha subunit [EC:1.2.4.1]	1	0	1	0	0
1a	K00162	PDHB, pdhB; pyruvate dehydrogenase E1 component beta subunit [EC:1.2.4.1]	1	1	1	0	0
1a	K00627	DLAT, aceF, pdhC; pyruvate dehydrogenase E2 component (dihydrolipoamide acetyltransferase) [EC:2.3.1.12]	1	1	1	0	0
1a	K00382	DLD, lpd, pdhD; dihydrolipoamide dehydrogenase [EC:1.8.1.4]	2	1	2	1	0
1b	K00169	porA; pyruvate ferredoxin oxidoreductase alpha subunit [EC:1.2.7.1]	1	0	0	0	0
1b	K00170	porB; pyruvate ferredoxin oxidoreductase beta subunit [EC:1.2.7.1]	0	0	0	0	0
1b	K00171	porD; pyruvate ferredoxin oxidoreductase delta subunit [EC:1.2.7.1]	0	0	0	0	0
1b	K00172	porG; pyruvate ferredoxin oxidoreductase gamma subunit [EC:1.2.7.1]	1	0	0	0	0
1c	K03737	por, nifJ; pyruvate-ferredoxin/flavodoxin oxidoreductase [EC:1.2.7.1 1.2.7.-]	0	0	0	0	0
	M00009	Citrate cycle (TCA cycle, Krebs cycle) [PATH:map01200 map00020]
1	K01647	CS, gltA; citrate synthase [EC:2.3.3.1]	1	1	1	0	0
2a	K01681	ACO, acnA; aconitate hydratase [EC:4.2.1.3]	1	1	1	0	0
2b	K01682	acnB; aconitate hydratase 2 / 2-methylisocitrate dehydratase [EC:4.2.1.3 4.2.1.99]	0	1	0	0	0
3a	K00031	IDH1, IDH2, icd; isocitrate dehydrogenase [EC:1.1.1.42]	1	2	1	0	0
3b	K00030	IDH3; isocitrate dehydrogenase (NAD+) [EC:1.1.1.41]	1	1	0	0	0
4a	K00164	OGDH, sucA; 2-oxoglutarate dehydrogenase E1 component [EC:1.2.4.2]	1	1	1	0	0
4a	K00658	DLST, sucB; 2-oxoglutarate dehydrogenase E2 component (dihydrolipoamide succinyltransferase) [EC:2.3.1.61]	1	1	1	0	0
4a	K00382	DLD, lpd, pdhD; dihydrolipoamide dehydrogenase [EC:1.8.1.4]	2	1	2	1	0
4b	K00174	korA, oorA, oforA; 2-oxoglutarate/2-oxoacid ferredoxin oxidoreductase subunit alpha [EC:1.2.7.3 1.2.7.11]	2	0	0	0	0
4b	K00175	korB, oorB, oforB; 2-oxoglutarate/2-oxoacid ferredoxin oxidoreductase subunit beta [EC:1.2.7.3 1.2.7.11]	2	0	0	0	0
4b	K00177	korC, oorC; 2-oxoglutarate ferredoxin oxidoreductase subunit gamma [EC:1.2.7.3]	1	0	0	0	0
4b	K00176	korD, oorD; 2-oxoglutarate ferredoxin oxidoreductase subunit delta [EC:1.2.7.3]	1	0	0	0	0
5a	K01902	sucD; succinyl-CoA synthetase alpha subunit [EC:6.2.1.5]	1	1	1	0	0
5a	K01903	sucC; succinyl-CoA synthetase beta subunit [EC:6.2.1.5]	1	1	1	0	0
5b	K01899	LSC1; succinyl-CoA synthetase alpha subunit [EC:6.2.1.4 6.2.1.5]	0	0	0	0	0
5b	K01900	LSC2; succinyl-CoA synthetase beta subunit [EC:6.2.1.4 6.2.1.5]	0	0	0	0	0
5c	K18118	aarC, cat1; succinyl-CoA:acetate CoA-transferase [EC:2.8.3.18]	0	0	0	0	0
6a	K00234	SDHA, SDH1; succinate dehydrogenase (ubiquinone) flavoprotein subunit [EC:1.3.5.1]	0	0	0	0	0
6a	K00235	SDHB, SDH2; succinate dehydrogenase (ubiquinone) iron-sulfur subunit [EC:1.3.5.1]	0	0	0	0	0
6a	K00236	SDHC, SDH3; succinate dehydrogenase (ubiquinone) cytochrome b560 subunit	0	0	0	0	0
6a	K00237	SDHD, SDH4; succinate dehydrogenase (ubiquinone) membrane anchor subunit	0	0	0	0	0
6b	K00239	sdhA, frdA; succinate dehydrogenase / fumarate reductase, flavoprotein subunit [EC:1.3.5.1 1.3.5.4]	1	1	1	0	0
6b	K00240	sdhB, frdB; succinate dehydrogenase / fumarate reductase, iron-sulfur subunit [EC:1.3.5.1 1.3.5.4]	1	1	1	0	0
6b	K00241	sdhC, frdC; succinate dehydrogenase / fumarate reductase, cytochrome b subunit	1	1	1	0	0
6b-a	K00242	sdhD, frdD; succinate dehydrogenase / fumarate reductase, membrane anchor subunit	0	1	0	0	0
6b-b	K18859	sdhD, frdD; succinate dehydrogenase / fumarate reductase, subunit D	0	0	0	0	0
6b-c	K18860	sdhD, frdD; putative succinate dehydrogenase / fumarate reductase, subunit D	0	0	0	0	0
6c	K00244	frdA; fumarate reductase flavoprotein subunit [EC:1.3.5.4]	0	1	0	0	0
6c	K00245	frdB; fumarate reductase iron-sulfur subunit [EC:1.3.5.4]	0	1	0	0	0
6c	K00246	frdC; fumarate reductase subunit C	0	1	0	0	0
6c	K00247	frdD; fumarate reductase subunit D	0	1	0	0	0
7a	K01676	E4.2.1.2A, fumA, fumB; fumarate hydratase, class I [EC:4.2.1.2]	1	1	0	0	0
7b	K01679	E4.2.1.2B, fumC; fumarate hydratase, class II [EC:4.2.1.2]	1	1	1	0	0
7c	K01677	E4.2.1.2AA, fumA; fumarate hydratase subunit alpha [EC:4.2.1.2]	0	0	0	0	0
7c	K01678	E4.2.1.2AB, fumB; fumarate hydratase subunit beta [EC:4.2.1.2]	0	0	0	0	0
8a	K00026	MDH2; malate dehydrogenase [EC:1.1.1.37]	0	0	0	0	0
8b	K00025	MDH1; malate dehydrogenase [EC:1.1.1.37]	0	0	0	0	0
8c	K00024	mdh; malate dehydrogenase [EC:1.1.1.37]	1	1	1	0	0
8d	K00116	mqo; malate dehydrogenase (quinone) [EC:1.1.5.4]	1	0	1	0	0
	M00010	Citrate cycle, first carbon oxidation, oxaloacetate => 2-oxoglutarate [PATH:map01200 map01210 map01230 map00020]
1	K01647	CS, gltA; citrate synthase [EC:2.3.3.1]	1	1	1	0	0
2a	K01681	ACO, acnA; aconitate hydratase [EC:4.2.1.3]	1	1	1	0	0
2b	K01682	acnB; aconitate hydratase 2 / 2-methylisocitrate dehydratase [EC:4.2.1.3 4.2.1.99]	0	1	0	0	0
3a	K00031	IDH1, IDH2, icd; isocitrate dehydrogenase [EC:1.1.1.42]	1	2	1	0	0
3b	K00030	IDH3; isocitrate dehydrogenase (NAD+) [EC:1.1.1.41]	1	1	0	0	0
	M00011	Citrate cycle, second carbon oxidation, 2-oxoglutarate => oxaloacetate [PATH:map01200 map00020]
1a	K00164	OGDH, sucA; 2-oxoglutarate dehydrogenase E1 component [EC:1.2.4.2]	1	1	1	0	0
1a	K00658	DLST, sucB; 2-oxoglutarate dehydrogenase E2 component (dihydrolipoamide succinyltransferase) [EC:2.3.1.61]	1	1	1	0	0
1a	K00382	DLD, lpd, pdhD; dihydrolipoamide dehydrogenase [EC:1.8.1.4]	2	1	2	1	0
1b	K00174	korA, oorA, oforA; 2-oxoglutarate/2-oxoacid ferredoxin oxidoreductase subunit alpha [EC:1.2.7.3 1.2.7.11]	2	0	0	0	0
1b	K00175	korB, oorB, oforB; 2-oxoglutarate/2-oxoacid ferredoxin oxidoreductase subunit beta [EC:1.2.7.3 1.2.7.11]	2	0	0	0	0
1b	K00177	korC, oorC; 2-oxoglutarate ferredoxin oxidoreductase subunit gamma [EC:1.2.7.3]	1	0	0	0	0
1b	K00176	korD, oorD; 2-oxoglutarate ferredoxin oxidoreductase subunit delta [EC:1.2.7.3]	1	0	0	0	0
2a	K01902	sucD; succinyl-CoA synthetase alpha subunit [EC:6.2.1.5]	1	1	1	0	0
2a	K01903	sucC; succinyl-CoA synthetase beta subunit [EC:6.2.1.5]	1	1	1	0	0
2b	K01899	LSC1; succinyl-CoA synthetase alpha subunit [EC:6.2.1.4 6.2.1.5]	0	0	0	0	0
2b	K01900	LSC2; succinyl-CoA synthetase beta subunit [EC:6.2.1.4 6.2.1.5]	0	0	0	0	0
2c	K18118	aarC, cat1; succinyl-CoA:acetate CoA-transferase [EC:2.8.3.18]	0	0	0	0	0
3a	K00234	SDHA, SDH1; succinate dehydrogenase (ubiquinone) flavoprotein subunit [EC:1.3.5.1]	0	0	0	0	0
3a	K00235	SDHB, SDH2; succinate dehydrogenase (ubiquinone) iron-sulfur subunit [EC:1.3.5.1]	0	0	0	0	0
3a	K00236	SDHC, SDH3; succinate dehydrogenase (ubiquinone) cytochrome b560 subunit	0	0	0	0	0
3a	K00237	SDHD, SDH4; succinate dehydrogenase (ubiquinone) membrane anchor subunit	0	0	0	0	0
3b	K00239	sdhA, frdA; succinate dehydrogenase / fumarate reductase, flavoprotein subunit [EC:1.3.5.1 1.3.5.4]	1	1	1	0	0
3b	K00240	sdhB, frdB; succinate dehydrogenase / fumarate reductase, iron-sulfur subunit [EC:1.3.5.1 1.3.5.4]	1	1	1	0	0
3b	K00241	sdhC, frdC; succinate dehydrogenase / fumarate reductase, cytochrome b subunit	1	1	1	0	0
3b-a	K00242	sdhD, frdD; succinate dehydrogenase / fumarate reductase, membrane anchor subunit	0	1	0	0	0
3b-b	K18859	sdhD, frdD; succinate dehydrogenase / fumarate reductase, subunit D	0	0	0	0	0
3b-c	K18860	sdhD, frdD; putative succinate dehydrogenase / fumarate reductase, subunit D	0	0	0	0	0
3c	K00244	frdA; fumarate reductase flavoprotein subunit [EC:1.3.5.4]	0	1	0	0	0
3c	K00245	frdB; fumarate reductase iron-sulfur subunit [EC:1.3.5.4]	0	1	0	0	0
3c	K00246	frdC; fumarate reductase subunit C	0	1	0	0	0
3c	K00247	frdD; fumarate reductase subunit D	0	1	0	0	0
4a	K01676	E4.2.1.2A, fumA, fumB; fumarate hydratase, class I [EC:4.2.1.2]	1	1	0	0	0
4b	K01679	E4.2.1.2B, fumC; fumarate hydratase, class II [EC:4.2.1.2]	1	1	1	0	0
4c	K01677	E4.2.1.2AA, fumA; fumarate hydratase subunit alpha [EC:4.2.1.2]	0	0	0	0	0
4c	K01678	E4.2.1.2AB, fumB; fumarate hydratase subunit beta [EC:4.2.1.2]	0	0	0	0	0
5a	K00026	MDH2; malate dehydrogenase [EC:1.1.1.37]	0	0	0	0	0
5b	K00025	MDH1; malate dehydrogenase [EC:1.1.1.37]	0	0	0	0	0
5c	K00024	mdh; malate dehydrogenase [EC:1.1.1.37]	1	1	1	0	0
5d	K00116	mqo; malate dehydrogenase (quinone) [EC:1.1.5.4]	1	0	1	0	0
	M00004	Pentose phosphate pathway (Pentose phosphate cycle) [PATH:map01200 map00030]
1a	K13937	H6PD; hexose-6-phosphate dehydrogenase [EC:1.1.1.47 3.1.1.31]	0	0	0	0	0
1b-1	K00036	G6PD, zwf; glucose-6-phosphate 1-dehydrogenase [EC:1.1.1.49 1.1.1.363]	1	1	1	0	0
1b-1	K19243	azf; NAD+ dependent glucose-6-phosphate dehydrogenase [EC:1.1.1.388]	0	0	0	0	0
1b-2	K01057	PGLS, pgl, devB; 6-phosphogluconolactonase [EC:3.1.1.31]	0	1	0	0	0
1b-2	K07404	pgl; 6-phosphogluconolactonase [EC:3.1.1.31]	0	0	2	0	0
3	K00033	PGD, gnd, gntZ; 6-phosphogluconate dehydrogenase [EC:1.1.1.44 1.1.1.343]	2	1	2	0	0
4	K01783	rpe, RPE; ribulose-phosphate 3-epimerase [EC:5.1.3.1]	1	1	1	0	0
5a	K01807	rpiA; ribose 5-phosphate isomerase A [EC:5.3.1.6]	0	1	1	0	0
5b	K01808	rpiB; ribose 5-phosphate isomerase B [EC:5.3.1.6]	1	0	1	0	0
6	K00615	E2.2.1.1, tktA, tktB; transketolase [EC:2.2.1.1]	2	1	1	0	0
7	K00616	E2.2.1.2, talA, talB; transaldolase [EC:2.2.1.2]	1	1	0	0	0
8a	K01810	GPI, pgi; glucose-6-phosphate isomerase [EC:5.3.1.9]	1	1	1	0	0
8b	K06859	pgi1; glucose-6-phosphate isomerase, archaeal [EC:5.3.1.9]	0	0	0	0	0
8c	K13810	tal-pgi; transaldolase / glucose-6-phosphate isomerase [EC:2.2.1.2 5.3.1.9]	0	0	0	0	0
8d	K15916	pgi-pmi; glucose/mannose-6-phosphate isomerase [EC:5.3.1.9 5.3.1.8]	0	0	0	0	0
	M00006	Pentose phosphate pathway, oxidative phase, glucose 6P => ribulose 5P [PATH:map01200 map00030]
1a	K13937	H6PD; hexose-6-phosphate dehydrogenase [EC:1.1.1.47 3.1.1.31]	0	0	0	0	0
1b-1	K00036	G6PD, zwf; glucose-6-phosphate 1-dehydrogenase [EC:1.1.1.49 1.1.1.363]	1	1	1	0	0
1b-1	K19243	azf; NAD+ dependent glucose-6-phosphate dehydrogenase [EC:1.1.1.388]	0	0	0	0	0
1b-2	K01057	PGLS, pgl, devB; 6-phosphogluconolactonase [EC:3.1.1.31]	0	1	0	0	0
1b-2	K07404	pgl; 6-phosphogluconolactonase [EC:3.1.1.31]	0	0	2	0	0
2	K00033	PGD, gnd, gntZ; 6-phosphogluconate dehydrogenase [EC:1.1.1.44 1.1.1.343]	2	1	2	0	0
	M00007	Pentose phosphate pathway, non-oxidative phase, fructose 6P => ribose 5P [PATH:map01200 map01230 map00030]
1	K00615	E2.2.1.1, tktA, tktB; transketolase [EC:2.2.1.1]	2	1	1	0	0
2a	K00616	E2.2.1.2, talA, talB; transaldolase [EC:2.2.1.2]	1	1	0	0	0
2b	K13810	tal-pgi; transaldolase / glucose-6-phosphate isomerase [EC:2.2.1.2 5.3.1.9]	0	0	0	0	0
3	K01783	rpe, RPE; ribulose-phosphate 3-epimerase [EC:5.1.3.1]	1	1	1	0	0
4a	K01807	rpiA; ribose 5-phosphate isomerase A [EC:5.3.1.6]	0	1	1	0	0
4b	K01808	rpiB; ribose 5-phosphate isomerase B [EC:5.3.1.6]	1	0	1	0	0
	M00580	Pentose phosphate pathway, archaea, fructose 6P => ribose 5P [PATH:map01200 map01230 map00030]
1a-1	K08094	hxlB; 6-phospho-3-hexuloisomerase [EC:5.3.1.27]	0	0	1	0	0
1a-2	K08093	hxlA; 3-hexulose-6-phosphate synthase [EC:4.1.2.43]	0	0	1	0	0
1a-2	K13812	fae-hps; bifunctional enzyme Fae/Hps [EC:4.2.1.147 4.1.2.43]	0	0	0	0	0
1b	K13831	hps-phi; 3-hexulose-6-phosphate synthase / 6-phospho-3-hexuloisomerase [EC:4.1.2.43 5.3.1.27]	0	0	0	0	0
2	K01807	rpiA; ribose 5-phosphate isomerase A [EC:5.3.1.6]	0	1	1	0	0
	M00005	PRPP biosynthesis, ribose 5P => PRPP [PATH:map01200 map01230 map00030 map00230]
1	K00948	PRPS, prsA; ribose-phosphate pyrophosphokinase [EC:2.7.6.1]	1	2	2	0	0
	M00008	Entner-Doudoroff pathway, glucose-6P => glyceraldehyde-3P + pyruvate [PATH:map01200 map00030]
1	K00036	G6PD, zwf; glucose-6-phosphate 1-dehydrogenase [EC:1.1.1.49 1.1.1.363]	1	1	1	0	0
2a	K01057	PGLS, pgl, devB; 6-phosphogluconolactonase [EC:3.1.1.31]	0	1	0	0	0
2b	K07404	pgl; 6-phosphogluconolactonase [EC:3.1.1.31]	0	0	2	0	0
3	K01690	edd; phosphogluconate dehydratase [EC:4.2.1.12]	0	1	0	0	0
4	K01625	eda; 2-dehydro-3-deoxyphosphogluconate aldolase / (4S)-4-hydroxy-2-oxoglutarate aldolase [EC:4.1.2.14 4.1.3.42]	3	2	4	0	0
	M00308	Semi-phosphorylative Entner-Doudoroff pathway, gluconate => glycerate-3P [PATH:map01200 map00030]
1	K05308	gnaD; gluconate/galactonate dehydratase [EC:4.2.1.140]	0	0	0	0	0
2	K00874	kdgK; 2-dehydro-3-deoxygluconokinase [EC:2.7.1.45]	3	1	3	0	0
3	K01625	eda; 2-dehydro-3-deoxyphosphogluconate aldolase / (4S)-4-hydroxy-2-oxoglutarate aldolase [EC:4.1.2.14 4.1.3.42]	3	2	4	0	0
4a-1	K00134	GAPDH, gapA; glyceraldehyde 3-phosphate dehydrogenase [EC:1.2.1.12]	2	3	2	0	0
4a-2	K00927	PGK, pgk; phosphoglycerate kinase [EC:2.7.2.3]	1	1	1	0	0
4b	K00131	gapN; glyceraldehyde-3-phosphate dehydrogenase (NADP+) [EC:1.2.1.9]	0	1	0	0	0
4c	K18978	gapN; glyceraldehyde-3-phosphate dehydrogenase [NAD(P)+] [EC:1.2.1.90]	0	0	0	0	0
	M00633	Semi-phosphorylative Entner-Doudoroff pathway, gluconate/galactonate => glycerate-3P [PATH:map01200 map00030 map00052]
1	K05308	gnaD; gluconate/galactonate dehydratase [EC:4.2.1.140]	0	0	0	0	0
2	K18126	sskdgK; 2-dehydro-3-deoxygluconokinase / 2-dehydro-3-deoxygalactonokinase [EC:2.7.1.178]	0	0	0	0	0
3	K11395	kdpgA; 2-dehydro-3-deoxy-phosphogluconate/2-dehydro-3-deoxy-6-phosphogalactonate aldolase [EC:4.1.2.55]	0	0	0	0	0
4a	K00131	gapN; glyceraldehyde-3-phosphate dehydrogenase (NADP+) [EC:1.2.1.9]	0	1	0	0	0
4b	K18978	gapN; glyceraldehyde-3-phosphate dehydrogenase [NAD(P)+] [EC:1.2.1.90]	0	0	0	0	0
	M00309	Non-phosphorylative Entner-Doudoroff pathway, gluconate/galactonate => glycerate [PATH:map01200 map00030 map00052]
1	K05308	gnaD; gluconate/galactonate dehydratase [EC:4.2.1.140]	0	0	0	0	0
2a	K11395	kdpgA; 2-dehydro-3-deoxy-phosphogluconate/2-dehydro-3-deoxy-6-phosphogalactonate aldolase [EC:4.1.2.55]	0	0	0	0	0
2b	K18127	kdgA; 2-dehydro-3-deoxy-D-gluconate aldolase [EC:4.1.2.51]	0	0	0	0	0
3a	K18020	cutA; glyceraldehyde dehydrogenase large subunit [EC:1.2.99.8]	0	0	0	0	0
3a	K18021	cutB; glyceraldehyde dehydrogenase medium subunit [EC:1.2.99.8]	0	0	0	0	0
3a	K18022	cutC; glyceraldehyde dehydrogenase small subunit [EC:1.2.99.8]	0	0	0	0	0
3b	K18128	gadh; D-glyceraldehyde dehydrogenase (NADP+) [EC:1.2.1.89]	0	0	0	0	0
3c	K03738	aor; aldehyde:ferredoxin oxidoreductase [EC:1.2.7.5]	2	0	0	0	0
Other carbohydrate metabolism
	M00012	Glyoxylate cycle [PATH:map01200 map00630]
1	K01647	CS, gltA; citrate synthase [EC:2.3.3.1]	1	1	1	0	0
2a	K01681	ACO, acnA; aconitate hydratase [EC:4.2.1.3]	1	1	1	0	0
2b	K01682	acnB; aconitate hydratase 2 / 2-methylisocitrate dehydratase [EC:4.2.1.3 4.2.1.99]	0	1	0	0	0
3	K01637	E4.1.3.1, aceA; isocitrate lyase [EC:4.1.3.1]	1	1	0	0	0
4a	K01638	aceB, glcB; malate synthase [EC:2.3.3.9]	1	2	0	0	0
4b	K19282	aceB; bifunctional (S)-malyl-CoA lyase/thioesterase [EC:4.1.3.24 3.1.2.30]	0	0	0	0	0
5a	K00026	MDH2; malate dehydrogenase [EC:1.1.1.37]	0	0	0	0	0
5b	K00025	MDH1; malate dehydrogenase [EC:1.1.1.37]	0	0	0	0	0
5c	K00024	mdh; malate dehydrogenase [EC:1.1.1.37]	1	1	1	0	0
	M00373	Ethylmalonyl pathway [PATH:map01200 map00630]
1a	K00626	E2.3.1.9, atoB; acetyl-CoA C-acetyltransferase [EC:2.3.1.9]	3	2	1	0	0
2a	K00023	phbB; acetoacetyl-CoA reductase [EC:1.1.1.36]	0	1	0	0	0
3a	K17865	croR; 3-hydroxybutyryl-CoA dehydratase [EC:4.2.1.55]	0	0	0	0	0
4	K14446	ccr; crotonyl-CoA carboxylase/reductase [EC:1.3.1.85]	0	0	0	0	0
5	K14447	ecm; ethylmalonyl-CoA mutase [EC:5.4.99.63]	0	0	0	0	0
6	K14448	mcd; (2S)-methylsuccinyl-CoA dehydrogenase [EC:1.3.8.12]	0	0	0	0	0
7	K14449	mch, mcd; 2-methylfumaryl-CoA hydratase [EC:4.2.1.148]	0	0	0	0	0
8	K08691	mcl; malyl-CoA/(S)-citramalyl-CoA lyase [EC:4.1.3.24 4.1.3.25]	0	0	0	0	0
9	K14451	mcl2; (3S)-malyl-CoA thioesterase [EC:3.1.2.30]	0	0	0	0	0
1b	K01965	PCCA, pccA; propionyl-CoA carboxylase alpha chain [EC:6.4.1.3]	0	0	0	0	0
1b	K01966	PCCB, pccB; propionyl-CoA carboxylase beta chain [EC:6.4.1.3]	1	0	0	0	0
2b	K05606	MCEE, epi; methylmalonyl-CoA/ethylmalonyl-CoA epimerase [EC:5.1.99.1]	2	0	0	0	0
3b	K01847	MUT; methylmalonyl-CoA mutase [EC:5.4.99.2]	2	0	0	0	0
	M00740	Methylaspartate cycle [PATH:map01200 map00020 map00250 map00630]
1	K01647	CS, gltA; citrate synthase [EC:2.3.3.1]	1	1	1	0	0
2	K01681	ACO, acnA; aconitate hydratase [EC:4.2.1.3]	1	1	1	0	0
3	K00031	IDH1, IDH2, icd; isocitrate dehydrogenase [EC:1.1.1.42]	1	2	1	0	0
4	K00261	GLUD1_2, gdhA; glutamate dehydrogenase (NAD(P)+) [EC:1.4.1.3]	1	0	0	0	0
5	K19268	glmE, mutE, mamB; methylaspartate mutase epsilon subunit [EC:5.4.99.1]	0	0	0	0	0
5	K01846	glmS, mutS, mamA; methylaspartate mutase sigma subunit [EC:5.4.99.1]	0	0	0	0	0
6	K04835	mal; methylaspartate ammonia-lyase [EC:4.3.1.2]	0	0	0	0	0
7	K19280	mct; succinyl-CoA:mesaconate CoA transferase [EC:2.8.3.-]	0	0	0	0	0
8	K14449	mch, mcd; 2-methylfumaryl-CoA hydratase [EC:4.2.1.148]	0	0	0	0	0
9	K19281	mcl; beta-methylmalyl-CoA/(S)-malyl-CoA lyase [EC:4.1.3.24]	0	0	0	0	0
10	K19282	aceB; bifunctional (S)-malyl-CoA lyase/thioesterase [EC:4.1.3.24 3.1.2.30]	0	0	0	0	0
11	K00024	mdh; malate dehydrogenase [EC:1.1.1.37]	1	1	1	0	0
	M00532	Photorespiration [PATH:map01200 map00630]
1a	K01601	rbcL; ribulose-bisphosphate carboxylase large chain [EC:4.1.1.39]	0	0	0	0	0
1a	K01602	rbcS; ribulose-bisphosphate carboxylase small chain [EC:4.1.1.39]	0	0	0	0	0
2	K19269	PGP, PGLP; phosphoglycolate phosphatase [EC:3.1.3.18 3.1.3.48]	0	0	0	0	0
3	K11517	HAO; (S)-2-hydroxy-acid oxidase [EC:1.1.3.15]	0	0	0	0	0
4	K03781	katE, CAT, catB, srpA; catalase [EC:1.11.1.6]	0	1	4	0	0
5	K14272	GGAT; glutamate--glyoxylate aminotransferase [EC:2.6.1.4 2.6.1.2 2.6.1.44]	0	0	0	0	0
6	K00600	glyA, SHMT; glycine hydroxymethyltransferase [EC:2.1.2.1]	1	1	1	0	0
7	K00830	AGXT; alanine-glyoxylate transaminase / serine-glyoxylate transaminase / serine-pyruvate transaminase [EC:2.6.1.44 2.6.1.45 2.6.1.51]	1	1	0	0	0
8a	K15893	HPR1; hydroxypyruvate reductase 1	0	0	0	0	0
8b	K15919	HPR2; hydroxypyruvate reductase 2	0	0	0	0	0
9	K15918	GLYK; D-glycerate 3-kinase [EC:2.7.1.31]	0	1	0	0	0
1b	K00281	GLDC, gcvP; glycine dehydrogenase [EC:1.4.4.2]	0	1	0	0	0
1b	K00605	gcvT, AMT; aminomethyltransferase [EC:2.1.2.10]	1	1	1	0	0
1b	K00382	DLD, lpd, pdhD; dihydrolipoamide dehydrogenase [EC:1.8.1.4]	2	1	2	1	0
1b	K02437	gcvH, GCSH; glycine cleavage system H protein	0	1	1	0	0
	M00013	Malonate semialdehyde pathway, propanoyl-CoA => acetyl-CoA [PATH:map01200 map00640]
1	K00249	ACADM, acd; acyl-CoA dehydrogenase [EC:1.3.8.7]	1	0	0	0	0
2a	K07511	ECHS1; enoyl-CoA hydratase [EC:4.2.1.17]	0	0	0	0	0
2b	K07514	EHHADH; enoyl-CoA hydratase / 3-hydroxyacyl-CoA dehydrogenase / 3,2-trans-enoyl-CoA isomerase [EC:4.2.1.17 1.1.1.35 5.3.3.8]	0	0	0	0	0
2c	K07515	HADHA; enoyl-CoA hydratase / long-chain 3-hydroxyacyl-CoA dehydrogenase [EC:4.2.1.17 1.1.1.211]	0	0	0	0	0
3	K05605	HIBCH; 3-hydroxyisobutyryl-CoA hydrolase [EC:3.1.2.4]	0	0	0	0	0
4	K00140	mmsA, iolA, ALDH6A1; malonate-semialdehyde dehydrogenase (acetylating) / methylmalonate-semialdehyde dehydrogenase [EC:1.2.1.18 1.2.1.27]	0	1	0	0	0
	M00741	Propanoyl-CoA metabolism, propanoyl-CoA => succinyl-CoA [PATH:map01200 map00280 map00630 map00640]
1a	K01965	PCCA, pccA; propionyl-CoA carboxylase alpha chain [EC:6.4.1.3]	0	0	0	0	0
1a	K01966	PCCB, pccB; propionyl-CoA carboxylase beta chain [EC:6.4.1.3]	1	0	0	0	0
1b	K11263	bccA; acetyl-CoA/propionyl-CoA carboxylase, biotin carboxylase, biotin carboxyl carrier protein [EC:6.4.1.2 6.4.1.3 6.3.4.14]	0	0	0	0	0
1b	K18472	accD6; acetyl-CoA/propionyl-CoA carboxylase carboxyl transferase subunit [EC:6.4.1.2 6.4.1.3]	0	0	0	0	0
1b	K19312	K19312; acetyl-CoA/propionyl-CoA carboxylase carboxyl transferase subunit [EC:6.4.1.2 6.4.1.3]	0	0	0	0	0
1c	K01964	K01964; acetyl-CoA/propionyl-CoA carboxylase [EC:6.4.1.2 6.4.1.3]	0	0	0	0	0
1c	K15036	K15036; acetyl-CoA/propionyl-CoA carboxylase [EC:6.4.1.2 6.4.1.3]	0	0	0	0	0
1c	K15037	K15037; biotin carboxyl carrier protein	0	0	0	0	0
2	K05606	MCEE, epi; methylmalonyl-CoA/ethylmalonyl-CoA epimerase [EC:5.1.99.1]	2	0	0	0	0
3a	K01847	MUT; methylmalonyl-CoA mutase [EC:5.4.99.2]	2	0	0	0	0
3b	K01848	E5.4.99.2A, mcmA1; methylmalonyl-CoA mutase, N-terminal domain [EC:5.4.99.2]	0	0	0	0	0
3b	K01849	E5.4.99.2B, mcmA2; methylmalonyl-CoA mutase, C-terminal domain [EC:5.4.99.2]	0	0	0	0	0
	K11942	E5.4.99.2; methylmalonyl-CoA mutase [EC:5.4.99.2]	1	0	0	0	0
	M00632	Galactose degradation, Leloir pathway, galactose => alpha-D-glucose-1P [PATH:map00052]
1	K01785	galM, GALM; aldose 1-epimerase [EC:5.1.3.3]	1	0	2	0	0
2	K00849	galK; galactokinase [EC:2.7.1.6]	0	0	1	0	0
3	K00965	galT, GALT; UDPglucose--hexose-1-phosphate uridylyltransferase [EC:2.7.7.12]	0	0	1	0	0
4	K01784	galE, GALE; UDP-glucose 4-epimerase [EC:5.1.3.2]	3	1	2	0	0
	M00552	D-galactonate degradation, De Ley-Doudoroff pathway, D-galactonate => glycerate-3P [PATH:map00052]
1	K01684	dgoD; galactonate dehydratase [EC:4.2.1.6]	0	0	0	0	0
2	K00883	dgoK; 2-dehydro-3-deoxygalactonokinase [EC:2.7.1.58]	0	0	0	0	0
3	K01631	dgoA; 2-dehydro-3-deoxyphosphogalactonate aldolase [EC:4.1.2.21]	0	0	0	0	0
4	K00134	GAPDH, gapA; glyceraldehyde 3-phosphate dehydrogenase [EC:1.2.1.12]	2	3	2	0	0
5	K00927	PGK, pgk; phosphoglycerate kinase [EC:2.7.2.3]	1	1	1	0	0
	M00014	Glucuronate pathway (uronate pathway) [PATH:map00040]
1	K00012	UGDH, ugd; UDPglucose 6-dehydrogenase [EC:1.1.1.22]	0	1	0	0	0
2a-1	K12447	USP; UDP-sugar pyrophosphorylase [EC:2.7.7.64]	0	0	0	0	0
2a-2	K16190	GLCAK; glucuronokinase [EC:2.7.1.43]	0	0	0	0	0
2b-1	K00699	UGT; glucuronosyltransferase [EC:2.4.1.17]	0	0	0	0	0
2b-2a	K01195	uidA, GUSB; beta-glucuronidase [EC:3.2.1.31]	0	0	1	0	0
2b-2b	K14756	KL; klotho [EC:3.2.1.31]	0	0	0	0	0
3	K00002	AKR1A1, adh; alcohol dehydrogenase (NADP+) [EC:1.1.1.2]	0	0	0	0	0
4	K13247	CRYL1; L-gulonate 3-dehydrogenase [EC:1.1.1.45]	0	0	0	0	0
5	K03331	DCXR; L-xylulose reductase [EC:1.1.1.10]	0	0	0	0	0
6a	K05351	E1.1.1.9; D-xylulose reductase [EC:1.1.1.9]	0	0	0	0	0
6b	K00008	SORD, gutB; L-iditol 2-dehydrogenase [EC:1.1.1.14]	0	0	2	0	0
7	K00854	xylB, XYLB; xylulokinase [EC:2.7.1.17]	1	0	1	0	0
	M00630	D-Galacturonate degradation (fungi) [PATH:map00040]
1a	K18106	GAAA; D-galacturonate reductase [EC:1.1.1.-]	0	0	0	0	0
1b	K19634	gar1; D-galacturonate reductase [EC:1.1.1.365]	0	0	0	0	0
2	K18102	GAAB, LGD1; L-galactonate dehydratase [EC:4.2.1.146]	0	0	0	0	0
3	K18103	GAAC, LGA1; L-threo-3-deoxy-hexylosonate aldolase [EC:4.1.2.54]	0	0	0	0	0
4	K18107	GAAD; L-glyceraldehyde reductase [EC:1.1.1.372]	0	0	0	0	0
	M00631	D-Galacturonate degradation (bacteria) [PATH:map00040 map00030]
1	K01812	uxaC; glucuronate isomerase [EC:5.3.1.12]	2	1	2	0	0
2	K00041	uxaB; tagaturonate reductase [EC:1.1.1.58]	1	0	1	0	0
3a	K01685	uxaA; altronate hydrolase [EC:4.2.1.7]	1	1	1	0	0
3b	K16849	uxaA1; altronate dehydratase small subunit [EC:4.2.1.7]	0	0	0	0	0
3b	K16850	uxaA2; altronate dehydratase large subunit [EC:4.2.1.7]	0	0	0	0	0
4	K00874	kdgK; 2-dehydro-3-deoxygluconokinase [EC:2.7.1.45]	3	1	3	0	0
5a	K01625	eda; 2-dehydro-3-deoxyphosphogluconate aldolase / (4S)-4-hydroxy-2-oxoglutarate aldolase [EC:4.1.2.14 4.1.3.42]	3	2	4	0	0
5b	K17463	dgaF; 2-dehydro-3-deoxy-phosphogluconate aldolase [EC:4.1.2.14]	0	0	0	0	0
	M00061	D-Glucuronate degradation [PATH:map00040 map00030]
1	K01812	uxaC; glucuronate isomerase [EC:5.3.1.12]	2	1	2	0	0
2	K00040	uxuB; fructuronate reductase [EC:1.1.1.57]	0	1	0	0	0
3a	K01686	uxuA; mannonate dehydratase [EC:4.2.1.8]	1	0	1	0	0
3b	K08323	rspA, manD; mannonate dehydratase [EC:4.2.1.8]	0	0	0	0	0
4	K00874	kdgK; 2-dehydro-3-deoxygluconokinase [EC:2.7.1.45]	3	1	3	0	0
5a	K01625	eda; 2-dehydro-3-deoxyphosphogluconate aldolase / (4S)-4-hydroxy-2-oxoglutarate aldolase [EC:4.1.2.14 4.1.3.42]	3	2	4	0	0
5b	K17463	dgaF; 2-dehydro-3-deoxy-phosphogluconate aldolase [EC:4.1.2.14]	0	0	0	0	0
	M00081	Pectin degradation [PATH:map00040]
1	K01051	E3.1.1.11; pectinesterase [EC:3.1.1.11]	1	1	0	0	0
2	K01184	E3.2.1.15; polygalacturonase [EC:3.2.1.15]	0	0	0	0	0
3	K01213	E3.2.1.67; galacturan 1,4-alpha-galacturonidase [EC:3.2.1.67]	0	0	0	0	0
	M00565	Trehalose biosynthesis, D-glucose 1P => trehalose [PATH:map00500]
1	K00975	glgC; glucose-1-phosphate adenylyltransferase [EC:2.7.7.27]	2	1	3	0	0
2	K00703	glgA; starch synthase [EC:2.4.1.21]	1	1	1	0	0
3a	K00700	GBE1, glgB; 1,4-alpha-glucan branching enzyme [EC:2.4.1.18]	1	1	1	0	0
3b	K16149	K16149; 1,4-alpha-glucan branching enzyme [EC:2.4.1.18]	1	0	0	0	0
4	K01214	ISA, treX; isoamylase [EC:3.2.1.68]	0	1	0	0	0
5	K06044	treY, glgY; (1->4)-alpha-D-glucan 1-alpha-D-glucosylmutase [EC:5.4.99.15]	0	0	0	0	0
6	K01236	treZ, glgZ; maltooligosyltrehalose trehalohydrolase [EC:3.2.1.141]	0	0	0	0	0
	M00549	Nucleotide sugar biosynthesis, glucose => UDP-glucose [PATH:map00520]
1a	K00844	HK; hexokinase [EC:2.7.1.1]	0	0	0	0	0
1b	K00845	glk; glucokinase [EC:2.7.1.2]	0	1	4	0	0
1c	K12407	GCK; glucokinase [EC:2.7.1.2]	0	0	0	0	0
1d	K00886	ppgK; polyphosphate glucokinase [EC:2.7.1.63]	0	0	0	0	0
2	K01835	pgm; phosphoglucomutase [EC:5.4.2.2]	1	1	2	0	0
3	K00963	UGP2, galU, galF; UTP--glucose-1-phosphate uridylyltransferase [EC:2.7.7.9]	2	1	2	0	0
	M00554	Nucleotide sugar biosynthesis, galactose => UDP-galactose [PATH:map00520 map00052]
1	K00849	galK; galactokinase [EC:2.7.1.6]	0	0	1	0	0
2	K00965	galT, GALT; UDPglucose--hexose-1-phosphate uridylyltransferase [EC:2.7.7.12]	0	0	1	0	0
	M00761	Undecaprenylphosphate alpha-L-Ara4N biosynthesis, UDP-GlcA => undecaprenyl phosphate alpha-L-Ara4N [PATH:map00520]
1	K10011	arnA, pmrI; UDP-4-amino-4-deoxy-L-arabinose formyltransferase / UDP-glucuronic acid dehydrogenase (UDP-4-keto-hexauronic acid decarboxylating) [EC:2.1.2.13 1.1.1.305]	0	0	0	0	0
2	K07806	arnB, pmrH; UDP-4-amino-4-deoxy-L-arabinose-oxoglutarate aminotransferase [EC:2.6.1.87]	0	0	0	0	0
3	K10012	arnC, pmrF; undecaprenyl-phosphate 4-deoxy-4-formamido-L-arabinose transferase [EC:2.4.2.53]	0	0	0	0	0
4	K13014	arnD; undecaprenyl phosphate-alpha-L-ara4FN deformylase [EC:3.5.1.-]	0	0	0	0	0
	M00793	dTDP-L-rhamnose biosynthesis [PATH:map00521 map00523]
1	K00973	E2.7.7.24, rfbA, rffH; glucose-1-phosphate thymidylyltransferase [EC:2.7.7.24]	0	0	2	0	0
2	K01710	E4.2.1.46, rfbB, rffG; dTDP-glucose 4,6-dehydratase [EC:4.2.1.46]	0	1	1	0	0
3	K01790	rfbC, rmlC; dTDP-4-dehydrorhamnose 3,5-epimerase [EC:5.1.3.13]	0	1	1	0	0
4	K00067	rfbD, rmlD; dTDP-4-dehydrorhamnose reductase [EC:1.1.1.133]	0	1	2	0	0
	M00794	dTDP-6-deoxy-D-allose biosynthesis [PATH:map00523]
1	K13312	tylJ, gerF; dTDP-4-dehydro-6-deoxy-D-glucose 3-epimerase [EC:5.1.3.27]	0	0	0	0	0
2	K13313	tylD, gerKI, mydI; dTDP-4-dehydro-6-deoxy-alpha-D-gulose 4-ketoreductase [EC:1.1.1.364]	0	0	0	0	0
	M00795	dTDP-beta-L-noviose biosynthesis [PATH:map00523]
1	K19855	novW; dTDP-4-dehydro-6-deoxy-D-glucose 3-epimerase [EC:5.1.3.27]	0	0	0	0	0
2	K12710	novU; C-methyltransferase [EC:2.1.1.-]	0	0	0	0	0
3	K17625	novS; dTDP-4-keto-6-deoxyhexose reductase [EC:1.1.1.-]	0	0	0	0	0
	M00796	dTDP-D-mycaminose biosynthesis [PATH:map00523]
1	K19853	tyl1a; TDP-4-oxo-6-deoxy-alpha-D-glucose-3,4-oxoisomerase [EC:5.3.2.4]	0	0	0	0	0
2	K19854	tylB; dTDP-3-amino-3,6-dideoxy-alpha-D-glucopyranose transaminase [EC:2.6.1.89]	0	0	0	0	0
3	K13307	tylMI; dTDP-3-amino-3,6-dideoxy-alpha-D-glucopyranose N,N-dimethyltransferase [EC:2.1.1.235]	0	0	0	0	0
	M00797	dTDP-D-desosamine biosynthesis [PATH:map00523]
1	K13308	desI, eryCIV; dTDP-4-amino-4,6-dideoxy-D-glucose transaminase [EC:2.6.1.33]	0	0	0	0	0
2	K13309	desII, eryCV; dTDP-4-amino-4,6-dideoxy-D-glucose ammonia-lyase [EC:4.3.1.30]	0	0	0	0	0
3a	K13310	desV, eryCI; dTDP-3-amino-3,4,6-trideoxy-alpha-D-glucose transaminase [EC:2.6.1.106]	0	0	0	0	0
3b	K16436	evaB, megDII, angB, staI; dTDP-3-amino-2,3,6-trideoxy-4-keto-D-glucose/dTDP-3-amino-3,4,6-trideoxy-alpha-D-glucose/dTDP-2,6-dideoxy-D-kanosamine transaminase [EC:2.6.1.- 2.6.1.106]	0	0	0	0	0
4a	K13311	desVI, eryCVI; dTDP-3-amino-3,4,6-trideoxy-alpha-D-glucopyranose N,N-dimethyltransferase [EC:2.1.1.234]	0	0	0	0	0
4b	K13326	megDIII; dTDP-3-amino-2,3,6-trideoxy-4-keto-D-glucose/dTDP-3-amino-3,4,6-trideoxy-alpha-D-glucopyranose N,N-dimethyltransferase [EC:2.1.1.- 2.1.1.234]	0	0	0	0	0
	M00798	dTDP-L-mycarose biosynthesis [PATH:map00523]
1	K16435	evaA, eryBVI, tylCVI, tylX3, staJ; dTDP-4-dehydro-6-deoxy-alpha-D-glucopyranose 2,3-dehydratase [EC:4.2.1.159]	0	0	0	0	0
2	K13315	eryBII, tylCII, tylC1, calS12, atmS12; NDP-hexose C3-ketoreductase / dTDP-4-oxo-2-deoxy-alpha-D-pentos-2-ene 2,3-reductase [EC:1.1.1.-]	0	0	0	0	0
3	K13317	eryBIII, tylCIII, tylC3; NDP-4-keto-2,6-dideoxyhexose 3-C-methyltransferase [EC:2.1.1.-]	0	0	0	0	0
4a	K13316	tylCVII, tylK; NDP-hexose 5-epimerase [EC:5.1.3.-]	0	0	0	0	0
4b	K16438	evaD, eryBVII, aveBV, megDIV, staE; 5-epimerase [EC:5.1.3.-]	0	0	0	0	0
5	K13318	eryBIV, tylCIV, tylC2; dTDP-4-keto-6-deoxy-L-hexose 4-reductase [EC:1.1.1.-]	0	0	0	0	0
	M00799	dTDP-L-oleandrose biosynthesis [PATH:map00523]
1	K16435	evaA, eryBVI, tylCVI, tylX3, staJ; dTDP-4-dehydro-6-deoxy-alpha-D-glucopyranose 2,3-dehydratase [EC:4.2.1.159]	0	0	0	0	0
2	K13315	eryBII, tylCII, tylC1, calS12, atmS12; NDP-hexose C3-ketoreductase / dTDP-4-oxo-2-deoxy-alpha-D-pentos-2-ene 2,3-reductase [EC:1.1.1.-]	0	0	0	0	0
3	K16438	evaD, eryBVII, aveBV, megDIV, staE; 5-epimerase [EC:5.1.3.-]	0	0	0	0	0
4	K19856	aveBVII, avrH; 3-O-methyltransferase [EC:2.1.1.-]	0	0	0	0	0
5	K19857	aveBIV, avrE; dTDP-4-keto-6-deoxy-L-hexose 4-reductase	0	0	0	0	0
	M00800	dTDP-L-megosamine biosynthesis [PATH:map00523]
1	K16435	evaA, eryBVI, tylCVI, tylX3, staJ; dTDP-4-dehydro-6-deoxy-alpha-D-glucopyranose 2,3-dehydratase [EC:4.2.1.159]	0	0	0	0	0
2	K16436	evaB, megDII, angB, staI; dTDP-3-amino-2,3,6-trideoxy-4-keto-D-glucose/dTDP-3-amino-3,4,6-trideoxy-alpha-D-glucose/dTDP-2,6-dideoxy-D-kanosamine transaminase [EC:2.6.1.- 2.6.1.106]	0	0	0	0	0
3	K13326	megDIII; dTDP-3-amino-2,3,6-trideoxy-4-keto-D-glucose/dTDP-3-amino-3,4,6-trideoxy-alpha-D-glucopyranose N,N-dimethyltransferase [EC:2.1.1.- 2.1.1.234]	0	0	0	0	0
4	K16438	evaD, eryBVII, aveBV, megDIV, staE; 5-epimerase [EC:5.1.3.-]	0	0	0	0	0
5	K13322	megDV; dTDP-4-keto-6-deoxyhexose 4-ketoreductase	0	0	0	0	0
	M00801	dTDP-L-olivose biosynthesis [PATH:map00523]
1	K16435	evaA, eryBVI, tylCVI, tylX3, staJ; dTDP-4-dehydro-6-deoxy-alpha-D-glucopyranose 2,3-dehydratase [EC:4.2.1.159]	0	0	0	0	0
2	K13327	spnN, oleW; dTDP-3,4-didehydro-2,6-dideoxy-alpha-D-glucose 3-reductase [EC:1.1.1.384]	0	0	0	0	0
3	K19858	oleL; dTDP-4-oxo-2,6-dideoxy-D-glucose 3,5-epimerase [EC:5.1.3.-]	0	0	0	0	0
4	K13319	oleU; 4-ketoreductase	0	0	0	0	0
	M00802	dTDP-D-forosamine biosynthesis [PATH:map00523]
1	K16435	evaA, eryBVI, tylCVI, tylX3, staJ; dTDP-4-dehydro-6-deoxy-alpha-D-glucopyranose 2,3-dehydratase [EC:4.2.1.159]	0	0	0	0	0
2	K13327	spnN, oleW; dTDP-3,4-didehydro-2,6-dideoxy-alpha-D-glucose 3-reductase [EC:1.1.1.384]	0	0	0	0	0
3	K13328	spnQ; dTDP-4-dehydro-2,6-dideoxy-D-glucose 3-dehydratase [EC:4.2.1.164]	0	0	0	0	0
4	K13329	spnR; dTDP-4-dehydro-2,3,6-trideoxy-D-glucose 4-aminotransferase [EC:2.6.1.110]	0	0	0	0	0
5	K13330	spnS; dTDP-4-amino-2,3,4,6-tetradeoxy-D-glucose N,N-dimethyltransferase [EC:2.1.1.324]	0	0	0	0	0
	M00803	dTDP-D-angolosamine biosynthesis [PATH:map00523]
1	K16435	evaA, eryBVI, tylCVI, tylX3, staJ; dTDP-4-dehydro-6-deoxy-alpha-D-glucopyranose 2,3-dehydratase [EC:4.2.1.159]	0	0	0	0	0
2	K19859	ang14; dTDP-4-keto-6-deoxyhexose reductase	0	0	0	0	0
3	K16436	evaB, megDII, angB, staI; dTDP-3-amino-2,3,6-trideoxy-4-keto-D-glucose/dTDP-3-amino-3,4,6-trideoxy-alpha-D-glucose/dTDP-2,6-dideoxy-D-kanosamine transaminase [EC:2.6.1.- 2.6.1.106]	0	0	0	0	0
4	K13332	angMI; N,N-dimethyltransferase	0	0	0	0	0
Fatty acid metabolism
	M00082	Fatty acid biosynthesis, initiation [PATH:map01212 map00061]
1a	K11262	ACACA; acetyl-CoA carboxylase / biotin carboxylase 1 [EC:6.4.1.2 6.3.4.14]	0	0	0	0	0
1b	K02160	accB, bccP; acetyl-CoA carboxylase biotin carboxyl carrier protein	3	1	1	0	0
1b	K01961	accC; acetyl-CoA carboxylase, biotin carboxylase subunit [EC:6.4.1.2 6.3.4.14]	2	1	1	0	0
1b	K11263	bccA; acetyl-CoA/propionyl-CoA carboxylase, biotin carboxylase, biotin carboxyl carrier protein [EC:6.4.1.2 6.4.1.3 6.3.4.14]	0	0	0	0	0
1b	K01962	accA; acetyl-CoA carboxylase carboxyl transferase subunit alpha [EC:6.4.1.2]	2	1	1	0	0
1c	K01963	accD; acetyl-CoA carboxylase carboxyl transferase subunit beta [EC:6.4.1.2]	1	1	1	0	0
1c	K18472	accD6; acetyl-CoA/propionyl-CoA carboxylase carboxyl transferase subunit [EC:6.4.1.2 6.4.1.3]	0	0	0	0	0
2a	K00665	FASN; fatty acid synthase, animal type [EC:2.3.1.85]	0	0	0	0	0
2b	K00667	FAS2; fatty acid synthase subunit alpha, fungi type [EC:2.3.1.86]	0	0	0	0	0
2b	K00668	FAS1; fatty acid synthase subunit beta, fungi type [EC:2.3.1.86]	0	0	0	0	0
2c	K11533	fas; fatty acid synthase, bacteria type [EC:2.3.1.-]	0	0	0	0	0
2d-1	K00645	fabD; [acyl-carrier-protein] S-malonyltransferase [EC:2.3.1.39]	1	1	2	0	0
2d-2	K00648	fabH; 3-oxoacyl-[acyl-carrier-protein] synthase III [EC:2.3.1.180]	3	1	2	0	0
2d-2	K18473	fabY; acetoacetyl-[acyl-carrier protein] synthase [EC:2.3.1.180]	0	0	0	0	0
	M00083	Fatty acid biosynthesis, elongation [PATH:map01212 map00061]
1a	K00665	FASN; fatty acid synthase, animal type [EC:2.3.1.85]	0	0	0	0	0
1b-1	K00667	FAS2; fatty acid synthase subunit alpha, fungi type [EC:2.3.1.86]	0	0	0	0	0
1b-2	K00668	FAS1; fatty acid synthase subunit beta, fungi type [EC:2.3.1.86]	0	0	0	0	0
1c	K11533	fas; fatty acid synthase, bacteria type [EC:2.3.1.-]	0	0	0	0	0
1d-1a	K00647	fabB; 3-oxoacyl-[acyl-carrier-protein] synthase I [EC:2.3.1.41]	0	1	0	0	0
1d-1b	K09458	fabF; 3-oxoacyl-[acyl-carrier-protein] synthase II [EC:2.3.1.179]	3	1	2	0	0
1d-1c	K00648	fabH; 3-oxoacyl-[acyl-carrier-protein] synthase III [EC:2.3.1.180]	3	1	2	0	0
1d-2	K00059	fabG; 3-oxoacyl-[acyl-carrier protein] reductase [EC:1.1.1.100]	8	2	9	0	0
1d-3a	K02372	fabZ; 3-hydroxyacyl-[acyl-carrier-protein] dehydratase [EC:4.2.1.59]	1	1	1	0	0
1d-3b	K01716	fabA; 3-hydroxyacyl-[acyl-carrier protein] dehydratase / trans-2-decenoyl-[acyl-carrier protein] isomerase [EC:4.2.1.59 5.3.3.14]	0	1	0	0	0
1d-3c	K16363	lpxC-fabZ; UDP-3-O-[3-hydroxymyristoyl] N-acetylglucosamine deacetylase / 3-hydroxyacyl-[acyl-carrier-protein] dehydratase [EC:3.5.1.108 4.2.1.59]	0	0	0	0	0
1d-4a	K00208	fabI; enoyl-[acyl-carrier protein] reductase I [EC:1.3.1.9 1.3.1.10]	1	0	0	0	0
1d-4b	K02371	fabK; enoyl-[acyl-carrier protein] reductase II [EC:1.3.1.9]	1	0	1	0	0
1d-4c	K10780	fabL; enoyl-[acyl-carrier protein] reductase III [EC:1.3.1.104]	1	0	0	0	0
1d-4d	K00209	fabV, ter; enoyl-[acyl-carrier protein] reductase / trans-2-enoyl-CoA reductase (NAD+) [EC:1.3.1.9 1.3.1.44]	0	1	1	0	0
	M00085	Fatty acid biosynthesis, elongation, mitochondria [PATH:map01212 map00062]
1a	K07508	ACAA2; acetyl-CoA acyltransferase 2 [EC:2.3.1.16]	0	0	0	0	0
1b	K07509	HADHB; acetyl-CoA acyltransferase [EC:2.3.1.16]	0	0	0	0	0
2a-1	K00022	HADH; 3-hydroxyacyl-CoA dehydrogenase [EC:1.1.1.35]	0	0	0	0	0
2a-2	K07511	ECHS1; enoyl-CoA hydratase [EC:4.2.1.17]	0	0	0	0	0
2b	K07515	HADHA; enoyl-CoA hydratase / long-chain 3-hydroxyacyl-CoA dehydrogenase [EC:4.2.1.17 1.1.1.211]	0	0	0	0	0
3	K07512	MECR, NRBF1; mitochondrial trans-2-enoyl-CoA reductase [EC:1.3.1.38]	0	0	0	0	0
	M00415	Fatty acid biosynthesis, elongation, endoplasmic reticulum [PATH:map01212 map00062]
1a	K10247	ELOVL1; elongation of very long chain fatty acids protein 1 [EC:2.3.1.199]	0	0	0	0	0
1b	K10205	ELOVL2; elongation of very long chain fatty acids protein 2 [EC:2.3.1.199]	0	0	0	0	0
1c	K10248	ELOVL3; elongation of very long chain fatty acids protein 3 [EC:2.3.1.199]	0	0	0	0	0
1d	K10249	ELOVL4; elongation of very long chain fatty acids protein 4 [EC:2.3.1.199]	0	0	0	0	0
1e	K10244	ELOVL5; elongation of very long chain fatty acids protein 5 [EC:2.3.1.199]	0	0	0	0	0
1f	K10203	ELOVL6; elongation of very long chain fatty acids protein 6 [EC:2.3.1.199]	0	0	0	0	0
1g	K10250	ELOVL7; elongation of very long chain fatty acids protein 7 [EC:2.3.1.199]	0	0	0	0	0
1h	K15397	KCS; 3-ketoacyl-CoA synthase [EC:2.3.1.199]	0	0	0	0	0
1i	K10245	ELO2; fatty acid elongase 2 [EC:2.3.1.199]	0	0	0	0	0
1j	K10246	ELO3; fatty acid elongase 3 [EC:2.3.1.199]	0	0	0	0	0
2	K10251	HSD17B12, KAR, IFA38; 17beta-estradiol 17-dehydrogenase / very-long-chain 3-oxoacyl-CoA reductase [EC:1.1.1.62 1.1.1.330]	0	0	0	0	0
3	K10703	PHS1, PAS2; very-long-chain (3R)-3-hydroxyacyl-CoA dehydratase [EC:4.2.1.134]	0	0	0	0	0
4	K10258	TER, TSC13, CER10; very-long-chain enoyl-CoA reductase [EC:1.3.1.93]	0	0	0	0	0
	M00113	Jasmonic acid biosynthesis [PATH:map00592]
1	K00454	LOX2S; lipoxygenase [EC:1.13.11.12]	0	0	0	0	0
2	K01723	AOS; hydroperoxide dehydratase [EC:4.2.1.92]	0	0	0	0	0
3	K10525	AOC; allene oxide cyclase [EC:5.3.99.6]	0	0	0	0	0
4	K05894	OPR; 12-oxophytodienoic acid reductase [EC:1.3.1.42]	0	0	0	0	0
5	K10526	OPCL1; OPC-8:0 CoA ligase 1 [EC:6.2.1.-]	0	0	0	0	0
6	K00232	E1.3.3.6, ACOX1, ACOX3; acyl-CoA oxidase [EC:1.3.3.6]	0	0	0	0	0
7	K10527	MFP2; enoyl-CoA hydratase/3-hydroxyacyl-CoA dehydrogenase [EC:4.2.1.17 1.1.1.35 1.1.1.211]	0	0	0	0	0
8a	K00632	fadA, fadI; acetyl-CoA acyltransferase [EC:2.3.1.16]	1	2	1	0	0
8b	K07513	ACAA1; acetyl-CoA acyltransferase 1 [EC:2.3.1.16]	0	0	0	0	0
	M00086	beta-Oxidation, acyl-CoA synthesis [PATH:map01212 map00071]
1a	K01897	ACSL, fadD; long-chain acyl-CoA synthetase [EC:6.2.1.3]	2	1	2	0	0
1b	K15013	ACSBG; long-chain-fatty-acid--CoA ligase ACSBG [EC:6.2.1.3]	0	0	0	0	0
	M00087	beta-Oxidation [PATH:map01212 map00071]
1a	K00232	E1.3.3.6, ACOX1, ACOX3; acyl-CoA oxidase [EC:1.3.3.6]	0	0	0	0	0
1b	K00249	ACADM, acd; acyl-CoA dehydrogenase [EC:1.3.8.7]	1	0	0	0	0
1c	K00255	ACADL; long-chain-acyl-CoA dehydrogenase [EC:1.3.8.8]	0	0	0	0	0
1d	K06445	fadE; acyl-CoA dehydrogenase [EC:1.3.99.-]	0	2	0	0	0
1e	K09479	ACADVL; very long chain acyl-CoA dehydrogenase [EC:1.3.8.9]	0	0	0	0	0
2a-1a	K01692	paaF, echA; enoyl-CoA hydratase [EC:4.2.1.17]	1	0	0	0	0
2a-1b	K07511	ECHS1; enoyl-CoA hydratase [EC:4.2.1.17]	0	0	0	0	0
2a-1c	K13767	fadB; enoyl-CoA hydratase [EC:4.2.1.17]	1	0	0	0	0
2a-2a	K00022	HADH; 3-hydroxyacyl-CoA dehydrogenase [EC:1.1.1.35]	0	0	0	0	0
2a-2b	K07516	fadN; 3-hydroxyacyl-CoA dehydrogenase [EC:1.1.1.35]	3	0	1	0	0
2b	K01825	fadB; 3-hydroxyacyl-CoA dehydrogenase / enoyl-CoA hydratase / 3-hydroxybutyryl-CoA epimerase / enoyl-CoA isomerase [EC:1.1.1.35	0	1	0	0	0
2c	K01782	fadJ; 3-hydroxyacyl-CoA dehydrogenase / enoyl-CoA hydratase / 3-hydroxybutyryl-CoA epimerase [EC:1.1.1.35 4.2.1.17 5.1.2.3]	0	1	0	0	0
2d	K07514	EHHADH; enoyl-CoA hydratase / 3-hydroxyacyl-CoA dehydrogenase / 3,2-trans-enoyl-CoA isomerase [EC:4.2.1.17 1.1.1.35 5.3.3.8]	0	0	0	0	0
2e	K07515	HADHA; enoyl-CoA hydratase / long-chain 3-hydroxyacyl-CoA dehydrogenase [EC:4.2.1.17 1.1.1.211]	0	0	0	0	0
2f	K10527	MFP2; enoyl-CoA hydratase/3-hydroxyacyl-CoA dehydrogenase [EC:4.2.1.17 1.1.1.35 1.1.1.211]	0	0	0	0	0
3a	K00632	fadA, fadI; acetyl-CoA acyltransferase [EC:2.3.1.16]	1	2	1	0	0
3b	K07508	ACAA2; acetyl-CoA acyltransferase 2 [EC:2.3.1.16]	0	0	0	0	0
3c	K07509	HADHB; acetyl-CoA acyltransferase [EC:2.3.1.16]	0	0	0	0	0
3d	K07513	ACAA1; acetyl-CoA acyltransferase 1 [EC:2.3.1.16]	0	0	0	0	0
	M00088	Ketone body biosynthesis, acetyl-CoA => acetoacetate/3-hydroxybutyrate/acetone [PATH:map00072]
1a-1	K00626	E2.3.1.9, atoB; acetyl-CoA C-acetyltransferase [EC:2.3.1.9]	3	2	1	0	0
1a-2	K01641	E2.3.3.10; hydroxymethylglutaryl-CoA synthase [EC:2.3.3.10]	0	0	0	0	0
1a-3	K01640	E4.1.3.4, HMGCL, hmgL; hydroxymethylglutaryl-CoA lyase [EC:4.1.3.4]	1	1	0	0	0
1b	K00019	E1.1.1.30, bdh; 3-hydroxybutyrate dehydrogenase [EC:1.1.1.30]	1	1	1	0	0
1c	K01574	adc; acetoacetate decarboxylase [EC:4.1.1.4]	0	0	0	0	0
Lipid metabolism
	M00089	Triacylglycerol biosynthesis [PATH:map00561]
1a	K00629	GPAT1_2; glycerol-3-phosphate O-acyltransferase 42737 [EC:2.3.1.15]	0	0	0	0	0
1b	K13506	GPAT3_4, AGPAT9, AGPAT6; glycerol-3-phosphate O-acyltransferase 42798 [EC:2.3.1.15]	0	0	0	0	0
1c	K13507	GAT; glycerol-3-phosphate O-acyltransferase / dihydroxyacetone phosphate acyltransferase [EC:2.3.1.15 2.3.1.42]	0	0	0	0	0
1d	K00630	ATS1; glycerol-3-phosphate O-acyltransferase [EC:2.3.1.15]	0	0	0	0	0
1e	K13508	GPAT; glycerol-3-phosphate acyltransferase [EC:2.3.1.15 2.3.1.198]	0	0	0	0	0
1f	K00631	plsB; glycerol-3-phosphate O-acyltransferase [EC:2.3.1.15]	0	1	0	0	0
1g	K03621	plsX; glycerol-3-phosphate acyltransferase PlsX [EC:2.3.1.15]	1	1	1	0	0
1h	K08591	plsY; glycerol-3-phosphate acyltransferase PlsY [EC:2.3.1.15]	1	1	1	0	0
2a	K00655	plsC; 1-acyl-sn-glycerol-3-phosphate acyltransferase [EC:2.3.1.51]	3	1	1	0	0
2b	K13509	AGPAT1_2; lysophosphatidate acyltransferase [EC:2.3.1.51]	0	0	0	0	0
2c	K13513	LCLAT1, AGPAT8; lysocardiolipin and lysophospholipid acyltransferase [EC:2.3.1.- 2.3.1.51]	0	0	0	0	0
2d	K13517	MBOAT1_2; lysophospholipid acyltransferase 42737 [EC:2.3.1.51 2.3.1.-]	0	0	0	0	0
2e	K13519	LPT1, ALE1; lysophospholipid acyltransferase [EC:2.3.1.51 2.3.1.23 2.3.1.-]	0	0	0	0	0
2f	K13523	AGPAT3_4; lysophosphatidic acid acyltransferase / lysophosphatidylinositol acyltransferase [EC:2.3.1.51 2.3.1.-]	0	0	0	0	0
2g	K14674	TGL4; TAG lipase / steryl ester hydrolase / phospholipase A2 / LPA acyltransferase	0	0	0	0	0
3	K01080	PLPP1_2_3; phosphatidate phosphatase [EC:3.1.3.4]	0	0	0	0	0
4a	K00635	E2.3.1.20; diacylglycerol O-acyltransferase [EC:2.3.1.20]	0	0	0	0	0
4b	K11155	DGAT1; diacylglycerol O-acyltransferase 1 [EC:2.3.1.20 2.3.1.75 2.3.1.76]	0	0	0	0	0
4c	K11160	DGAT2; diacylglycerol O-acyltransferase 2 [EC:2.3.1.20 2.3.1.75]	0	0	0	0	0
4d	K14456	MOGAT3, MGAT3; 2-acylglycerol O-acyltransferase 3 [EC:2.3.1.20 2.3.1.22]	0	0	0	0	0
4e	K18851	fbp; diacylglycerol O-acyltransferase / trehalose O-mycolyltransferase [EC:2.3.1.20 2.3.1.122]	0	0	0	0	0
	M00098	Acylglycerol degradation [PATH:map00561]
1a	K01046	E3.1.1.3; triacylglycerol lipase [EC:3.1.1.3]	1	0	1	0	0
1b	K12298	CEL; bile salt-stimulated lipase [EC:3.1.1.3 3.1.1.13]	0	0	0	0	0
1c	K16816	PNPLA2, ATGL; patatin-like phospholipase domain-containing protein 2 [EC:3.1.1.3]	0	0	0	0	0
1d	K13534	PNPLA3; patatin-like phospholipase domain-containing protein 3 [EC:3.1.1.3 2.3.1.-]	0	0	0	0	0
1e	K14073	PNLIP, PL; pancreatic triacylglycerol lipase [EC:3.1.1.3]	0	0	0	0	0
1f	K14074	PNLIPRP1, PLRP1; pancreatic lipase-related protein 1 [EC:3.1.1.3]	0	0	0	0	0
1g	K14075	PNLIPRP2, PLRP2; pancreatic lipase-related protein 2 [EC:3.1.1.3]	0	0	0	0	0
1h	K14076	PNLIPRP3, PLRP3; pancreatic lipase-related protein 3 [EC:3.1.1.3]	0	0	0	0	0
1i	K14452	LIPF; gastric triacylglycerol lipase [EC:3.1.1.3]	0	0	0	0	0
1j	K14674	TGL4; TAG lipase / steryl ester hydrolase / phospholipase A2 / LPA acyltransferase	0	0	0	0	0
1k	K14675	TGL3; TAG lipase / lysophosphatidylethanolamine acyltransferase [EC:3.1.1.3 2.3.1.-]	0	0	0	0	0
1l	K17900	ATG15, AUT5; lipase ATG15 [EC:3.1.1.3]	0	0	0	0	0
2	K01054	MGLL; acylglycerol lipase [EC:3.1.1.23]	0	0	0	0	0
	M00090	Phosphatidylcholine (PC) biosynthesis, choline => PC [PATH:map00564]
1a	K00866	CKI1; choline kinase [EC:2.7.1.32]	0	0	0	0	0
1b	K14156	CHK; choline/ethanolamine kinase [EC:2.7.1.32 2.7.1.82]	0	0	0	0	0
2	K00968	PCYT1; choline-phosphate cytidylyltransferase [EC:2.7.7.15]	0	0	0	0	0
3a	K00994	CHPT1, CPT1; diacylglycerol cholinephosphotransferase [EC:2.7.8.2]	0	0	0	0	0
3b	K13644	CEPT1; choline/ethanolamine phosphotransferase [EC:2.7.8.1 2.7.8.2]	0	0	0	0	0
	M00091	Phosphatidylcholine (PC) biosynthesis, PE => PC [PATH:map00564]
1a	K00551	PEMT; phosphatidylethanolamine N-methyltransferase [EC:2.1.1.17]	0	0	0	0	0
1b-1	K16369	CHO2; phosphatidylethanolamine N-methyltransferase [EC:2.1.1.17]	0	0	0	0	0
1b-2	K00550	OPI3; methylene-fatty-acyl-phospholipid synthase [EC:2.1.1.16]	0	0	0	0	0
1c	K00570	pmtA; phosphatidylethanolamine/phosphatidyl-N-methylethanolamine N-methyltransferase [EC:2.1.1.17 2.1.1.71]	0	0	0	0	0
	M00092	Phosphatidylethanolamine (PE) biosynthesis, ethanolamine => PE [PATH:map00564]
1a	K00894	ETNK, EKI; ethanolamine kinase [EC:2.7.1.82]	0	0	0	0	0
1b	K14156	CHK; choline/ethanolamine kinase [EC:2.7.1.32 2.7.1.82]	0	0	0	0	0
2	K00967	PCYT2; ethanolamine-phosphate cytidylyltransferase [EC:2.7.7.14]	0	0	0	0	0
3a	K00993	EPT1; ethanolaminephosphotransferase [EC:2.7.8.1]	0	0	0	0	0
3b	K13644	CEPT1; choline/ethanolamine phosphotransferase [EC:2.7.8.1 2.7.8.2]	0	0	0	0	0
	M00093	Phosphatidylethanolamine (PE) biosynthesis, PA => PS => PE [PATH:map00564]
1	K00981	E2.7.7.41, CDS1, CDS2, cdsA; phosphatidate cytidylyltransferase [EC:2.7.7.41]	1	1	2	0	0
2a	K00998	pssA; CDP-diacylglycerol---serine O-phosphatidyltransferase [EC:2.7.8.8]	0	0	0	0	0
2b	K17103	CHO1, pssA; CDP-diacylglycerol---serine O-phosphatidyltransferase [EC:2.7.8.8]	3	1	1	0	0
3	K01613	psd, PISD; phosphatidylserine decarboxylase [EC:4.1.1.65]	1	1	1	0	0
	M00130	Inositol phosphate metabolism, PI=> PIP2 => Ins(1,4,5)P3 => Ins(1,3,4,5)P4 [PATH:map00562]
1a	K00888	PI4KA; phosphatidylinositol 4-kinase A [EC:2.7.1.67]	0	0	0	0	0
1b	K19801	PI4KB; phosphatidylinositol 4-kinase B [EC:2.7.1.67]	0	0	0	0	0
1c	K13711	PI4K2; phosphatidylinositol 4-kinase type 2 [EC:2.7.1.67]	0	0	0	0	0
2a	K00889	PIP5K; 1-phosphatidylinositol-4-phosphate 5-kinase [EC:2.7.1.68]	0	0	0	0	0
2b	K13712	PIP5KL1; phosphatidylinositol-4-phosphate 5-kinase-like protein 1 [EC:2.7.1.68]	0	0	0	0	0
3a	K01116	PLCG1; phosphatidylinositol phospholipase C, gamma-1 [EC:3.1.4.11]	0	0	0	0	0
3b	K05857	PLCD; phosphatidylinositol phospholipase C, delta [EC:3.1.4.11]	0	0	0	0	0
3c	K05858	PLCB; phosphatidylinositol phospholipase C, beta [EC:3.1.4.11]	0	0	0	0	0
3d	K05859	PLCG2; phosphatidylinositol phospholipase C, gamma-2 [EC:3.1.4.11]	0	0	0	0	0
3e	K05860	PLCE; phosphatidylinositol phospholipase C, epsilon [EC:3.1.4.11]	0	0	0	0	0
3f	K05861	PLCZ; phosphatidylinositol phospholipase C, zeta [EC:3.1.4.11]	0	0	0	0	0
4	K00911	ITPK; 1D-myo-inositol-triphosphate 3-kinase [EC:2.7.1.127]	0	0	0	0	0
	M00131	Inositol phosphate metabolism, Ins(1,3,4,5)P4 => Ins(1,3,4)P3 => myo-inositol [PATH:map00562]
1	K01106	E3.1.3.56; inositol-1,4,5-trisphosphate 5-phosphatase [EC:3.1.3.56]	0	0	0	0	0
2a	K01107	INPP1; inositol polyphosphate 1-phosphatase [EC:3.1.3.57]	0	0	0	0	0
2b	K15422	SAL; 3'(2'), 5'-bisphosphate nucleotidase / inositol polyphosphate 1-phosphatase [EC:3.1.3.7 3.1.3.57]	0	0	0	0	0
3	K01109	INPP4; inositol polyphosphate-4-phosphatase [EC:3.1.3.66]	0	0	0	0	0
4a	K01092	E3.1.3.25, IMPA, suhB; myo-inositol-1(or 4)-monophosphatase [EC:3.1.3.25]	1	1	1	0	0
4b	K15759	IMPAD1, IMPA3; inositol monophosphatase 3 [EC:3.1.3.25 3.1.3.7]	0	0	0	0	0
4c	K10047	VTC4; inositol-phosphate phosphatase / L-galactose 1-phosphate phosphatase [EC:3.1.3.25 3.1.3.93]	0	0	0	0	0
4d	K18649	IMPL2; inositol-phosphate phosphatase / L-galactose 1-phosphate phosphatase / histidinol-phosphatase [EC:3.1.3.25 3.1.3.93 3.1.3.15]	0	0	0	0	0
	M00132	Inositol phosphate metabolism, Ins(1,3,4)P3 => phytate [PATH:map00562]
1	K00913	ITPK1; inositol-1,3,4-trisphosphate 5/6-kinase / inositol-tetrakisphosphate 1-kinase [EC:2.7.1.159 2.7.1.134]	0	0	0	0	0
2	K00915	IPMK, IPK2; inositol-polyphosphate multikinase [EC:2.7.1.140 2.7.1.151]	0	0	0	0	0
3	K10572	IPPK; inositol-pentakisphosphate 2-kinase [EC:2.7.1.158]	0	0	0	0	0
	M00094	Ceramide biosynthesis [PATH:map00600]
1	K00654	SPT; serine palmitoyltransferase [EC:2.3.1.50]	0	0	0	0	0
2	K04708	E1.1.1.102; 3-dehydrosphinganine reductase [EC:1.1.1.102]	0	0	0	0	0
3a	K04709	LAG1; Acyl-CoA-dependent ceramide synthase [EC:2.3.1.24]	0	0	0	0	0
3b	K04710	CERS; ceramide synthetase [EC:2.3.1.24]	0	0	0	0	0
4	K04712	DEGS; sphingolipid 4-desaturase/C4-monooxygenase [EC:1.14.19.17 1.14.18.5]	0	0	0	0	0
	M00066	Lactosylceramide biosynthesis [PATH:map00600]
1	K00720	UGCG; ceramide glucosyltransferase [EC:2.4.1.80]	0	0	0	0	0
2	K07553	B4GALT6; beta-1,4-galactosyltransferase 6 [EC:2.4.1.274]	0	0	0	0	0
	M00067	Cerebroside and sulfatide biosynthesis [PATH:map00600 map00565]
1	K04628	CGT, UGT8; ceramide galactosyltransferase [EC:2.4.1.47]	0	0	0	0	0
2	K01019	GAL3ST1; galactosylceramide sulfotransferase [EC:2.8.2.11]	0	0	0	0	0
	M00099	Sphingosine biosynthesis [PATH:map00600]
1	K00654	SPT; serine palmitoyltransferase [EC:2.3.1.50]	0	0	0	0	0
2	K04708	E1.1.1.102; 3-dehydrosphinganine reductase [EC:1.1.1.102]	0	0	0	0	0
3a	K04709	LAG1; Acyl-CoA-dependent ceramide synthase [EC:2.3.1.24]	0	0	0	0	0
3b	K04710	CERS; ceramide synthetase [EC:2.3.1.24]	0	0	0	0	0
4	K04712	DEGS; sphingolipid 4-desaturase/C4-monooxygenase [EC:1.14.19.17 1.14.18.5]	0	0	0	0	0
5a	K01441	ACER1_2, ASAH3; alkaline ceramidase [EC:3.5.1.23]	0	0	0	0	0
5b	K12348	ASAH1; acid ceramidase [EC:3.5.1.23]	0	0	0	0	0
5c	K12349	ASAH2; neutral ceramidase [EC:3.5.1.23]	0	0	0	0	0
	M00100	Sphingosine degradation [PATH:map00600]
1	K04718	SPHK; sphingosine kinase [EC:2.7.1.91]	0	0	0	0	0
2	K01634	SGPL1, DPL1; sphinganine-1-phosphate aldolase [EC:4.1.2.27]	0	0	0	0	0
Lipopolysaccharide metabolism
	M00060	Lipopolysaccharide biosynthesis, KDO2-lipid A [PATH:map00540]
1	K00677	lpxA; UDP-N-acetylglucosamine acyltransferase [EC:2.3.1.129]	0	1	0	0	0
2a	K02535	lpxC; UDP-3-O-[3-hydroxymyristoyl] N-acetylglucosamine deacetylase [EC:3.5.1.108]	0	1	0	0	0
2b	K16363	lpxC-fabZ; UDP-3-O-[3-hydroxymyristoyl] N-acetylglucosamine deacetylase / 3-hydroxyacyl-[acyl-carrier-protein] dehydratase [EC:3.5.1.108 4.2.1.59]	0	0	0	0	0
3	K02536	lpxD; UDP-3-O-[3-hydroxymyristoyl] glucosamine N-acyltransferase [EC:2.3.1.191]	0	1	0	0	0
4	K03269	lpxH; UDP-2,3-diacylglucosamine hydrolase [EC:3.6.1.54]	0	1	0	0	0
5	K00748	lpxB; lipid-A-disaccharide synthase [EC:2.4.1.182]	0	1	0	0	0
6	K00912	lpxK; tetraacyldisaccharide 4'-kinase [EC:2.7.1.130]	0	1	0	0	0
7	K02527	kdtA, waaA; 3-deoxy-D-manno-octulosonic-acid transferase [EC:2.4.99.12 2.4.99.13 2.4.99.14 2.4.99.15]	0	1	0	0	0
8	K02517	lpxL, htrB; Kdo2-lipid IVA lauroyltransferase [EC:2.3.1.241]	0	1	0	0	0
9	K02560	lpxM, msbB; lauroyl-Kdo2-lipid IVA myristoyltransferase [EC:2.3.1.243]	0	0	0	0	0
	M00063	CMP-KDO biosynthesis [PATH:map00540]
1	K06041	kdsD, kpsF; arabinose-5-phosphate isomerase [EC:5.3.1.13]	0	1	0	0	0
2	K01627	kdsA; 2-dehydro-3-deoxyphosphooctonate aldolase (KDO 8-P synthase) [EC:2.5.1.55]	0	1	0	0	0
3	K03270	kdsC; 3-deoxy-D-manno-octulosonate 8-phosphate phosphatase (KDO 8-P phosphatase) [EC:3.1.3.45]	0	1	0	0	0
4	K00979	kdsB; 3-deoxy-manno-octulosonate cytidylyltransferase (CMP-KDO synthetase) [EC:2.7.7.38]	0	1	0	0	0
	M00064	ADP-L-glycero-D-manno-heptose biosynthesis [PATH:map00540]
1	K03271	gmhA, lpcA; D-sedoheptulose 7-phosphate isomerase [EC:5.3.1.28]	0	0	0	0	0
2a,4a	K03272	gmhC, hldE, waaE, rfaE; D-beta-D-heptose 7-phosphate kinase / D-beta-D-heptose 1-phosphate adenosyltransferase [EC:2.7.1.167 2.7.7.70]	0	0	0	0	0
2b	K21344	rfaE1; D-glycero-beta-D-manno-heptose-7-phosphate kinase [EC:2.7.1.167]	0	0	0	0	0
3	K03273	gmhB; D-glycero-D-manno-heptose 1,7-bisphosphate phosphatase [EC:3.1.3.82 3.1.3.83]	0	0	0	0	0
4b	K21345	rfaE2; D-glycero-beta-D-manno-heptose 1-phosphate adenylyltransferase [EC:2.7.7.70]	0	0	0	0	0
5	K03274	gmhD, rfaD; ADP-L-glycero-D-manno-heptose 6-epimerase [EC:5.1.3.20]	0	0	0	0	0
	M00080	Lipopolysaccharide biosynthesis, inner core => outer core => O-antigen [PATH:map00540]
1	K02527	kdtA, waaA; 3-deoxy-D-manno-octulosonic-acid transferase [EC:2.4.99.12 2.4.99.13 2.4.99.14 2.4.99.15]	0	1	0	0	0
2	K02841	waaC, rfaC; heptosyltransferase I [EC:2.4.-.-]	0	0	0	0	0
3	K02843	waaF, rfaF; heptosyltransferase II [EC:2.4.-.-]	0	0	0	0	0
4	K02850	waaY, rfaY; heptose II phosphotransferase [EC:2.7.1.-]	0	0	0	0	0
5	K02848	waaP, rfaP; heptose I phosphotransferase [EC:2.7.1.-]	0	0	0	0	0
6	K02849	waaQ, rfaQ; heptosyltransferase III [EC:2.4.-.-]	0	0	0	0	0
7	K02844	waaG, rfaG; UDP-glucose:(heptosyl)LPS alpha-1,3-glucosyltransferase [EC:2.4.1.-]	0	0	0	0	0
8	K02840	waaB, rfaB; UDP-D-galactose:(glucosyl)LPS alpha-1,6-D-galactosyltransferase [EC:2.4.1.-]	0	0	0	0	0
9	K03278	waaI, rfaI; UDP-D-galactose:(glucosyl)LPS alpha-1,3-D-galactosyltransferase [EC:2.4.1.44]	0	0	0	0	0
10	K03279	waaJ, rfaJ; UDP-glucose:(galactosyl)LPS alpha-1,2-glucosyltransferase [EC:2.4.1.58]	0	0	0	0	0
11	K03280	waaK, rfaK; UDP-N-acetylglucosamine:(glucosyl)LPS alpha-1,2-N-acetylglucosaminyltransferase [EC:2.4.1.56]	0	0	0	0	0
	K02847	waaL, rfaL; O-antigen ligase [EC:2.4.1.-]	0	0	0	0	0
Glycan metabolism
	M00055	N-glycan precursor biosynthesis [PATH:map00510]
1	K01001	ALG7; UDP-N-acetylglucosamine--dolichyl-phosphate N-acetylglucosaminephosphotransferase [EC:2.7.8.15]	0	0	0	0	0
2	K07432	ALG13; beta-1,4-N-acetylglucosaminyltransferase [EC:2.4.1.141]	0	0	0	0	0
2	K07441	ALG14; beta-1,4-N-acetylglucosaminyltransferase [EC:2.4.1.141]	0	0	0	0	0
3	K03842	ALG1; beta-1,4-mannosyltransferase [EC:2.4.1.142]	0	0	0	0	0
4	K03843	ALG2; alpha-1,3/alpha-1,6-mannosyltransferase [EC:2.4.1.132 2.4.1.257]	0	0	0	0	0
5	K03844	ALG11; alpha-1,2-mannosyltransferase [EC:2.4.1.131]	0	0	0	0	0
6	K03845	ALG3; alpha-1,3-mannosyltransferase [EC:2.4.1.258]	0	0	0	0	0
7,9	K03846	ALG9; alpha-1,2-mannosyltransferase [EC:2.4.1.259 2.4.1.261]	0	0	0	0	0
8	K03847	ALG12; alpha-1,6-mannosyltransferase [EC:2.4.1.260]	0	0	0	0	0
10	K00729	ALG5; dolichyl-phosphate beta-glucosyltransferase [EC:2.4.1.117]	0	0	0	0	0
11	K03848	ALG6; alpha-1,3-glucosyltransferase [EC:2.4.1.267]	0	0	0	0	0
12	K03849	ALG8; alpha-1,3-glucosyltransferase [EC:2.4.1.265]	0	0	0	0	0
13	K03850	ALG10; alpha-1,2-glucosyltransferase [EC:2.4.1.256]	0	0	0	0	0
	M00072	N-glycosylation by oligosaccharyltransferase [PATH:map00510]
1	K07151	STT3; dolichyl-diphosphooligosaccharide--protein glycosyltransferase [EC:2.4.99.18]	0	0	0	0	0
1	K12666	OST1, RPN1; oligosaccharyltransferase complex subunit alpha (ribophorin I)	0	0	0	0	0
1	K12667	SWP1, RPN2; oligosaccharyltransferase complex subunit delta (ribophorin II)	0	0	0	0	0
1	K12668	OST2, DAD1; oligosaccharyltransferase complex subunit epsilon	0	0	0	0	0
1	K12669	OST3, OST6; oligosaccharyltransferase complex subunit gamma	0	0	0	0	0
1	K12670	WBP1; oligosaccharyltransferase complex subunit beta	0	0	0	0	0
1	K00730	OST4; oligosaccharyl transferase complex subunit OST4	0	0	0	0	0
1	K12691	OST5; oligosaccharyl transferase complex subunit OST5	0	0	0	0	0
	M00073	N-glycan precursor trimming [PATH:map00510]
1	K01228	GCS1; mannosyl-oligosaccharide glucosidase [EC:3.2.1.106]	0	0	0	0	0
2	K05546	GANAB; alpha 1,3-glucosidase [EC:3.2.1.84]	0	0	0	0	0
3	K01230	MAN1; mannosyl-oligosaccharide alpha-1,2-mannosidase [EC:3.2.1.113]	0	0	0	0	0
	M00074	N-glycan biosynthesis, high-mannose type [PATH:map00510 map00513]
1	K05546	GANAB; alpha 1,3-glucosidase [EC:3.2.1.84]	0	0	0	0	0
2	K01230	MAN1; mannosyl-oligosaccharide alpha-1,2-mannosidase [EC:3.2.1.113]	0	0	0	0	0
3	K05528	OCH1; alpha 1,6-mannosyltransferase [EC:2.4.1.232]	0	0	0	0	0
4,5	K05529	MNN9; mannan polymerase complexes MNN9 subunit [EC:2.4.1.232]	0	0	0	0	0
4	K05530	VAN1; mannan polymerase I complex VAN1 subunit [EC:2.4.1.-]	0	0	0	0	0
5	K05531	MNN10; mannan polymerase II complex MNN10 subunit [EC:2.4.1.-]	0	0	0	0	0
5	K05532	MNN11; mannan polymerase II complex MNN11 subunit [EC:2.4.1.-]	0	0	0	0	0
5	K05533	ANP1; mannan polymerase II complex ANP1 subunit [EC:2.4.1.-]	0	0	0	0	0
5	K05534	HOC1; mannan polymerase II complex HOC1 subunit [EC:2.4.1.-]	0	0	0	0	0
6	K05535	MNN2; alpha 1,2-mannosyltransferase [EC:2.4.1.-]	0	0	0	0	0
	M00075	N-glycan biosynthesis, complex type [PATH:map00510]
1a-1	K01231	MAN2; alpha-mannosidase II [EC:3.2.1.114]	0	0	0	0	0
1a-2	K00736	MGAT2; alpha-1,6-mannosyl-glycoprotein beta-1,2-N-acetylglucosaminyltransferase [EC:2.4.1.143]	0	0	0	0	0
1b	K00737	MGAT3; beta-1,4-mannosyl-glycoprotein beta-1,4-N-acetylglucosaminyltransferase [EC:2.4.1.144]	0	0	0	0	0
1c-1	K00738	MGAT4A_B; alpha-1,3-mannosylglycoprotein beta-1,4-N-acetylglucosaminyltransferase A/B [EC:2.4.1.145]	0	0	0	0	0
1c-2a	K00744	MGAT5; alpha-1,3(6)-mannosylglycoprotein beta-1,6-N-acetyl-glucosaminyltransferase [EC:2.4.1.155]	0	0	0	0	0
1c-2b	K09661	MGAT5B; mannosyl alpha-1,6-glycoprotein beta-1,6-N-acetyl-glucosaminyltransferase, isozyme B [EC:2.4.1.-]	0	0	0	0	0
1c-3	K13748	MGAT4C; alpha-1,3-mannosylglycoprotein beta-1,4-N-acetylglucosaminyltransferase C [EC:2.4.1.201 2.4.1.145]	0	0	0	0	0
1d-1	K00717	FUT8; glycoprotein 6-alpha-L-fucosyltransferase [EC:2.4.1.68]	0	0	0	0	0
1d-2a	K07966	B4GALT1; beta-1,4-galactosyltransferase 1 [EC:2.4.1.22 2.4.1.90 2.4.1.38 2.4.1.-]	0	0	0	0	0
1d-2b	K07967	B4GALT2; beta-1,4-galactosyltransferase 2 [EC:2.4.1.22 2.4.1.90 2.4.1.38 2.4.1.-]	0	0	0	0	0
1d-2c	K07968	B4GALT3; beta-1,4-galactosyltransferase 3 [EC:2.4.1.90 2.4.1.38 2.4.1.-]	0	0	0	0	0
1d-3a	K00778	SIAT1, ST6GAL1; beta-galactoside alpha-2,6-sialyltransferase (sialyltransferase 1) [EC:2.4.99.1]	0	0	0	0	0
1d-3b	K00779	SIAT2, ST6GAL2; beta-galactoside alpha-2,6-sialyltransferase (sialyltransferase 2) [EC:2.4.99.1]	0	0	0	0	0
	M00056	O-glycan biosynthesis, mucin type core [PATH:map00512]
1	K00710	GALNT; polypeptide N-acetylgalactosaminyltransferase [EC:2.4.1.41]	0	0	0	0	0
2a	K00731	C1GALT1; glycoprotein-N-acetylgalactosamine 3-beta-galactosyltransferase [EC:2.4.1.122]	0	0	0	0	0
2b	K09653	C1GALT2, C1GALT1C1; C1GALT1-specific chaperone 1 [EC:2.4.1.-]	0	0	0	0	0
3a	K00727	GCNT1; beta-1,3-galactosyl-O-glycosyl-glycoprotein beta-1,6-N-acetylglucosaminyltransferase [EC:2.4.1.102]	0	0	0	0	0
3b	K09662	GCNT3; N-acetylglucosaminyltransferase 3, mucin type [EC:2.4.1.-]	0	0	0	0	0
3c	K09663	GCNT4; beta-1,6-N-acetylglucosaminyltransferase 4 [EC:2.4.1.-]	0	0	0	0	0
4	K00739	B3GNT6; acetylgalactosaminyl-O-glycosyl-glycoprotein beta-1,3-N-acetylglucosaminyltransferase [EC:2.4.1.147]	0	0	0	0	0
	M00070	Glycosphingolipid biosynthesis, lacto-series, LacCer => Lc4Cer [PATH:map00601]
1	K03766	B3GNT5; beta-1,3-N-acetylglucosaminyltransferase 5 [EC:2.4.1.206]	0	0	0	0	0
2a	K07819	B3GALT1; beta-1,3-galactosyltransferase 1 [EC:2.4.1.-]	0	0	0	0	0
2b	K07820	B3GALT2; beta-1,3-galactosyltransferase 2 [EC:2.4.1.-]	0	0	0	0	0
2c	K03877	B3GALT5; beta-1,3-galactosyltransferase 5 [EC:2.4.1.-]	0	0	0	0	0
	M00071	Glycosphingolipid biosynthesis, neolacto-series, LacCer => nLc4Cer [PATH:map00601]
1	K03766	B3GNT5; beta-1,3-N-acetylglucosaminyltransferase 5 [EC:2.4.1.206]	0	0	0	0	0
2a	K07966	B4GALT1; beta-1,4-galactosyltransferase 1 [EC:2.4.1.22 2.4.1.90 2.4.1.38 2.4.1.-]	0	0	0	0	0
2b	K07967	B4GALT2; beta-1,4-galactosyltransferase 2 [EC:2.4.1.22 2.4.1.90 2.4.1.38 2.4.1.-]	0	0	0	0	0
2c	K07968	B4GALT3; beta-1,4-galactosyltransferase 3 [EC:2.4.1.90 2.4.1.38 2.4.1.-]	0	0	0	0	0
2d	K07969	B4GALT4; beta-1,4-galactosyltransferase 4 [EC:2.4.1.90 2.4.1.275 2.4.1.-]	0	0	0	0	0
	M00068	Glycosphingolipid biosynthesis, globo-series, LacCer => Gb4Cer [PATH:map00603]
1	K01988	A4GALT; lactosylceramide 4-alpha-galactosyltransferase [EC:2.4.1.228]	0	0	0	0	0
2	K00719	B3GALNT1, B3GALT3; galactosylgalactosylglucosylceramide beta-D-acetylgalactosaminyltransferase [EC:2.4.1.79]	0	0	0	0	0
	M00069	Glycosphingolipid biosynthesis, ganglio series, LacCer => GT3 [PATH:map00604]
1	K03370	SIAT9; lactosylceramide alpha-2,3-sialyltransferase (sialyltransferase 9) [EC:2.4.99.9]	0	0	0	0	0
2a	K03371	SIAT8A; alpha-N-acetyl-neuraminate alpha-2,8-sialyltransferase (sialyltransferase 8A) [EC:2.4.99.8]	0	0	0	0	0
2b	K03369	SIAT8E; alpha-N-acetyl-neuraminate alpha-2,8-sialyltransferase (sialyltransferase 8E) [EC:2.4.99.-]	0	0	0	0	0
	M00065	GPI-anchor biosynthesis, core oligosaccharide [PATH:map00563]
1	K03857	PIGA, GPI3; phosphatidylinositol glycan, class A [EC:2.4.1.198]	0	0	0	0	0
2	K03434	PIGL; N-acetylglucosaminylphosphatidylinositol deacetylase [EC:3.5.1.89]	0	0	0	0	0
3	K05283	PIGW; phosphatidylinositol glycan, class W [EC:2.3.-.-]	0	0	0	0	0
4	K05284	PIGM; phosphatidylinositol glycan, class M [EC:2.4.1.-]	0	0	0	0	0
5	K05285	PIGN; phosphatidylinositol glycan, class N [EC:2.7.-.-]	0	0	0	0	0
6	K07542	PIGV; phosphatidylinositol glycan, class V [EC:2.4.1.-]	0	0	0	0	0
7	K05286	PIGB; phosphatidylinositol glycan, class B [EC:2.4.1.-]	0	0	0	0	0
8	K05287	PIGF; phosphatidylinositol glycan, class F [EC:2.7.-.-]	0	0	0	0	0
Glycosaminoglycan metabolism
	M00057	Glycosaminoglycan biosynthesis, linkage tetrasaccharide [PATH:map00532]
1	K00771	XYLT; protein xylosyltransferase [EC:2.4.2.26]	0	0	0	0	0
2	K00733	B4GALT7; xylosylprotein 4-beta-galactosyltransferase [EC:2.4.1.133]	0	0	0	0	0
3	K00734	B3GALT6; galactosylxylosylprotein 3-beta-galactosyltransferase [EC:2.4.1.134]	0	0	0	0	0
4	K10158	B3GAT3; galactosylgalactosylxylosylprotein 3-beta-glucuronosyltransferase 3 [EC:2.4.1.135]	0	0	0	0	0
	M00058	Glycosaminoglycan biosynthesis, chondroitin sulfate backbone [PATH:map00532]
1	K00746	CSGALNACT1_2; chondroitin sulfate N-acetylgalactosaminyltransferase 42737 [EC:2.4.1.174 2.4.1.175]	0	0	0	0	0
2a	K13499	CHSY; chondroitin sulfate synthase [EC:2.4.1.175 2.4.1.226]	0	0	0	0	0
2b	K00747	CHPF; chondroitin polymerizing factor [EC:2.4.1.175 2.4.1.226]	0	0	0	0	0
2c	K03419	CHPF2; chondroitin polymerizing factor 2 [EC:2.4.1.226]	0	0	0	0	0
	M00059	Glycosaminoglycan biosynthesis, heparan sulfate backbone [PATH:map00534]
1a	K02369	EXTL2; alpha-1,4-N-acetylglucosaminyltransferase EXTL2 [EC:2.4.1.223]	0	0	0	0	0
1b,3b	K02370	EXTL3; alpha-1,4-N-acetylglucosaminyltransferase EXTL3 [EC:2.4.1.223 2.4.1.224]	0	0	0	0	0
2a	K02366	EXT1; glucuronyl/N-acetylglucosaminyl transferase EXT1 [EC:2.4.1.224 2.4.1.225]	0	0	0	0	0
2b	K02367	EXT2; glucuronyl/N-acetylglucosaminyl transferase EXT2 [EC:2.4.1.224 2.4.1.225]	0	0	0	0	0
3a	K02368	EXTL1; alpha-1,4-N-acetylglucosaminyltransferase EXTL1 [EC:2.4.1.224]	0	0	0	0	0
4a	K02576	NDST1; heparan sulfate N-deacetylase/N-sulfotransferase NDST1 [EC:3.1.1.- 2.8.2.-]	0	0	0	0	0
4b	K02577	NDST2; heparan sulfate N-deacetylase/N-sulfotransferase NDST2 [EC:3.1.1.- 2.8.2.-]	0	0	0	0	0
4c	K02578	NDST3; heparan sulfate N-deacetylase/N-sulfotransferase NDST3 [EC:3.1.1.- 2.8.2.-]	0	0	0	0	0
4d	K02579	NDST4; heparan sulfate N-deacetylase/N-sulfotransferase NDST4 [EC:3.1.1.- 2.8.2.-]	0	0	0	0	0
5	K01793	GLCE; heparosan-N-sulfate-glucuronate 5-epimerase [EC:5.1.3.17]	0	0	0	0	0
	M00076	Dermatan sulfate degradation [PATH:map00531]
1	K01136	IDS; iduronate 2-sulfatase [EC:3.1.6.13]	0	0	0	0	0
2	K01217	IDUA; L-iduronidase [EC:3.2.1.76]	0	0	0	0	0
3	K01135	ARSB; arylsulfatase B [EC:3.1.6.12]	0	0	0	0	0
4	K01197	hya; hyaluronoglucosaminidase [EC:3.2.1.35]	0	0	0	0	0
5	K01195	uidA, GUSB; beta-glucuronidase [EC:3.2.1.31]	0	0	1	0	0
	M00077	Chondroitin sulfate degradation [PATH:map00531]
1	K01135	ARSB; arylsulfatase B [EC:3.1.6.12]	0	0	0	0	0
2	K01197	hya; hyaluronoglucosaminidase [EC:3.2.1.35]	0	0	0	0	0
3	K01195	uidA, GUSB; beta-glucuronidase [EC:3.2.1.31]	0	0	1	0	0
4	K01132	GALNS; N-acetylgalactosamine-6-sulfatase [EC:3.1.6.4]	0	0	0	0	0
	M00078	Heparan sulfate degradation [PATH:map00531]
1a	K07964	HPSE; heparanase [EC:3.2.1.166]	0	0	0	0	0
1b	K07965	HPSE2; heparanase 2 [EC:3.2.1.-]	0	0	0	0	0
2	K01136	IDS; iduronate 2-sulfatase [EC:3.1.6.13]	0	0	0	0	0
3	K01217	IDUA; L-iduronidase [EC:3.2.1.76]	0	0	0	0	0
4	K01565	SGSH; N-sulfoglucosamine sulfohydrolase [EC:3.10.1.1]	0	0	0	0	0
5	K10532	HGSNAT; heparan-alpha-glucosaminide N-acetyltransferase [EC:2.3.1.78]	0	0	0	0	0
6	K01205	NAGLU; alpha-N-acetylglucosaminidase [EC:3.2.1.50]	0	0	0	0	0
7	K01195	uidA, GUSB; beta-glucuronidase [EC:3.2.1.31]	0	0	1	0	0
8	K01137	GNS; N-acetylglucosamine-6-sulfatase [EC:3.1.6.14]	0	0	0	0	0
	M00079	Keratan sulfate degradation [PATH:map00531]
1	K01132	GALNS; N-acetylgalactosamine-6-sulfatase [EC:3.1.6.4]	0	0	0	0	0
2	K12309	GLB1, ELNR1; beta-galactosidase [EC:3.2.1.23]	0	0	0	0	0
3	K01137	GNS; N-acetylglucosamine-6-sulfatase [EC:3.1.6.14]	0	0	0	0	0
4	K12373	HEXA_B; hexosaminidase [EC:3.2.1.52]	0	1	0	0	0
Terpenoid backbone biosynthesis
	M00095	C5 isoprenoid biosynthesis, mevalonate pathway [PATH:map00900]
1	K00626	E2.3.1.9, atoB; acetyl-CoA C-acetyltransferase [EC:2.3.1.9]	3	2	1	0	0
2	K01641	E2.3.3.10; hydroxymethylglutaryl-CoA synthase [EC:2.3.3.10]	0	0	0	0	0
3	K00021	HMGCR; hydroxymethylglutaryl-CoA reductase (NADPH) [EC:1.1.1.34]	0	0	0	0	0
4	K00869	E2.7.1.36, MVK, mvaK1; mevalonate kinase [EC:2.7.1.36]	0	0	0	0	0
5a	K00938	E2.7.4.2, mvaK2; phosphomevalonate kinase [EC:2.7.4.2]	0	0	0	0	0
5b	K13273	PMVK; phosphomevalonate kinase [EC:2.7.4.2]	0	0	0	0	0
6	K01597	MVD, mvaD; diphosphomevalonate decarboxylase [EC:4.1.1.33]	0	0	0	0	0
7	K01823	idi, IDI; isopentenyl-diphosphate Delta-isomerase [EC:5.3.3.2]	1	0	1	0	0
	M00096	C5 isoprenoid biosynthesis, non-mevalonate pathway [PATH:map00900]
1	K01662	dxs; 1-deoxy-D-xylulose-5-phosphate synthase [EC:2.2.1.7]	1	1	1	0	0
2	K00099	dxr; 1-deoxy-D-xylulose-5-phosphate reductoisomerase [EC:1.1.1.267]	2	1	1	0	0
3a	K00991	ispD; 2-C-methyl-D-erythritol 4-phosphate cytidylyltransferase [EC:2.7.7.60]	1	1	1	0	0
3b,5b	K12506	ispDF; 2-C-methyl-D-erythritol 4-phosphate cytidylyltransferase / 2-C-methyl-D-erythritol 2,4-cyclodiphosphate synthase [EC:2.7.7.60 4.6.1.12]	0	0	0	0	0
4	K00919	ispE; 4-diphosphocytidyl-2-C-methyl-D-erythritol kinase [EC:2.7.1.148]	1	1	1	0	0
5a	K01770	ispF; 2-C-methyl-D-erythritol 2,4-cyclodiphosphate synthase [EC:4.6.1.12]	1	1	1	0	0
6	K03526	gcpE, ispG; (E)-4-hydroxy-3-methylbut-2-enyl-diphosphate synthase [EC:1.17.7.1 1.17.7.3]	2	1	1	0	0
7	K03527	ispH, lytB; 4-hydroxy-3-methylbut-2-en-1-yl diphosphate reductase [EC:1.17.7.4]	1	1	1	0	0
8	K01823	idi, IDI; isopentenyl-diphosphate Delta-isomerase [EC:5.3.3.2]	1	0	1	0	0
	M00364	C10-C20 isoprenoid biosynthesis, bacteria [PATH:map00900]
1	K01823	idi, IDI; isopentenyl-diphosphate Delta-isomerase [EC:5.3.3.2]	1	0	1	0	0
2a	K00795	ispA; farnesyl diphosphate synthase [EC:2.5.1.1 2.5.1.10]	0	1	0	0	0
2b	K13789	GGPS; geranylgeranyl diphosphate synthase, type II [EC:2.5.1.1 2.5.1.10 2.5.1.29]	1	0	1	0	0
2c	K13787	idsA; geranylgeranyl diphosphate synthase, type I [EC:2.5.1.1 2.5.1.10 2.5.1.29]	0	0	0	0	0
	M00365	C10-C20 isoprenoid biosynthesis, archaea [PATH:map00900]
1	K01823	idi, IDI; isopentenyl-diphosphate Delta-isomerase [EC:5.3.3.2]	1	0	1	0	0
2	K13787	idsA; geranylgeranyl diphosphate synthase, type I [EC:2.5.1.1 2.5.1.10 2.5.1.29]	0	0	0	0	0
	M00366	C10-C20 isoprenoid biosynthesis, plants [PATH:map00900]
1	K01823	idi, IDI; isopentenyl-diphosphate Delta-isomerase [EC:5.3.3.2]	1	0	1	0	0
2	K14066	GPS; geranyl diphosphate synthase [EC:2.5.1.1]	0	0	0	0	0
3	K00787	FDPS; farnesyl diphosphate synthase [EC:2.5.1.1 2.5.1.10]	0	0	0	0	0
4	K13789	GGPS; geranylgeranyl diphosphate synthase, type II [EC:2.5.1.1 2.5.1.10 2.5.1.29]	1	0	1	0	0
	M00367	C10-C20 isoprenoid biosynthesis, non-plant eukaryotes [PATH:map00900]
1	K01823	idi, IDI; isopentenyl-diphosphate Delta-isomerase [EC:5.3.3.2]	1	0	1	0	0
2	K00787	FDPS; farnesyl diphosphate synthase [EC:2.5.1.1 2.5.1.10]	0	0	0	0	0
3	K00804	GGPS1; geranylgeranyl diphosphate synthase, type III [EC:2.5.1.1 2.5.1.10 2.5.1.29]	0	0	0	0	0
Sterol biosynthesis
	M00101	Cholesterol biosynthesis, squalene 2,3-epoxide => cholesterol [PATH:map00100]
1	K01852	LSS, ERG7; lanosterol synthase [EC:5.4.99.7]	0	0	0	0	0
2	K05917	CYP51; sterol 14-demethylase [EC:1.14.13.70]	0	0	0	0	0
3	K00222	TM7SF2, ERG24; Delta14-sterol reductase [EC:1.3.1.70]	0	0	0	0	0
4	K07750	E1.14.13.72, SC4MOL, ERG25; methylsterol monooxygenase [EC:1.14.13.72]	0	0	0	0	0
5	K07748	E1.1.1.170, NSDHL, ERG26; sterol-4alpha-carboxylate 3-dehydrogenase (decarboxylating) [EC:1.1.1.170]	0	0	0	0	0
6a	K09827	ERG27; 3-keto steroid reductase [EC:1.1.1.270]	0	0	0	0	0
6b	K13373	HSD17B7; 17beta-estradiol 17-dehydrogenase / 3beta-hydroxysteroid 3-dehydrogenase [EC:1.1.1.62 1.1.1.270]	0	0	0	0	0
7	K09828	DHCR24, DWF1; Delta24-sterol reductase [EC:1.3.1.72 1.3.1.-]	0	0	0	0	0
8	K01824	EBP; cholestenol Delta-isomerase [EC:5.3.3.5]	0	0	0	0	0
9	K00227	SC5DL, ERG3; Delta7-sterol 5-desaturase [EC:1.14.19.20]	0	0	0	0	0
10	K00213	DHCR7; 7-dehydrocholesterol reductase [EC:1.3.1.21]	0	0	0	0	0
	M00102	Ergocalciferol biosynthesis [PATH:map00100]
1	K00559	E2.1.1.41, SMT1, ERG6; sterol 24-C-methyltransferase [EC:2.1.1.41]	0	0	0	0	0
2	K09829	ERG2; C-8 sterol isomerase [EC:5.-.-.-]	0	0	0	0	0
3	K00227	SC5DL, ERG3; Delta7-sterol 5-desaturase [EC:1.14.19.20]	0	0	0	0	0
4	K09831	ERG5, CYP61A; sterol 22-desaturase [EC:1.14.19.41]	0	0	0	0	0
5	K00223	ERG4; Delta24(24(1))-sterol reductase [EC:1.3.1.71]	0	0	0	0	0
	M00103	Cholecalciferol biosynthesis [PATH:map00100]
1	K07419	CYP2R1; vitamin D 25-hydroxylase [EC:1.14.14.24]	0	0	0	0	0
2	K07438	CYP27B; calcidiol 1-monooxygenase (25-hydroxyvitamin D3 1alpha-hydroxylase) [EC:1.14.15.18]	0	0	0	0	0
	M00104	Bile acid biosynthesis, cholesterol => cholate [PATH:map00120]
1	K00489	CYP7A1; cholesterol 7alpha-monooxygenase [EC:1.14.14.23]	0	0	0	0	0
2	K12408	HSD3B7; cholest-5-ene-3beta,7alpha-diol 3beta-dehydrogenase [EC:1.1.1.181]	0	0	0	0	0
3	K07431	CYP8B1; sterol 12-alpha-hydroxylase [EC:1.14.18.8 1.14.13.96]	0	0	0	0	0
4	K00251	AKR1D1; 3-oxo-5-beta-steroid 4-dehydrogenase [EC:1.3.1.3]	0	0	0	0	0
5	K00037	AKR1C4; 3alpha-hydroxysteroid 3-dehydrogenase / chlordecone reductase [EC:1.1.1.50 1.1.1.357 1.1.1.225]	0	0	0	0	0
6	K00488	CYP27A; cholestanetriol 26-monooxygenase [EC:1.14.15.15]	0	0	0	0	0
7	K08748	SLC27A5, FATP5; solute carrier family 27 (fatty acid transporter), member 5 [EC:6.2.1.7]	0	0	0	0	0
8	K01796	E5.1.99.4, AMACR, mcr; alpha-methylacyl-CoA racemase [EC:5.1.99.4]	0	0	0	0	0
9	K10214	ACOX2; 3alpha,7alpha,12alpha-trihydroxy-5beta-cholestanoyl-CoA 24-hydroxylase [EC:1.17.99.3]	0	0	0	0	0
10	K12405	HSD17B4; 3-hydroxyacyl-CoA dehydrogenase / 3a,7a,12a-trihydroxy-5b-cholest-24-enoyl-CoA hydratase / enoyl-CoA hydratase 2 [EC:1.1.1.35 4.2.1.107 4.2.1.119]	0	0	0	0	0
11	K08764	SCP2, SCPX; sterol carrier protein 2 [EC:2.3.1.176]	0	0	0	0	0
12	K11992	ACOT8, PTE; acyl-CoA thioesterase 8 [EC:3.1.2.27]	0	0	0	0	0
	M00106	Conjugated bile acid biosynthesis, cholate => taurocholate/glycocholate [PATH:map00120]
1	K08748	SLC27A5, FATP5; solute carrier family 27 (fatty acid transporter), member 5 [EC:6.2.1.7]	0	0	0	0	0
2	K00659	BAAT; bile acid-CoA:amino acid N-acyltransferase [EC:2.3.1.65 3.1.2.2]	0	0	0	0	0
	M00107	Steroid hormone biosynthesis, cholesterol => prognenolone => progesterone [PATH:map00140]
1	K00498	CYP11A; cholesterol monooxygenase (side-chain-cleaving) [EC:1.14.15.6]	0	0	0	0	0
2a	K00070	HSD3B; 3beta-hydroxy-Delta5-steroid dehydrogenase / steroid Delta-isomerase [EC:1.1.1.145 5.3.3.1]	0	0	0	0	0
2b	K01822	E5.3.3.1; steroid Delta-isomerase [EC:5.3.3.1]	0	0	0	0	0
	M00108	C21-Steroid hormone biosynthesis, progesterone => corticosterone/aldosterone [PATH:map00140]
1	K00513	CYP21A; steroid 21-monooxygenase [EC:1.14.14.16]	0	0	0	0	0
2a	K00497	CYP11B1; steroid 11beta-monooxygenase [EC:1.14.15.4]	0	0	0	0	0
2b,3	K07433	CYP11B2; steroid 11beta-monooxygenase / corticosterone 18-monooxygenase [EC:1.14.15.4 1.14.15.5]	0	0	0	0	0
	M00109	C21-Steroid hormone biosynthesis, progesterone => cortisol/cortisone [PATH:map00140]
1	K00512	CYP17A; steroid 17alpha-monooxygenase / 17alpha-hydroxyprogesterone deacetylase [EC:1.14.14.19 1.14.14.32]	0	0	0	0	0
2	K00513	CYP21A; steroid 21-monooxygenase [EC:1.14.14.16]	0	0	0	0	0
3a	K00497	CYP11B1; steroid 11beta-monooxygenase [EC:1.14.15.4]	0	0	0	0	0
3b	K07433	CYP11B2; steroid 11beta-monooxygenase / corticosterone 18-monooxygenase [EC:1.14.15.4 1.14.15.5]	0	0	0	0	0
4a	K15680	HSD11B1; corticosteroid 11-beta-dehydrogenase isozyme 1 [EC:1.1.1.146]	0	0	0	0	0
4b	K00071	HSD11B2; corticosteroid 11-beta-dehydrogenase isozyme 2 [EC:1.1.1.-]	0	0	0	0	0
	M00110	C19/C18-Steroid hormone biosynthesis, pregnenolone => androstenedione => estrone [PATH:map00140]
1	K00512	CYP17A; steroid 17alpha-monooxygenase / 17alpha-hydroxyprogesterone deacetylase [EC:1.14.14.19 1.14.14.32]	0	0	0	0	0
2a	K00070	HSD3B; 3beta-hydroxy-Delta5-steroid dehydrogenase / steroid Delta-isomerase [EC:1.1.1.145 5.3.3.1]	0	0	0	0	0
2b	K01822	E5.3.3.1; steroid Delta-isomerase [EC:5.3.3.1]	0	0	0	0	0
3	K07434	CYP19A; aromatase [EC:1.14.14.14]	0	0	0	0	0
Other terpenoid biosynthesis
	M00097	beta-Carotene biosynthesis, GGAP => beta-carotene [PATH:map00906]
1	K02291	crtB; 15-cis-phytoene/all-trans-phytoene synthase [EC:2.5.1.32 2.5.1.99]	1	0	0	0	0
2	K02293	PDS, crtP; 15-cis-phytoene desaturase [EC:1.3.5.5]	0	0	0	0	0
3	K15744	Z-ISO; zeta-carotene isomerase [EC:5.2.1.12]	0	0	0	0	0
4	K00514	ZDS, crtQ; zeta-carotene desaturase [EC:1.3.5.6]	0	0	0	0	0
5	K09835	crtISO, crtH; prolycopene isomerase [EC:5.2.1.13]	0	0	0	0	0
6	K06443	lcyB, crtL1, crtY; lycopene beta-cyclase [EC:5.5.1.19]	0	0	0	0	0
	M00372	Abscisic acid biosynthesis, beta-carotene => abscisic acid [PATH:map00906]
1a	K15746	crtZ; beta-carotene 3-hydroxylase [EC:1.14.13.129]	0	0	0	0	0
1b	K15747	LUT5, CYP97A3; beta-ring hydroxylase [EC:1.14.-.-]	0	0	0	0	0
2	K09838	ZEP, ABA1; zeaxanthin epoxidase [EC:1.14.15.21]	0	0	0	0	0
3	K14594	NSY; neoxanthin synthase [EC:5.3.99.9]	0	0	0	0	0
4	K09840	NCED; 9-cis-epoxycarotenoid dioxygenase [EC:1.13.11.51]	0	0	0	0	0
5	K09841	ABA2; xanthoxin dehydrogenase [EC:1.1.1.288]	0	0	0	0	0
6	K09842	AAO3; abscisic-aldehyde oxidase [EC:1.2.3.14]	0	0	0	0	0
	M00371	Castasterone biosynthesis, campesterol => castasterone [PATH:map00905]
1a	K09587	CYP90B1, DWF4; steroid 22-alpha-hydroxylase [EC:1.14.13.-]	0	0	0	0	0
1b	K12639	CYP724B1, D11; cytochrome P450 family 724 subfamily B polypeptide 1 [EC:1.14.13.-]	0	0	0	0	0
2	K09588	CYP90A1, CPD; cytochrome P450 family 90 subfamily A polypeptide 1 [EC:1.14.-.-]	0	0	0	0	0
3	K09591	DET2; steroid 5-alpha-reductase [EC:1.3.1.22]	0	0	0	0	0
4a	K12637	CYP90C1, ROT3; 3-epi-6-deoxocathasterone 23-monooxygenase [EC:1.14.13.112]	0	0	0	0	0
4b	K12638	CYP90D1; 3-epi-6-deoxocathasterone 23-monooxygenase [EC:1.14.13.112]	0	0	0	0	0
5a	K09590	CYP85A1, BR6OX1; brassinosteroid-6-oxidase 1 [EC:1.14.-.-]	0	0	0	0	0
5b	K12640	CYP85A2, BR6OX2; brassinosteroid-6-oxidase 2 [EC:1.14.-.-]	0	0	0	0	0
Nucleotide and amino acid metabolism
Purine metabolism
	M00048	Inosine monophosphate biosynthesis, PRPP + glutamine => IMP [PATH:map00230]
1	K00764	purF, PPAT; amidophosphoribosyltransferase [EC:2.4.2.14]	1	1	1	0	0
2a	K01945	purD; phosphoribosylamine--glycine ligase [EC:6.3.4.13]	1	1	1	0	0
2b,3d,5b	K11787	GART; phosphoribosylamine--glycine ligase / phosphoribosylglycinamide formyltransferase / phosphoribosylformylglycinamidine cyclo-ligase [EC:6.3.4.13 2.1.2.2 6.3.3.1]	0	0	0	0	0
2c,5c	K11788	ADE5; phosphoribosylamine--glycine ligase / phosphoribosylformylglycinamidine cyclo-ligase [EC:6.3.4.13 6.3.3.1]	0	0	0	0	0
2d,7c	K13713	purCD; fusion protein PurCD [EC:6.3.2.6 6.3.4.13]	0	0	0	0	0
3a	K00601	E2.1.2.2; phosphoribosylglycinamide formyltransferase [EC:2.1.2.2]	0	0	0	0	0
3b	K11175	purN; phosphoribosylglycinamide formyltransferase 1 [EC:2.1.2.2]	1	1	1	0	0
3c	K08289	purT; phosphoribosylglycinamide formyltransferase 2 [EC:2.1.2.2]	0	1	1	0	0
4	K01952	purL, PFAS; phosphoribosylformylglycinamidine synthase [EC:6.3.5.3]	3	1	3	0	0
5a	K01933	purM; phosphoribosylformylglycinamidine cyclo-ligase [EC:6.3.3.1]	1	1	1	0	0
6a,7b	K01587	PAICS; phosphoribosylaminoimidazole carboxylase / phosphoribosylaminoimidazole-succinocarboxamide synthase [EC:4.1.1.21 6.3.2.6]	0	0	0	0	0
6b	K11808	ADE2; phosphoribosylaminoimidazole carboxylase [EC:4.1.1.21]	0	0	0	0	0
6c-1	K01589	purK; 5-(carboxyamino)imidazole ribonucleotide synthase [EC:6.3.4.18]	1	1	1	0	0
6c-2	K01588	purE; 5-(carboxyamino)imidazole ribonucleotide mutase [EC:5.4.99.18]	1	1	1	0	0
7a	K01923	purC; phosphoribosylaminoimidazole-succinocarboxamide synthase [EC:6.3.2.6]	1	1	1	0	0
8	K01756	purB, ADSL; adenylosuccinate lyase [EC:4.3.2.2]	1	1	1	0	0
9a	K00602	purH; phosphoribosylaminoimidazolecarboxamide formyltransferase / IMP cyclohydrolase [EC:2.1.2.3 3.5.4.10]	1	1	1	0	0
9b	K01492	E2.1.2.3; phosphoribosylaminoimidazolecarboxamide formyltransferase [EC:2.1.2.3]	0	0	0	0	0
9c-1	K06863	purP; 5-formaminoimidazole-4-carboxamide-1-(beta)-D-ribofuranosyl 5'-monophosphate synthetase [EC:6.3.4.23]	0	0	0	0	0
9c-2	K11176	purO; IMP cyclohydrolase [EC:3.5.4.10]	0	0	0	0	0
	M00049	Adenine ribonucleotide biosynthesis, IMP => ADP,ATP [PATH:map00230]
1	K01939	purA, ADSS; adenylosuccinate synthase [EC:6.3.4.4]	1	1	2	0	0
2	K01756	purB, ADSL; adenylosuccinate lyase [EC:4.3.2.2]	1	1	1	0	0
3a	K00939	adk, AK; adenylate kinase [EC:2.7.4.3]	1	1	1	0	0
3b	K18532	AK6, FAP7; adenylate kinase [EC:2.7.4.3]	0	0	0	0	0
3c	K18533	AK9; adenylate/nucleoside-diphosphate kinase [EC:2.7.4.3 2.7.4.6]	0	0	0	0	0
3d	K00944	AK3; nucleoside-triphosphate--adenylate kinase [EC:2.7.4.10]	0	0	0	0	0
4a	K00940	ndk, NME; nucleoside-diphosphate kinase [EC:2.7.4.6]	1	1	1	0	0
4b	K00873	PK, pyk; pyruvate kinase [EC:2.7.1.40]	1	1	2	0	0
4c	K12406	PKLR; pyruvate kinase isozymes R/L [EC:2.7.1.40]	0	0	0	0	0
	M00050	Guanine ribonucleotide biosynthesis IMP => GDP,GTP [PATH:map00230]
1	K00088	IMPDH, guaB; IMP dehydrogenase [EC:1.1.1.205]	1	1	1	0	0
2	K01951	guaA, GMPS; GMP synthase (glutamine-hydrolysing) [EC:6.3.5.2]	1	1	1	0	0
3	K00942	E2.7.4.8, gmk; guanylate kinase [EC:2.7.4.8]	1	1	1	0	0
4a	K00940	ndk, NME; nucleoside-diphosphate kinase [EC:2.7.4.6]	1	1	1	0	0
4b	K00873	PK, pyk; pyruvate kinase [EC:2.7.1.40]	1	1	2	0	0
4c	K12406	PKLR; pyruvate kinase isozymes R/L [EC:2.7.1.40]	0	0	0	0	0
	M00546	Purine degradation, xanthine => urea [PATH:map00230]
1a	K00106	XDH; xanthine dehydrogenase/oxidase [EC:1.17.1.4 1.17.3.2]	0	0	0	0	0
1b	K00087	ygeS, xdhA; xanthine dehydrogenase molybdenum-binding subunit [EC:1.17.1.4]	0	0	0	0	0
1b	K13479	ygeT, xdhB; xanthine dehydrogenase FAD-binding subunit [EC:1.17.1.4]	0	0	0	0	0
1b	K13480	ygeU, xdhC; xanthine dehydrogenase iron-sulfur-binding subunit	0	0	0	0	0
1c	K13481	xdhA; xanthine dehydrogenase small subunit [EC:1.17.1.4]	0	0	0	0	0
1c	K13482	xdhB; xanthine dehydrogenase large subunit [EC:1.17.1.4]	0	0	0	0	0
1d	K11177	yagR; xanthine dehydrogenase YagR molybdenum-binding subunit [EC:1.17.1.4]	0	0	0	0	0
1d	K11178	yagS; xanthine dehydrogenase YagS FAD-binding subunit [EC:1.17.1.4]	0	0	0	0	0
1d	K13483	yagT; xanthine dehydrogenase YagT iron-sulfur-binding subunit	0	0	0	0	0
2a	K00365	uaZ; urate oxidase [EC:1.7.3.3]	0	0	0	0	0
2b,3b-2b	K16838	pucL; urate oxidase / 2-oxo-4-hydroxy-4-carboxy-5-ureidoimidazoline decarboxylase [EC:1.7.3.3 4.1.1.97]	0	0	0	0	0
2c	K16839	hpxO; FAD-dependent urate hydroxylase [EC:1.14.13.113]	0	0	0	0	0
3a	K13484	TTHL; 5-hydroxyisourate hydrolase / 2-oxo-4-hydroxy-4-carboxy-5-ureidoimidazoline decarboxylase [EC:3.5.2.17 4.1.1.97]	0	0	0	0	0
3b-1	K07127	uraH, pucM, hiuH; 5-hydroxyisourate hydrolase [EC:3.5.2.17]	0	0	0	0	0
3b-2a	K13485	PRHOXNB, URAD; 2-oxo-4-hydroxy-4-carboxy-5-ureidoimidazoline decarboxylase [EC:4.1.1.97]	0	0	0	0	0
3b-2c	K16840	hpxQ; 2-oxo-4-hydroxy-4-carboxy-5-ureidoimidazoline decarboxylase [EC:4.1.1.97]	0	0	0	0	0
4a	K01466	allB; allantoinase [EC:3.5.2.5]	0	0	0	0	0
4b	K16842	hpxB; allantoinase [EC:3.5.2.5]	0	0	0	0	0
5	K01477	alc, ALLC; allantoicase [EC:3.5.3.4]	0	0	0	0	0
Pyrimidine metabolism
	M00051	Uridine monophosphate biosynthesis, glutamine (+ PRPP) => UMP [PATH:map00240]
1a	K11540	CAD; carbamoyl-phosphate synthase / aspartate carbamoyltransferase / dihydroorotase [EC:6.3.5.5 2.1.3.2 3.5.2.3]	0	0	0	0	0
1b-1	K11541	URA2; carbamoyl-phosphate synthase / aspartate carbamoyltransferase [EC:6.3.5.5 2.1.3.2]	0	0	0	0	0
1b-2	K01465	URA4, pyrC; dihydroorotase [EC:3.5.2.3]	1	2	2	0	0
1c-1a	K01954	K01954; carbamoyl-phosphate synthase [EC:6.3.5.5]	0	0	0	0	0
1c-1b	K01955	carB, CPA2; carbamoyl-phosphate synthase large subunit [EC:6.3.5.5]	2	2	1	0	0
1c-1b	K01956	carA, CPA1; carbamoyl-phosphate synthase small subunit [EC:6.3.5.5]	2	1	1	0	0
1c-2a	K00609	pyrB, PYR2; aspartate carbamoyltransferase catalytic subunit [EC:2.1.3.2]	1	1	1	0	0
1c-2a	K00610	pyrI; aspartate carbamoyltransferase regulatory subunit	0	0	0	0	0
1c-2b	K00608	pyrBI; aspartate carbamoyltransferase [EC:2.1.3.2]	0	0	0	0	0
2a	K00226	pyrD; dihydroorotate dehydrogenase (fumarate) [EC:1.3.98.1]	0	0	0	0	0
2b	K00254	DHODH, pyrD; dihydroorotate dehydrogenase [EC:1.3.5.2]	0	1	1	0	0
2c	K17828	pyrDI; dihydroorotate dehydrogenase (NAD+) catalytic subunit [EC:1.3.1.14]	1	0	1	0	0
3a	K13421	UMPS; uridine monophosphate synthetase [EC:2.4.2.10 4.1.1.23]	0	0	0	0	0
3b-1	K00762	pyrE; orotate phosphoribosyltransferase [EC:2.4.2.10]	1	1	1	0	0
3b-2	K01591	pyrF; orotidine-5'-phosphate decarboxylase [EC:4.1.1.23]	1	1	1	0	0
	M00052	Pyrimidine ribonucleotide biosynthesis, UMP => UDP/UTP,CDP/CTP [PATH:map00240]
1a	K13800	CMPK1, UMPK; UMP-CMP kinase [EC:2.7.4.- 2.7.4.14]	0	0	0	0	0
1b	K13809	CMPK2; UMP-CMP kinase 2, mitochondrial [EC:2.7.4.14]	0	0	0	0	0
1c	K00945	cmk; CMP/dCMP kinase [EC:2.7.4.25]	1	1	1	0	0
1d	K13799	panC-cmk; pantoate ligase / CMP/dCMP kinase [EC:6.3.2.1 2.7.4.25]	0	0	0	0	0
2a	K00940	ndk, NME; nucleoside-diphosphate kinase [EC:2.7.4.6]	1	1	1	0	0
2b	K18533	AK9; adenylate/nucleoside-diphosphate kinase [EC:2.7.4.3 2.7.4.6]	0	0	0	0	0
3	K01937	pyrG, CTPS; CTP synthase [EC:6.3.4.2]	1	1	1	0	0
	M00053	Pyrimidine deoxyribonuleotide biosynthesis, CDP/CTP => dCDP/dCTP,dTDP/dTTP [PATH:map00240]
1a	K00524	nrdJ; ribonucleotide reductase, class II [EC:1.17.4.1]	0	0	0	0	0
1b	K00525	E1.17.4.1A, nrdA, nrdE; ribonucleoside-diphosphate reductase alpha chain [EC:1.17.4.1]	3	1	2	0	0
1b	K00526	E1.17.4.1B, nrdB, nrdF; ribonucleoside-diphosphate reductase beta chain [EC:1.17.4.1]	0	1	1	0	0
1c	K10807	RRM1; ribonucleoside-diphosphate reductase subunit M1 [EC:1.17.4.1]	0	0	0	0	0
1c	K10808	RRM2; ribonucleoside-diphosphate reductase subunit M2 [EC:1.17.4.1]	0	0	0	0	0
2a,8	K00940	ndk, NME; nucleoside-diphosphate kinase [EC:2.7.4.6]	1	1	1	0	0
2b	K18533	AK9; adenylate/nucleoside-diphosphate kinase [EC:2.7.4.3 2.7.4.6]	0	0	0	0	0
3a	K00527	rtpR; ribonucleoside-triphosphate reductase (thioredoxin) [EC:1.17.4.2]	0	0	1	0	0
3b	K21636	nrdD; ribonucleoside-triphosphate reductase (formate) [EC:1.1.98.6]	0	1	0	0	0
4	K01494	dcd; dCTP deaminase [EC:3.5.4.13]	0	1	0	0	0
5	K01520	dut, DUT; dUTP pyrophosphatase [EC:3.6.1.23]	0	1	1	0	0
6a	K00560	thyA, TYMS; thymidylate synthase [EC:2.1.1.45]	0	1	1	0	0
6b	K13998	DHFR-TS; dihydrofolate reductase / thymidylate synthase [EC:1.5.1.3 2.1.1.45]	0	0	0	0	0
7	K00943	tmk, DTYMK; dTMP kinase [EC:2.7.4.9]	1	1	1	0	0
	M00046	Pyrimidine degradation, uracil => beta-alanine, thymine => 3-aminoisobutanoate [PATH:map00240]
1a	K00207	DPYD; dihydropyrimidine dehydrogenase (NADP+) [EC:1.3.1.2]	0	0	0	0	0
1b	K17722	preT; dihydropyrimidine dehydrogenase (NAD+) subunit PreT [EC:1.3.1.1]	0	0	0	0	0
1b	K17723	preA; dihydropyrimidine dehydrogenase (NAD+) subunit PreA [EC:1.3.1.1]	0	0	0	0	0
2	K01464	DPYS, dht, hydA; dihydropyrimidinase [EC:3.5.2.2]	0	0	0	0	0
3a	K01431	UPB1, pydC; beta-ureidopropionase [EC:3.5.1.6]	0	0	0	0	0
3b	K06016	pydC; beta-ureidopropionase / N-carbamoyl-L-amino-acid hydrolase [EC:3.5.1.6 3.5.1.87]	0	0	0	0	0
Serine and threonine metabolism
	M00020	Serine biosynthesis, glycerate-3P => serine [PATH:map01200 map01230 map00260]
1	K00058	serA, PHGDH; D-3-phosphoglycerate dehydrogenase [EC:1.1.1.95]	2	1	1	0	0
2	K00831	serC, PSAT1; phosphoserine aminotransferase [EC:2.6.1.52]	1	1	1	0	0
3	K01079	serB, PSPH; phosphoserine phosphatase [EC:3.1.3.3]	0	1	0	0	0
	M00018	Threonine biosynthesis, aspartate => homoserine => threonine [PATH:map01230 map00260]
1a	K00928	lysC; aspartate kinase [EC:2.7.2.4]	3	1	2	0	0
1b,3b	K12524	thrA; bifunctional aspartokinase / homoserine dehydrogenase 1 [EC:2.7.2.4 1.1.1.3]	0	1	0	0	0
1c,3c	K12525	metL; bifunctional aspartokinase / homoserine dehydrogenase 2 [EC:2.7.2.4 1.1.1.3]	0	1	0	0	0
1d	K12526	lysAC; bifunctional diaminopimelate decarboxylase / aspartate kinase [EC:4.1.1.20 2.7.2.4]	0	0	0	0	0
2	K00133	asd; aspartate-semialdehyde dehydrogenase [EC:1.2.1.11]	1	1	2	0	0
3a	K00003	E1.1.1.3; homoserine dehydrogenase [EC:1.1.1.3]	1	0	1	0	0
4a	K00872	thrB1; homoserine kinase [EC:2.7.1.39]	0	1	1	0	0
4b	K02204	thrB2; homoserine kinase type II [EC:2.7.1.39]	0	0	0	0	0
4c	K02203	thrH; phosphoserine / homoserine phosphotransferase [EC:3.1.3.3 2.7.1.39]	0	0	0	0	0
5	K01733	thrC; threonine synthase [EC:4.2.3.1]	0	1	1	0	0
	M00555	Betaine biosynthesis, choline => betaine [PATH:map00260]
1a	K17755	codA; choline oxidase [EC:1.1.3.17]	0	0	0	0	0
2a-1a	K00108	betA, CHDH; choline dehydrogenase [EC:1.1.99.1]	0	0	0	0	0
2a-1b	K11440	gbsB; choline dehydrogenase [EC:1.1.1.1]	0	0	0	0	0
2a-2	K00130	betB, gbsA; betaine-aldehyde dehydrogenase [EC:1.2.1.8]	0	0	0	0	0
Cysteine and methionine metabolism
	M00021	Cysteine biosynthesis, serine => cysteine [PATH:map01200 map01230 map00270]
1	K00640	cysE; serine O-acetyltransferase [EC:2.3.1.30]	1	1	1	0	0
2a	K01738	cysK; cysteine synthase A [EC:2.5.1.47]	3	1	2	0	0
2b	K12339	cysM; cysteine synthase B [EC:2.5.1.47]	0	1	0	0	0
2c	K13034	ATCYSC1; L-3-cyanoalanine synthase/ cysteine synthase [EC:2.5.1.47 4.4.1.9]	0	0	0	0	0
2d	K17069	MET17; O-acetylhomoserine/O-acetylserine sulfhydrylase [EC:2.5.1.49 2.5.1.47]	0	0	0	0	0
	M00338	Cysteine biosynthesis, homocysteine + serine => cysteine [PATH:map01230 map00270]
1a	K01697	CBS; cystathionine beta-synthase [EC:4.2.1.22]	0	0	0	0	0
1b	K10150	cysO; cysteine synthase / O-phosphoserine sulfhydrylase / cystathionine beta-synthase [EC:2.5.1.47 2.5.1.65 4.2.1.22]	0	0	0	0	0
2	K01758	CTH; cystathionine gamma-lyase [EC:4.4.1.1]	0	0	0	0	0
	M00609	Cysteine biosynthesis, methionine => cysteine [PATH:map01230 map00270]
1	K00789	metK; S-adenosylmethionine synthetase [EC:2.5.1.6]	1	1	1	0	0
2	K17462	yrrT; putative AdoMet-dependent methyltransferase [EC:2.1.1.-]	0	0	0	0	0
3a	K01243	mtnN, mtn, pfs; adenosylhomocysteine nucleosidase [EC:3.2.2.9]	2	1	1	0	0
3b	K18284	K18284; adenosylhomocysteine/aminodeoxyfutalosine nucleosidase [EC:3.2.2.9 3.2.2.30]	0	0	0	0	0
4	K07173	luxS; S-ribosylhomocysteine lyase [EC:4.4.1.21]	1	1	0	0	0
5	K17216	mccA; cystathionine beta-synthase (O-acetyl-L-serine) [EC:2.5.1.134]	0	0	0	0	0
6	K17217	mccB; cystathionine gamma-lyase / homocysteine desulfhydrase [EC:4.4.1.1 4.4.1.2]	0	0	0	0	0
	M00017	Methionine biosynthesis, apartate => homoserine => methionine [PATH:map01230 map00270]
1a	K00928	lysC; aspartate kinase [EC:2.7.2.4]	3	1	2	0	0
1b,3b	K12524	thrA; bifunctional aspartokinase / homoserine dehydrogenase 1 [EC:2.7.2.4 1.1.1.3]	0	1	0	0	0
1c,3c	K12525	metL; bifunctional aspartokinase / homoserine dehydrogenase 2 [EC:2.7.2.4 1.1.1.3]	0	1	0	0	0
1d	K12526	lysAC; bifunctional diaminopimelate decarboxylase / aspartate kinase [EC:4.1.1.20 2.7.2.4]	0	0	0	0	0
2	K00133	asd; aspartate-semialdehyde dehydrogenase [EC:1.2.1.11]	1	1	2	0	0
3a	K00003	E1.1.1.3; homoserine dehydrogenase [EC:1.1.1.3]	1	0	1	0	0
4	K00651	metA; homoserine O-succinyltransferase [EC:2.3.1.46]	1	1	1	0	0
5	K01739	metB; cystathionine gamma-synthase [EC:2.5.1.48]	1	1	1	0	0
6	K01760	metC; cystathionine beta-lyase [EC:4.4.1.8]	1	1	1	0	0
7a	K00548	metH, MTR; 5-methyltetrahydrofolate--homocysteine methyltransferase [EC:2.1.1.13]	1	2	1	0	0
7b	K00549	metE; 5-methyltetrahydropteroyltriglutamate--homocysteine methyltransferase [EC:2.1.1.14]	0	1	2	0	0
	M00034	Methionine salvage pathway [PATH:map00270]
1	K00789	metK; S-adenosylmethionine synthetase [EC:2.5.1.6]	1	1	1	0	0
2	K01611	speD, AMD1; S-adenosylmethionine decarboxylase [EC:4.1.1.50]	3	1	2	0	0
3	K00797	speE, SRM; spermidine synthase [EC:2.5.1.16]	1	1	1	0	0
4a-1a	K01243	mtnN, mtn, pfs; adenosylhomocysteine nucleosidase [EC:3.2.2.9]	2	1	1	0	0
4a-1b	K18284	K18284; adenosylhomocysteine/aminodeoxyfutalosine nucleosidase [EC:3.2.2.9 3.2.2.30]	0	0	0	0	0
4a-1c	K01244	MTN; 5'-methylthioadenosine nucleosidase [EC:3.2.2.16]	0	0	0	0	0
4a-2	K00899	mtnK; 5-methylthioribose kinase [EC:2.7.1.100]	0	1	1	0	0
4b	K00772	mtaP, MTAP; 5'-methylthioadenosine phosphorylase [EC:2.4.2.28]	0	0	0	0	0
5	K08963	mtnA; methylthioribose-1-phosphate isomerase [EC:5.3.1.23]	0	1	1	0	0
6a	K16054	DEP1; methylthioribulose 1-phosphate dehydratase / enolase-phosphatase E1 [EC:4.2.1.109 3.1.3.77]	0	0	0	0	0
6b-1	K08964	mtnB; methylthioribulose-1-phosphate dehydratase [EC:4.2.1.109]	0	1	1	0	0
6b-2a	K09880	mtnC, ENOPH1; enolase-phosphatase E1 [EC:3.1.3.77]	0	1	0	0	0
6b-2b-1	K08965	mtnW; 2,3-diketo-5-methylthiopentyl-1-phosphate enolase [EC:5.3.2.5]	0	0	1	0	0
6b-2b-2	K08966	mtnX; 2-hydroxy-3-keto-5-methylthiopentenyl-1-phosphate phosphatase [EC:3.1.3.87]	0	0	1	0	0
7	K08967	mtnD, mtnZ, ADI1; 1,2-dihydroxy-3-keto-5-methylthiopentene dioxygenase [EC:1.13.11.53 1.13.11.54]	0	1	1	0	0
8a	K00815	TAT; tyrosine aminotransferase [EC:2.6.1.5]	0	0	0	0	0
8b	K08969	mtnE, mtnV; aminotransferase [EC:2.6.1.-]	0	0	1	0	0
8c	K00832	tyrB; aromatic-amino-acid transaminase [EC:2.6.1.57]	0	1	0	0	0
8d	K00838	ARO8; aromatic amino acid aminotransferase I [EC:2.6.1.57 2.6.1.27 2.6.1.5]	0	0	0	0	0
	M00035	Methionine degradation [PATH:map00270]
1	K00789	metK; S-adenosylmethionine synthetase [EC:2.5.1.6]	1	1	1	0	0
2a	K00558	DNMT1, dcm; DNA (cytosine-5)-methyltransferase 1 [EC:2.1.1.37]	1	0	1	0	0
2b	K17398	DNMT3A; DNA (cytosine-5)-methyltransferase 3A [EC:2.1.1.37]	0	0	0	0	0
2c	K17399	DNMT3B; DNA (cytosine-5)-methyltransferase 3B [EC:2.1.1.37]	0	0	0	0	0
3	K01251	E3.3.1.1, ahcY; adenosylhomocysteinase [EC:3.3.1.1]	0	0	1	0	0
4a	K01697	CBS; cystathionine beta-synthase [EC:4.2.1.22]	0	0	0	0	0
4b	K10150	cysO; cysteine synthase / O-phosphoserine sulfhydrylase / cystathionine beta-synthase [EC:2.5.1.47 2.5.1.65 4.2.1.22]	0	0	0	0	0
	M00368	Ethylene biosynthesis, methionine => ethylene [PATH:map00270]
1	K00789	metK; S-adenosylmethionine synthetase [EC:2.5.1.6]	1	1	1	0	0
2a	K01762	ACS; 1-aminocyclopropane-1-carboxylate synthase [EC:4.4.1.14]	0	0	0	0	0
2b	K20772	ACS1_2_6; 1-aminocyclopropane-1-carboxylate synthase 38719 [EC:4.4.1.14]	0	0	0	0	0
3	K05933	E1.14.17.4; aminocyclopropanecarboxylate oxidase [EC:1.14.17.4]	0	0	0	0	0
Branched-chain amino acid metabolism
	M00019	Valine/isoleucine biosynthesis, pyruvate => valine / 2-oxobutanoate => isoleucine [PATH:map01210 map01230 map00290]
1	K01652	E2.2.1.6L, ilvB, ilvG, ilvI; acetolactate synthase I/II/III large subunit [EC:2.2.1.6]	2	2	1	0	0
1a	K01653	E2.2.1.6S, ilvH, ilvN; acetolactate synthase I/III small subunit [EC:2.2.1.6]	1	1	1	0	0
1b	K11258	ilvM; acetolactate synthase II small subunit [EC:2.2.1.6]	0	1	0	0	0
2	K00053	ilvC; ketol-acid reductoisomerase [EC:1.1.1.86]	1	1	1	0	0
3	K01687	ilvD; dihydroxy-acid dehydratase [EC:4.2.1.9]	2	1	1	0	0
4	K00826	E2.6.1.42, ilvE; branched-chain amino acid aminotransferase [EC:2.6.1.42]	2	1	2	0	0
	M00535	Isoleucine biosynthesis, pyruvate => 2-oxobutanoate [PATH:map01210 map01230 map00290]
1	K09011	cimA; D-citramalate synthase [EC:2.3.1.182]	0	0	0	0	0
2	K01703	leuC, IPMI-L; 3-isopropylmalate/(R)-2-methylmalate dehydratase large subunit [EC:4.2.1.33 4.2.1.35]	2	1	1	0	0
2	K01704	leuD, IPMI-S; 3-isopropylmalate/(R)-2-methylmalate dehydratase small subunit [EC:4.2.1.33 4.2.1.35]	2	1	1	0	0
3	K00052	leuB, IMDH; 3-isopropylmalate dehydrogenase [EC:1.1.1.85]	1	1	1	0	0
	M00570	Isoleucine biosynthesis, threonine => 2-oxobutanoate => isoleucine [PATH:map01230 map00290]
1a	K17989	SDS, SDH, CHA1; L-serine/L-threonine ammonia-lyase [EC:4.3.1.17 4.3.1.19]	0	0	0	0	0
1b	K01754	E4.3.1.19, ilvA, tdcB; threonine dehydratase [EC:4.3.1.19]	2	1	1	0	0
2	K01652	E2.2.1.6L, ilvB, ilvG, ilvI; acetolactate synthase I/II/III large subunit [EC:2.2.1.6]	2	2	1	0	0
2a	K01653	E2.2.1.6S, ilvH, ilvN; acetolactate synthase I/III small subunit [EC:2.2.1.6]	1	1	1	0	0
2b	K11258	ilvM; acetolactate synthase II small subunit [EC:2.2.1.6]	0	1	0	0	0
3a	K00053	ilvC; ketol-acid reductoisomerase [EC:1.1.1.86]	1	1	1	0	0
4	K01687	ilvD; dihydroxy-acid dehydratase [EC:4.2.1.9]	2	1	1	0	0
5	K00826	E2.6.1.42, ilvE; branched-chain amino acid aminotransferase [EC:2.6.1.42]	2	1	2	0	0
	M00432	Leucine biosynthesis, 2-oxoisovalerate => 2-oxoisocaproate [PATH:map01210 map01230 map00290]
1	K01649	leuA, IMS; 2-isopropylmalate synthase [EC:2.3.3.13]	2	1	3	0	0
2a	K01702	LEU1; 3-isopropylmalate dehydratase [EC:4.2.1.33]	0	0	0	0	0
2b	K01703	leuC, IPMI-L; 3-isopropylmalate/(R)-2-methylmalate dehydratase large subunit [EC:4.2.1.33 4.2.1.35]	2	1	1	0	0
2b	K01704	leuD, IPMI-S; 3-isopropylmalate/(R)-2-methylmalate dehydratase small subunit [EC:4.2.1.33 4.2.1.35]	2	1	1	0	0
3	K00052	leuB, IMDH; 3-isopropylmalate dehydrogenase [EC:1.1.1.85]	1	1	1	0	0
	M00036	Leucine degradation, leucine => acetoacetate + acetyl-CoA [PATH:map00280]
1	K00826	E2.6.1.42, ilvE; branched-chain amino acid aminotransferase [EC:2.6.1.42]	2	1	2	0	0
2a	K00166	BCKDHA, bkdA1; 2-oxoisovalerate dehydrogenase E1 component alpha subunit [EC:1.2.4.4]	1	1	1	0	0
2a	K00167	BCKDHB, bkdA2; 2-oxoisovalerate dehydrogenase E1 component beta subunit [EC:1.2.4.4]	1	0	1	0	0
2b	K11381	bkdA; 2-oxoisovalerate dehydrogenase E1 component [EC:1.2.4.4]	0	1	0	0	0
2	K09699	DBT, bkdB; 2-oxoisovalerate dehydrogenase E2 component (dihydrolipoyl transacylase) [EC:2.3.1.168]	1	1	1	0	0
2	K00382	DLD, lpd, pdhD; dihydrolipoamide dehydrogenase [EC:1.8.1.4]	2	1	2	1	0
3a	K00253	IVD, ivd; isovaleryl-CoA dehydrogenase [EC:1.3.8.4]	1	1	0	0	0
3b	K00249	ACADM, acd; acyl-CoA dehydrogenase [EC:1.3.8.7]	1	0	0	0	0
4	K01968	E6.4.1.4A; 3-methylcrotonyl-CoA carboxylase alpha subunit [EC:6.4.1.4]	0	1	0	0	0
4	K01969	E6.4.1.4B; 3-methylcrotonyl-CoA carboxylase beta subunit [EC:6.4.1.4]	0	1	0	0	0
5a	K05607	AUH; methylglutaconyl-CoA hydratase [EC:4.2.1.18]	0	0	0	0	0
5b	K13766	liuC; methylglutaconyl-CoA hydratase [EC:4.2.1.18]	0	1	0	0	0
6	K01640	E4.1.3.4, HMGCL, hmgL; hydroxymethylglutaryl-CoA lyase [EC:4.1.3.4]	1	1	0	0	0
Lysine metabolism
	M00016	Lysine biosynthesis, succinyl-DAP pathway, aspartate => lysine [PATH:map01230 map00300]
1a	K00928	lysC; aspartate kinase [EC:2.7.2.4]	3	1	2	0	0
1b	K12524	thrA; bifunctional aspartokinase / homoserine dehydrogenase 1 [EC:2.7.2.4 1.1.1.3]	0	1	0	0	0
1c	K12525	metL; bifunctional aspartokinase / homoserine dehydrogenase 2 [EC:2.7.2.4 1.1.1.3]	0	1	0	0	0
1d,9b	K12526	lysAC; bifunctional diaminopimelate decarboxylase / aspartate kinase [EC:4.1.1.20 2.7.2.4]	0	0	0	0	0
2	K00133	asd; aspartate-semialdehyde dehydrogenase [EC:1.2.1.11]	1	1	2	0	0
3	K01714	dapA; 4-hydroxy-tetrahydrodipicolinate synthase [EC:4.3.3.7]	6	1	3	0	0
4	K00215	dapB; 4-hydroxy-tetrahydrodipicolinate reductase [EC:1.17.1.8]	1	1	1	0	0
5	K00674	dapD; 2,3,4,5-tetrahydropyridine-2-carboxylate N-succinyltransferase [EC:2.3.1.117]	0	1	0	0	0
6a	K00821	argD; acetylornithine/N-succinyldiaminopimelate aminotransferase [EC:2.6.1.11 2.6.1.17]	0	1	0	0	0
6b	K14267	dapC; N-succinyldiaminopimelate aminotransferase [EC:2.6.1.17]	0	0	0	0	0
7	K01439	dapE; succinyl-diaminopimelate desuccinylase [EC:3.5.1.18]	1	1	0	0	0
8	K01778	dapF; diaminopimelate epimerase [EC:5.1.1.7]	0	3	1	0	0
9a	K01586	lysA; diaminopimelate decarboxylase [EC:4.1.1.20]	1	2	1	0	0
	M00525	Lysine biosynthesis, acetyl-DAP pathway, aspartate => lysine [PATH:map01230 map00300]
1	K00928	lysC; aspartate kinase [EC:2.7.2.4]	3	1	2	0	0
2	K00133	asd; aspartate-semialdehyde dehydrogenase [EC:1.2.1.11]	1	1	2	0	0
3	K01714	dapA; 4-hydroxy-tetrahydrodipicolinate synthase [EC:4.3.3.7]	6	1	3	0	0
4	K00215	dapB; 4-hydroxy-tetrahydrodipicolinate reductase [EC:1.17.1.8]	1	1	1	0	0
5	K05822	dapH, dapD; tetrahydrodipicolinate N-acetyltransferase [EC:2.3.1.89]	1	0	0	0	0
6	K00841	patA; aminotransferase [EC:2.6.1.-]	1	0	0	0	0
7	K05823	dapL; N-acetyldiaminopimelate deacetylase [EC:3.5.1.47]	1	0	0	0	0
8	K01778	dapF; diaminopimelate epimerase [EC:5.1.1.7]	0	3	1	0	0
9	K01586	lysA; diaminopimelate decarboxylase [EC:4.1.1.20]	1	2	1	0	0
	M00526	Lysine biosynthesis, DAP dehydrogenase pathway, aspartate => lysine [PATH:map01230 map00300]
1a	K00928	lysC; aspartate kinase [EC:2.7.2.4]	3	1	2	0	0
1b	K12524	thrA; bifunctional aspartokinase / homoserine dehydrogenase 1 [EC:2.7.2.4 1.1.1.3]	0	1	0	0	0
1c	K12525	metL; bifunctional aspartokinase / homoserine dehydrogenase 2 [EC:2.7.2.4 1.1.1.3]	0	1	0	0	0
1d,6b	K12526	lysAC; bifunctional diaminopimelate decarboxylase / aspartate kinase [EC:4.1.1.20 2.7.2.4]	0	0	0	0	0
2	K00133	asd; aspartate-semialdehyde dehydrogenase [EC:1.2.1.11]	1	1	2	0	0
3	K01714	dapA; 4-hydroxy-tetrahydrodipicolinate synthase [EC:4.3.3.7]	6	1	3	0	0
4	K00215	dapB; 4-hydroxy-tetrahydrodipicolinate reductase [EC:1.17.1.8]	1	1	1	0	0
5	K03340	dapdh; diaminopimelate dehydrogenase [EC:1.4.1.16]	0	0	1	0	0
6a	K01586	lysA; diaminopimelate decarboxylase [EC:4.1.1.20]	1	2	1	0	0
	M00527	Lysine biosynthesis, DAP aminotransferase pathway, aspartate => lysine [PATH:map01230 map00300]
1a	K00928	lysC; aspartate kinase [EC:2.7.2.4]	3	1	2	0	0
1b	K12524	thrA; bifunctional aspartokinase / homoserine dehydrogenase 1 [EC:2.7.2.4 1.1.1.3]	0	1	0	0	0
1c	K12525	metL; bifunctional aspartokinase / homoserine dehydrogenase 2 [EC:2.7.2.4 1.1.1.3]	0	1	0	0	0
1d,7b	K12526	lysAC; bifunctional diaminopimelate decarboxylase / aspartate kinase [EC:4.1.1.20 2.7.2.4]	0	0	0	0	0
2	K00133	asd; aspartate-semialdehyde dehydrogenase [EC:1.2.1.11]	1	1	2	0	0
3	K01714	dapA; 4-hydroxy-tetrahydrodipicolinate synthase [EC:4.3.3.7]	6	1	3	0	0
4	K00215	dapB; 4-hydroxy-tetrahydrodipicolinate reductase [EC:1.17.1.8]	1	1	1	0	0
5	K10206	E2.6.1.83; LL-diaminopimelate aminotransferase [EC:2.6.1.83]	0	0	1	0	0
6	K01778	dapF; diaminopimelate epimerase [EC:5.1.1.7]	0	3	1	0	0
7a	K01586	lysA; diaminopimelate decarboxylase [EC:4.1.1.20]	1	2	1	0	0
	M00030	Lysine biosynthesis, AAA pathway, 2-oxoglutarate => 2-aminoadipate => lysine [PATH:map01230 map00300]
1	K01655	LYS21, LYS20; homocitrate synthase [EC:2.3.3.14]	0	0	0	0	0
2	K17450	ACO2; homoaconitase [EC:4.2.1.-]	0	0	0	0	0
3	K01705	LYS4; homoaconitate hydratase [EC:4.2.1.36]	0	0	0	0	0
4	K05824	LYS12; homoisocitrate dehydrogenase [EC:1.1.1.87]	0	0	0	0	0
?	K00825	AADAT, KAT2; kynurenine/2-aminoadipate aminotransferase [EC:2.6.1.7 2.6.1.39]	0	0	0	0	0
5	K00838	ARO8; aromatic amino acid aminotransferase I [EC:2.6.1.57 2.6.1.27 2.6.1.5]	0	0	0	0	0
6	K00143	LYS2; L-aminoadipate-semialdehyde dehydrogenase [EC:1.2.1.31]	0	0	0	0	0
?	K14085	ALDH7A1; aldehyde dehydrogenase family 7 member A1 [EC:1.2.1.31 1.2.1.8 1.2.1.3]	0	0	0	0	0
7	K00293	LYS9; saccharopine dehydrogenase (NADP+, L-glutamate forming) [EC:1.5.1.10]	0	0	0	0	0
8	K00290	LYS1; saccharopine dehydrogenase (NAD+, L-lysine forming) [EC:1.5.1.7]	1	0	0	0	0
	M00433	Lysine biosynthesis, 2-oxoglutarate => 2-oxoadipate [PATH:map01210 map01230 map00300]
1	K01655	LYS21, LYS20; homocitrate synthase [EC:2.3.3.14]	0	0	0	0	0
2a-1	K17450	ACO2; homoaconitase [EC:4.2.1.-]	0	0	0	0	0
2a-2	K01705	LYS4; homoaconitate hydratase [EC:4.2.1.36]	0	0	0	0	0
2b	K16792	aksD; methanogen homoaconitase large subunit [EC:4.2.1.114]	0	0	0	0	0
2b	K16793	aksE; methanogen homoaconitase small subunit [EC:4.2.1.114]	0	0	0	0	0
3	K05824	LYS12; homoisocitrate dehydrogenase [EC:1.1.1.87]	0	0	0	0	0
	M00031	Lysine biosynthesis, mediated by LysW, 2-aminoadipate => lysine [PATH:map01210 map01230 map00300]
1a	K05826	lysW; alpha-aminoadipate/glutamate carrier protein LysW	0	0	0	0	0
1b-1	K05827	lysX; [lysine-biosynthesis-protein LysW]---L-2-aminoadipate ligase [EC:6.3.2.43]	0	0	0	0	0
1b-2	K05828	lysZ, argB; LysW-gamma-L-alpha-aminoadipate/LysW-L-glutamate kinase [EC:2.7.2.-]	0	0	0	0	0
1b-3	K05829	lysY, argC; LysW-gamma-L-alpha-aminoadipyl-6-phosphate/LysW-L-glutamyl-5-phosphate reductase [EC:1.2.1.-]	0	0	0	0	0
1b-4	K05830	lysJ, argD; LysW-gamma-L-lysine/LysW-L-ornithine aminotransferase [EC:2.6.1.-]	0	0	0	0	0
1b-5	K05831	lysK, argE; LysW-gamma-L-lysine/LysW-L-ornithine carboxypeptidase	0	0	0	0	0
	M00032	Lysine degradation, lysine => saccharopine => acetoacetyl-CoA [PATH:map00310]
1a-1	K00290	LYS1; saccharopine dehydrogenase (NAD+, L-lysine forming) [EC:1.5.1.7]	1	0	0	0	0
1a-2	K00293	LYS9; saccharopine dehydrogenase (NADP+, L-glutamate forming) [EC:1.5.1.10]	0	0	0	0	0
1b	K14157	AASS; alpha-aminoadipic semialdehyde synthase [EC:1.5.1.8 1.5.1.9]	0	0	0	0	0
?	K00143	LYS2; L-aminoadipate-semialdehyde dehydrogenase [EC:1.2.1.31]	0	0	0	0	0
2	K14085	ALDH7A1; aldehyde dehydrogenase family 7 member A1 [EC:1.2.1.31 1.2.1.8 1.2.1.3]	0	0	0	0	0
3	K00825	AADAT, KAT2; kynurenine/2-aminoadipate aminotransferase [EC:2.6.1.7 2.6.1.39]	0	0	0	0	0
4	K00164	OGDH, sucA; 2-oxoglutarate dehydrogenase E1 component [EC:1.2.4.2]	1	1	1	0	0
5	K00658	DLST, sucB; 2-oxoglutarate dehydrogenase E2 component (dihydrolipoamide succinyltransferase) [EC:2.3.1.61]	1	1	1	0	0
6	K00252	GCDH, gcdH; glutaryl-CoA dehydrogenase [EC:1.3.8.6]	0	1	0	0	0
7a	K01825	fadB; 3-hydroxyacyl-CoA dehydrogenase / enoyl-CoA hydratase / 3-hydroxybutyryl-CoA epimerase / enoyl-CoA isomerase [EC:1.1.1.35	0	1	0	0	0
7b	K01782	fadJ; 3-hydroxyacyl-CoA dehydrogenase / enoyl-CoA hydratase / 3-hydroxybutyryl-CoA epimerase [EC:1.1.1.35 4.2.1.17 5.1.2.3]	0	1	0	0	0
7c	K07514	EHHADH; enoyl-CoA hydratase / 3-hydroxyacyl-CoA dehydrogenase / 3,2-trans-enoyl-CoA isomerase [EC:4.2.1.17 1.1.1.35 5.3.3.8]	0	0	0	0	0
7d-1a	K01692	paaF, echA; enoyl-CoA hydratase [EC:4.2.1.17]	1	0	0	0	0
7d-1b	K07515	HADHA; enoyl-CoA hydratase / long-chain 3-hydroxyacyl-CoA dehydrogenase [EC:4.2.1.17 1.1.1.211]	0	0	0	0	0
7d-1c	K07511	ECHS1; enoyl-CoA hydratase [EC:4.2.1.17]	0	0	0	0	0
7d-2	K00022	HADH; 3-hydroxyacyl-CoA dehydrogenase [EC:1.1.1.35]	0	0	0	0	0
Arginine and proline metabolism
	M00015	Proline biosynthesis, glutamate => proline [PATH:map01230 map00330]
1a-1	K00931	proB; glutamate 5-kinase [EC:2.7.2.11]	1	2	1	0	0
1a-2	K00147	proA; glutamate-5-semialdehyde dehydrogenase [EC:1.2.1.41]	1	1	1	0	0
1b	K12657	ALDH18A1, P5CS; delta-1-pyrroline-5-carboxylate synthetase [EC:2.7.2.11 1.2.1.41]	0	0	0	0	0
2	K00286	proC; pyrroline-5-carboxylate reductase [EC:1.5.1.2]	3	1	1	0	0
	M00028	Ornithine biosynthesis, glutamate => ornithine [PATH:map01210 map01230 map00220]
1a	K00619	argA; amino-acid N-acetyltransferase [EC:2.3.1.1]	0	0	1	0	0
1b,4c	K00620	argJ; glutamate N-acetyltransferase / amino-acid N-acetyltransferase [EC:2.3.1.35 2.3.1.1]	2	0	1	0	0
1c	K00618	E2.3.1.1; amino-acid N-acetyltransferase [EC:2.3.1.1]	0	0	0	0	0
1d	K11067	NAGS; N-acetylglutamate synthase [EC:2.3.1.1]	0	0	0	0	0
1e	K14681	argHA; argininosuccinate lyase / amino-acid N-acetyltransferase [EC:4.3.2.1 2.3.1.1]	0	0	0	0	0
1f	K14682	argAB; amino-acid N-acetyltransferase [EC:2.3.1.1]	0	1	0	0	0
2a-1	K00930	argB; acetylglutamate kinase [EC:2.7.2.8]	1	1	1	0	0
2a-2	K00145	argC; N-acetyl-gamma-glutamyl-phosphate reductase [EC:1.2.1.38]	1	1	1	0	0
2b	K12659	ARG56; N-acetyl-gamma-glutamyl-phosphate reductase / acetylglutamate kinase [EC:1.2.1.38 2.7.2.8]	0	0	0	0	0
3a	K00818	E2.6.1.11, argD; acetylornithine aminotransferase [EC:2.6.1.11]	1	0	1	0	0
3b	K00821	argD; acetylornithine/N-succinyldiaminopimelate aminotransferase [EC:2.6.1.11 2.6.1.17]	0	1	0	0	0
4a	K01438	argE; acetylornithine deacetylase [EC:3.5.1.16]	0	0	0	0	0
4b	K14677	ACY1; aminoacylase [EC:3.5.1.14]	0	0	0	0	0
	M00763	Ornithine biosynthesis, mediated by LysW, glutamate => ornithine [PATH:map01230 map01210 map00220]
1a	K05826	lysW; alpha-aminoadipate/glutamate carrier protein LysW	0	0	0	0	0
1b-1	K19412	argX; glutamate--LysW ligase ArgX [EC:6.3.2.-]	0	0	0	0	0
1b-2	K05828	lysZ, argB; LysW-gamma-L-alpha-aminoadipate/LysW-L-glutamate kinase [EC:2.7.2.-]	0	0	0	0	0
1b-3	K05829	lysY, argC; LysW-gamma-L-alpha-aminoadipyl-6-phosphate/LysW-L-glutamyl-5-phosphate reductase [EC:1.2.1.-]	0	0	0	0	0
1b-4	K05830	lysJ, argD; LysW-gamma-L-lysine/LysW-L-ornithine aminotransferase [EC:2.6.1.-]	0	0	0	0	0
1b-5	K05831	lysK, argE; LysW-gamma-L-lysine/LysW-L-ornithine carboxypeptidase	0	0	0	0	0
	M00029	Urea cycle [PATH:map01230 map00220]
1	K01948	CPS1; carbamoyl-phosphate synthase (ammonia) [EC:6.3.4.16]	0	0	0	0	0
2	K00611	OTC, argF, argI; ornithine carbamoyltransferase [EC:2.1.3.3]	1	1	1	0	0
3	K01940	argG, ASS1; argininosuccinate synthase [EC:6.3.4.5]	1	1	1	0	0
4a	K01755	argH, ASL; argininosuccinate lyase [EC:4.3.2.1]	2	1	1	0	0
4b	K14681	argHA; argininosuccinate lyase / amino-acid N-acetyltransferase [EC:4.3.2.1 2.3.1.1]	0	0	0	0	0
5	K01476	E3.5.3.1, rocF, arg; arginase [EC:3.5.3.1]	1	0	1	0	0
Histidine metabolism
	M00026	Histidine biosynthesis, PRPP => histidine [PATH:map01230 map00340]
1	K00765	hisG; ATP phosphoribosyltransferase [EC:2.4.2.17]	1	1	1	0	0
1	K02502	hisZ; ATP phosphoribosyltransferase regulatory subunit	1	0	1	0	0
2a-1	K01523	hisE; phosphoribosyl-ATP pyrophosphohydrolase [EC:3.6.1.31]	0	0	0	0	0
2a-2	K01496	hisI; phosphoribosyl-AMP cyclohydrolase [EC:3.5.4.19]	0	0	0	0	0
2b	K11755	hisIE; phosphoribosyl-ATP pyrophosphohydrolase / phosphoribosyl-AMP cyclohydrolase [EC:3.6.1.31 3.5.4.19]	1	1	1	0	0
2c,6b	K14152	HIS4; phosphoribosyl-ATP pyrophosphohydrolase / phosphoribosyl-AMP cyclohydrolase / histidinol dehydrogenase [EC:3.6.1.31 3.5.4.19 1.1.1.23]	0	0	0	0	0
3	K01814	hisA; phosphoribosylformimino-5-aminoimidazole carboxamide ribotide isomerase [EC:5.3.1.16]	1	1	1	0	0
4a	K02501	hisH; glutamine amidotransferase [EC:2.4.2.-]	1	2	1	0	0
4a	K02500	hisF; cyclase [EC:4.1.3.-]	1	2	1	0	0
4b	K01663	HIS7; glutamine amidotransferase / cyclase [EC:2.4.2.- 4.1.3.-]	0	0	0	0	0
5a-1	K01693	hisB; imidazoleglycerol-phosphate dehydratase [EC:4.2.1.19]	1	0	1	0	0
5a-2,5b-2	K00817	hisC; histidinol-phosphate aminotransferase [EC:2.6.1.9]	1	1	2	0	0
5a-3a	K04486	E3.1.3.15B; histidinol-phosphatase (PHP family) [EC:3.1.3.15]	2	0	3	0	0
5a-3b	K05602	hisN; histidinol-phosphatase [EC:3.1.3.15]	0	0	0	0	0
5a-3c	K18649	IMPL2; inositol-phosphate phosphatase / L-galactose 1-phosphate phosphatase / histidinol-phosphatase [EC:3.1.3.25 3.1.3.93 3.1.3.15]	0	0	0	0	0
5b-1	K01089	hisB; imidazoleglycerol-phosphate dehydratase / histidinol-phosphatase [EC:4.2.1.19 3.1.3.15]	0	1	0	0	0
6a	K00013	hisD; histidinol dehydrogenase [EC:1.1.1.23]	1	1	1	0	0
	M00045	Histidine degradation, histidine => N-formiminoglutamate => glutamate [PATH:map00340]
1	K01745	hutH, HAL; histidine ammonia-lyase [EC:4.3.1.3]	1	1	0	0	0
2	K01712	hutU, UROC1; urocanate hydratase [EC:4.2.1.49]	1	1	0	0	0
3	K01468	hutI, AMDHD1; imidazolonepropionase [EC:3.5.2.7]	1	1	0	0	0
4	K01479	hutG; formiminoglutamase [EC:3.5.3.8]	1	1	0	0	0
Aromatic amino acid metabolism
	M00022	Shikimate pathway, phosphoenolpyruvate + erythrose-4P => chorismate [PATH:map01230 map00400]
1a	K01626	E2.5.1.54, aroF, aroG, aroH; 3-deoxy-7-phosphoheptulonate synthase [EC:2.5.1.54]	0	2	0	0	0
1b	K03856	AROA2, aroA; 3-deoxy-7-phosphoheptulonate synthase [EC:2.5.1.54]	1	0	1	0	0
1c	K13853	aroG, aroA; 3-deoxy-7-phosphoheptulonate synthase / chorismate mutase [EC:2.5.1.54 5.4.99.5]	0	0	1	0	0
2a-1a	K01735	aroB; 3-dehydroquinate synthase [EC:4.2.3.4]	1	1	1	0	0
2a-1b,3a-1b	K13829	aroKB; shikimate kinase / 3-dehydroquinate synthase [EC:2.7.1.71 4.2.3.4]	0	0	0	0	0
2a-2a	K03785	aroD; 3-dehydroquinate dehydratase I [EC:4.2.1.10]	0	0	0	0	0
2a-2b	K03786	aroQ, qutE; 3-dehydroquinate dehydratase II [EC:4.2.1.10]	1	1	1	0	0
2a-3a	K00014	aroE; shikimate dehydrogenase [EC:1.1.1.25]	1	1	1	0	0
2a-2c	K13832	aroDE, DHQ-SDH; 3-dehydroquinate dehydratase / shikimate dehydrogenase [EC:4.2.1.10 1.1.1.25]	0	0	0	0	0
2b,3b	K13830	ARO1; pentafunctional AROM polypeptide [EC:4.2.3.4 4.2.1.10 1.1.1.25 2.7.1.71 2.5.1.19]	0	0	0	0	0
3a-1a	K00891	E2.7.1.71, aroK, aroL; shikimate kinase [EC:2.7.1.71]	1	1	1	0	0
3a-2	K00800	aroA; 3-phosphoshikimate 1-carboxyvinyltransferase [EC:2.5.1.19]	1	1	1	0	0
4	K01736	aroC; chorismate synthase [EC:4.2.3.5]	1	1	1	0	0
	M00023	Tryptophan biosynthesis, chorismate => tryptophan [PATH:map01230 map00400]
1a-1a	K01657	trpE; anthranilate synthase component I [EC:4.1.3.27]	2	1	1	0	0
1a-1a	K01658	trpG; anthranilate synthase component II [EC:4.1.3.27]	1	2	1	0	0
1a-1b	K13503	trpEG; anthranilate synthase [EC:4.1.3.27]	0	0	0	0	0
1a-1c,2c	K13501	TRP1; anthranilate synthase / indole-3-glycerol phosphate synthase / phosphoribosylanthranilate isomerase [EC:4.1.3.27 4.1.1.48 5.3.1.24]	0	0	0	0	0
1a-1d,2a-2a	K01656	TRP3; anthranilate synthase / indole-3-glycerol phosphate synthase [EC:4.1.3.27 4.1.1.48]	0	0	0	0	0
1a-2	K00766	trpD; anthranilate phosphoribosyltransferase [EC:2.4.2.18]	1	1	1	0	0
1b	K13497	trpGD; anthranilate synthase/phosphoribosyltransferase [EC:4.1.3.27 2.4.2.18]	0	0	0	0	0
2a-1	K01817	trpF; phosphoribosylanthranilate isomerase [EC:5.3.1.24]	1	0	1	0	0
2a-2b	K01609	trpC; indole-3-glycerol phosphate synthase [EC:4.1.1.48]	1	1	1	0	0
2b	K13498	trpCF; indole-3-glycerol phosphate synthase / phosphoribosylanthranilate isomerase [EC:4.1.1.48 5.3.1.24]	0	0	0	0	0
3a	K01695	trpA; tryptophan synthase alpha chain [EC:4.2.1.20]	1	1	1	0	0
3a	K01696	trpB; tryptophan synthase beta chain [EC:4.2.1.20]	2	1	1	0	0
3a	K06001	trpB; tryptophan synthase beta chain [EC:4.2.1.20]	0	0	0	0	0
3b	K01694	TRP; tryptophan synthase [EC:4.2.1.20]	0	0	0	0	0
	M00024	Phenylalanine biosynthesis, chorismate => phenylalanine [PATH:map01230 map00400]
1a-1a	K01850	E5.4.99.5; chorismate mutase [EC:5.4.99.5]	0	0	0	0	0
1a-1b	K04092	tyrA1; chorismate mutase [EC:5.4.99.5]	0	0	0	0	0
1a-1c	K14187	tyrA; chorismate mutase / prephenate dehydrogenase [EC:5.4.99.5 1.3.1.12]	0	1	0	0	0
1a-1d	K04093	pheA1; chorismate mutase [EC:5.4.99.5]	0	0	0	0	0
1a-1e	K04516	AROA1, aroA; chorismate mutase [EC:5.4.99.5]	0	0	0	0	0
1a-1f	K06208	aroH; chorismate mutase [EC:5.4.99.5]	1	0	1	0	0
1a-1g	K06209	pheB; chorismate mutase [EC:5.4.99.5]	1	0	1	0	0
1a-1h	K13853	aroG, aroA; 3-deoxy-7-phosphoheptulonate synthase / chorismate mutase [EC:2.5.1.54 5.4.99.5]	0	0	1	0	0
1a-2a	K01713	pheC; cyclohexadienyl dehydratase [EC:4.2.1.51 4.2.1.91]	0	0	0	0	0
1a-2b	K04518	pheA2; prephenate dehydratase [EC:4.2.1.51]	1	0	1	0	0
1a-2c	K05359	ADT, PDT; arogenate/prephenate dehydratase [EC:4.2.1.91 4.2.1.51]	0	0	0	0	0
1b	K14170	pheA; chorismate mutase / prephenate dehydratase [EC:5.4.99.5 4.2.1.51]	0	1	0	0	0
2a	K00832	tyrB; aromatic-amino-acid transaminase [EC:2.6.1.57]	0	1	0	0	0
2b	K00838	ARO8; aromatic amino acid aminotransferase I [EC:2.6.1.57 2.6.1.27 2.6.1.5]	0	0	0	0	0
	M00025	Tyrosine biosynthesis, chorismate => tyrosine [PATH:map01230 map00400]
1a-1a	K01850	E5.4.99.5; chorismate mutase [EC:5.4.99.5]	0	0	0	0	0
1a-1b	K04092	tyrA1; chorismate mutase [EC:5.4.99.5]	0	0	0	0	0
1a-1c	K14170	pheA; chorismate mutase / prephenate dehydratase [EC:5.4.99.5 4.2.1.51]	0	1	0	0	0
1a-1d	K04093	pheA1; chorismate mutase [EC:5.4.99.5]	0	0	0	0	0
1a-1e	K04516	AROA1, aroA; chorismate mutase [EC:5.4.99.5]	0	0	0	0	0
1a-1f	K06208	aroH; chorismate mutase [EC:5.4.99.5]	1	0	1	0	0
1a-1g	K06209	pheB; chorismate mutase [EC:5.4.99.5]	1	0	1	0	0
1a-1h	K13853	aroG, aroA; 3-deoxy-7-phosphoheptulonate synthase / chorismate mutase [EC:2.5.1.54 5.4.99.5]	0	0	1	0	0
1a-2a	K00210	E1.3.1.12; prephenate dehydrogenase [EC:1.3.1.12]	0	0	0	0	0
1a-2b	K04517	tyrA2; prephenate dehydrogenase [EC:1.3.1.12]	1	0	1	0	0
1b	K14187	tyrA; chorismate mutase / prephenate dehydrogenase [EC:5.4.99.5 1.3.1.12]	0	1	0	0	0
2a	K00815	TAT; tyrosine aminotransferase [EC:2.6.1.5]	0	0	0	0	0
2b	K00832	tyrB; aromatic-amino-acid transaminase [EC:2.6.1.57]	0	1	0	0	0
2c	K00838	ARO8; aromatic amino acid aminotransferase I [EC:2.6.1.57 2.6.1.27 2.6.1.5]	0	0	0	0	0
	M00040	Tyrosine biosynthesis, prephanate => pretyrosine => tyrosine [PATH:map01230 map00400]
1a	K00832	tyrB; aromatic-amino-acid transaminase [EC:2.6.1.57]	0	1	0	0	0
1b	K15849	PAT, AAT; bifunctional aspartate aminotransferase and glutamate/aspartate-prephenate aminotransferase [EC:2.6.1.1 2.6.1.78 2.6.1.79]	0	0	0	0	0
2a	K00220	tyrC; cyclohexadieny/prephenate dehydrogenase [EC:1.3.1.43 1.3.1.12]	0	0	0	0	0
2b	K15226	tyrAa; arogenate dehydrogenase (NADP+) [EC:1.3.1.78]	0	0	0	0	0
2c	K15227	TYRAAT; arogenate dehydrogenase (NADP+), plant [EC:1.3.1.78]	0	0	0	0	0
	M00042	Catecholamine biosynthesis, tyrosine => dopamine => noradrenaline => adrenaline [PATH:map00350]
1a	K00505	TYR; tyrosinase [EC:1.14.18.1]	0	0	0	0	0
1b	K00501	TH; tyrosine 3-monooxygenase [EC:1.14.16.2]	0	0	0	0	0
2a	K01592	E4.1.1.25; tyrosine decarboxylase [EC:4.1.1.25]	0	0	0	0	0
2b	K01593	DDC; aromatic-L-amino-acid decarboxylase [EC:4.1.1.28]	0	0	0	0	0
3	K00503	DBH; dopamine beta-monooxygenase [EC:1.14.17.1]	0	0	0	0	0
4	K00553	PNMT; phenylethanolamine N-methyltransferase [EC:2.1.1.28]	0	0	0	0	0
	M00043	Thyroid hormone biosynthesis, tyrosine => triiodothyronine/thyroxine [PATH:map00350]
1	K00431	TPO; thyroid peroxidase [EC:1.11.1.8]	0	0	0	0	0
	M00044	Tyrosine degradation, tyrosine => homogentisate [PATH:map00350]
1	K03334	IL4I1; L-amino-acid oxidase [EC:1.4.3.2]	0	0	0	0	0
2	K00457	HPD, hppD; 4-hydroxyphenylpyruvate dioxygenase [EC:1.13.11.27]	1	1	0	0	0
3	K00451	HGD, hmgA; homogentisate 1,2-dioxygenase [EC:1.13.11.5]	1	1	0	0	0
4	K01800	maiA, GSTZ1; maleylacetoacetate isomerase [EC:5.2.1.2]	0	0	0	0	0
5a	K01555	FAH, fahA; fumarylacetoacetase [EC:3.7.1.2]	0	0	0	0	0
5b	K16171	faaH; fumarylacetoacetate (FAA) hydrolase [EC:3.7.1.2]	0	1	0	0	0
	M00533	Homoprotocatechuate degradation, homoprotocatechuate => 2-oxohept-3-enedioate [PATH:map01220 map00350]
1	K00455	hpaD, hpcB; 3,4-dihydroxyphenylacetate 2,3-dioxygenase [EC:1.13.11.15]	0	0	0	0	0
2a	K00151	hpaE, hpcC; 5-carboxymethyl-2-hydroxymuconic-semialdehyde dehydrogenase [EC:1.2.1.60]	0	0	0	0	0
2b	K10219	ligC; 2-hydroxy-4-carboxymuconate semialdehyde hemiacetal dehydrogenase [EC:1.1.1.312]	0	0	0	0	0
3	K01826	hpaF, hpcD; 5-carboxymethyl-2-hydroxymuconate isomerase [EC:5.3.3.10]	0	0	0	0	0
4	K05921	hpaG; 5-oxopent-3-ene-1,2,5-tricarboxylate decarboxylase / 2-hydroxyhepta-2,4-diene-1,7-dioate isomerase [EC:4.1.1.68 5.3.3.-]	0	0	0	0	0
	M00545	Trans-cinnamate degradation, trans-cinnamate => acetyl-CoA [PATH:map01220 map00360]
1a-1	K05708	hcaE, hcaA1; 3-phenylpropionate/trans-cinnamate dioxygenase subunit alpha [EC:1.14.12.19]	0	0	0	0	0
1a-1	K05709	hcaF, hcaA2; 3-phenylpropionate/trans-cinnamate dioxygenase subunit beta [EC:1.14.12.19]	0	0	0	0	0
1a-1	K05710	hcaC; 3-phenylpropionate/trans-cinnamate dioxygenase ferredoxin component	0	0	0	0	0
1a-1	K00529	hcaD; 3-phenylpropionate/trans-cinnamate dioxygenase ferredoxin reductase component [EC:1.18.1.3]	0	0	0	0	0
1a-2	K05711	hcaB; 2,3-dihydroxy-2,3-dihydrophenylpropionate dehydrogenase [EC:1.3.1.87]	0	0	0	0	0
1b	K05712	mhpA; 3-(3-hydroxy-phenyl)propionate hydroxylase [EC:1.14.13.127]	0	0	0	0	0
2	K05713	mhpB; 2,3-dihydroxyphenylpropionate 1,2-dioxygenase [EC:1.13.11.16]	0	0	0	0	0
3	K05714	mhpC; 2-hydroxy-6-oxonona-2,4-dienedioate hydrolase [EC:3.7.1.14]	0	0	0	0	0
4	K02554	mhpD; 2-keto-4-pentenoate hydratase [EC:4.2.1.80]	0	0	0	0	0
5	K01666	mhpE; 4-hydroxy 2-oxovalerate aldolase [EC:4.1.3.39]	0	0	1	0	0
6	K04073	mhpF; acetaldehyde dehydrogenase [EC:1.2.1.10]	0	0	0	0	0
	M00350	Capsaicin biosynthesis, L-Phenylalanine => Capsaicin [PATH:map00360]
1a	K10775	PAL; phenylalanine ammonia-lyase [EC:4.3.1.24]	0	0	0	0	0
1b	K13064	PTAL; phenylalanine/tyrosine ammonia-lyase [EC:4.3.1.25]	0	0	0	0	0
2	K00487	CYP73A; trans-cinnamate 4-monooxygenase [EC:1.14.13.11]	0	0	0	0	0
3	K01904	4CL; 4-coumarate--CoA ligase [EC:6.2.1.12]	0	0	0	0	0
4	K00588	E2.1.1.104; caffeoyl-CoA O-methyltransferase [EC:2.1.1.104]	1	0	0	0	0
	M00037	Melatonin biosynthesis, tryptophan => serotonin => melatonin [PATH:map00380]
1	K00502	TPH1_2; tryptophan 5-monooxygenase [EC:1.14.16.4]	0	0	0	0	0
2	K01593	DDC; aromatic-L-amino-acid decarboxylase [EC:4.1.1.28]	0	0	0	0	0
3	K00669	AANAT; arylalkylamine N-acetyltransferase [EC:2.3.1.87]	0	0	0	0	0
4	K00543	ASMT; acetylserotonin N-methyltransferase [EC:2.1.1.4]	0	0	0	0	0
	M00038	Tryptophan metabolism, tryptophan => kynurenine => 2-aminomuconate [PATH:map00380]
1a	K00453	TDO2, kynA; tryptophan 2,3-dioxygenase [EC:1.13.11.11]	1	1	0	0	0
1b	K00463	IDO, INDO; indoleamine 2,3-dioxygenase [EC:1.13.11.52]	0	0	0	0	0
2a	K01432	AFMID; arylformamidase [EC:3.5.1.9]	0	0	0	0	0
2b	K14263	BNA7; kynurenine formamidase [EC:3.5.1.9]	0	0	0	0	0
2c	K07130	kynB; arylformamidase [EC:3.5.1.9]	2	0	0	0	0
3	K00486	KMO; kynurenine 3-monooxygenase [EC:1.14.13.9]	0	0	0	0	0
4	K01556	KYNU, kynU; kynureninase [EC:3.7.1.3]	1	0	0	0	0
5	K00452	HAAO; 3-hydroxyanthranilate 3,4-dioxygenase [EC:1.13.11.6]	0	0	0	0	0
6	K03392	ACMSD; aminocarboxymuconate-semialdehyde decarboxylase [EC:4.1.1.45]	0	0	0	0	0
7	K10217	dmpC, xylG, praB; aminomuconate-semialdehyde/2-hydroxymuconate-6-semialdehyde dehydrogenase [EC:1.2.1.32 1.2.1.85]	0	0	0	0	0
Other amino acid metabolism
	M00033	Ectoine biosynthesis, aspartate => ectoine [PATH:map01210 map01230 map00260]
1	K00928	lysC; aspartate kinase [EC:2.7.2.4]	3	1	2	0	0
2	K00133	asd; aspartate-semialdehyde dehydrogenase [EC:1.2.1.11]	1	1	2	0	0
3	K00836	ectB, dat; diaminobutyrate-2-oxoglutarate transaminase [EC:2.6.1.76]	1	0	1	0	0
4	K06718	ectA; L-2,4-diaminobutyric acid acetyltransferase [EC:2.3.1.178]	1	0	1	0	0
5	K06720	ectC; L-ectoine synthase [EC:4.2.1.108]	1	0	1	0	0
	M00027	GABA (gamma-Aminobutyrate) shunt [PATH:map00250]
1	K01580	E4.1.1.15, gadB, gadA, GAD; glutamate decarboxylase [EC:4.1.1.15]	0	1	0	0	0
2a	K13524	ABAT; 4-aminobutyrate aminotransferase / (S)-3-amino-2-methylpropionate transaminase [EC:2.6.1.19 2.6.1.22]	0	0	0	0	0
2b	K07250	gabT; 4-aminobutyrate aminotransferase / (S)-3-amino-2-methylpropionate transaminase [EC:2.6.1.19 2.6.1.22]	0	0	0	0	0
2c	K00823	puuE; 4-aminobutyrate aminotransferase [EC:2.6.1.19]	0	0	1	0	0
2d	K16871	POP2; 4-aminobutyrate---pyruvate transaminase [EC:2.6.1.96]	0	0	0	0	0
3a	K00135	gabD; succinate-semialdehyde dehydrogenase / glutarate-semialdehyde dehydrogenase [EC:1.2.1.16 1.2.1.79 1.2.1.20]	0	1	1	0	0
3b	K00139	ALDH5A1; succinate-semialdehyde dehydrogenase [EC:1.2.1.24]	0	0	0	0	0
	M00047	Creatine pathway [PATH:map00330]
1	K00613	GATM; glycine amidinotransferase [EC:2.1.4.1]	0	0	0	0	0
2	K00542	GAMT; guanidinoacetate N-methyltransferase [EC:2.1.1.2]	0	0	0	0	0
3	K00933	E2.7.3.2; creatine kinase [EC:2.7.3.2]	0	0	0	0	0
Cofactor and vitamin biosynthesis
	M00127	Thiamine biosynthesis, AIR => thiamine-P/thiamine-2P [PATH:map00730]
1a-1	K03147	thiC; phosphomethylpyrimidine synthase [EC:4.1.99.17]	0	1	0	0	0
1a-2a	K00877	THI20; hydroxymethylpyrimidine/phosphomethylpyrimidine kinase / thiaminase [EC:2.7.1.49 2.7.4.7 3.5.99.2]	0	0	0	0	0
1a-2b	K00941	thiD; hydroxymethylpyrimidine/phosphomethylpyrimidine kinase [EC:2.7.1.49 2.7.4.7]	1	0	1	0	0
1a-2c,1d-1b	K14153	thiDE; hydroxymethylpyrimidine kinase / phosphomethylpyrimidine kinase / thiamine-phosphate diphosphorylase [EC:2.7.1.49 2.7.4.7 2.5.1.3]	0	0	0	0	0
1b	K00878	thiM; hydroxyethylthiazole kinase [EC:2.7.1.50]	0	0	1	0	0
1c,1d-1c	K14154	THI6; thiamine-phosphate diphosphorylase / hydroxyethylthiazole kinase [EC:2.5.1.3 2.7.1.50]	0	0	0	0	0
1d-1a	K00788	thiE; thiamine-phosphate pyrophosphorylase [EC:2.5.1.3]	0	1	2	0	0
1d-2	K00946	thiL; thiamine-monophosphate kinase [EC:2.7.4.16]	1	1	0	0	0
	M00125	Riboflavin biosynthesis, GTP => riboflavin/FMN/FAD [PATH:map00740]
1a-1a	K01497	ribA, RIB1; GTP cyclohydrolase II [EC:3.5.4.25]	0	1	0	0	0
1a-1b,1c	K14652	ribBA; 3,4-dihydroxy 2-butanone 4-phosphate synthase / GTP cyclohydrolase II [EC:4.1.99.12 3.5.4.25]	1	1	1	0	0
1a-2a-1	K01498	ribD1; diaminohydroxyphosphoribosylaminopyrimidine deaminase [EC:3.5.4.26]	0	0	0	0	0
1a-2a-2	K00082	ribD2; 5-amino-6-(5-phosphoribosylamino)uracil reductase [EC:1.1.1.193]	0	0	0	0	0
1a-2b	K11752	ribD; diaminohydroxyphosphoribosylaminopyrimidine deaminase / 5-amino-6-(5-phosphoribosylamino)uracil reductase [EC:3.5.4.26 1.1.1.193]	1	1	1	0	0
1a-3a	K20860	FHY1; FMN hydrolase / 5-amino-6-(5-phospho-D-ribitylamino)uracil phosphatase [EC:3.1.3.102 3.1.3.104]	0	0	0	0	0
1a-3b	K20861	ybjI; FMN hydrolase / 5-amino-6-(5-phospho-D-ribitylamino)uracil phosphatase [EC:3.1.3.102 3.1.3.104]	0	0	0	0	0
1a-3c	K20862	yigB; FMN hydrolase / 5-amino-6-(5-phospho-D-ribitylamino)uracil phosphatase [EC:3.1.3.102 3.1.3.104]	0	3	0	0	0
1a-3d	K21063	K21063; 5-amino-6-(5-phospho-D-ribitylamino)uracil phosphatase [EC:3.1.3.104]	0	0	0	0	0
1a-3e	K21064	ycsE, yitU, ywtE; 5-amino-6-(5-phospho-D-ribitylamino)uracil phosphatase [EC:3.1.3.104]	0	0	0	0	0
1b	K02858	ribB, RIB3; 3,4-dihydroxy 2-butanone 4-phosphate synthase [EC:4.1.99.12]	0	0	0	0	0
1d-1	K00794	ribH, RIB4; 6,7-dimethyl-8-ribityllumazine synthase [EC:2.5.1.78]	1	1	1	0	0
1d-2	K00793	ribE, RIB5; riboflavin synthase [EC:2.5.1.9]	0	2	1	0	0
1d-3a-1a	K00861	RFK, FMN1; riboflavin kinase [EC:2.7.1.26]	0	0	0	0	0
1d-3a-1b	K20884	FHY; riboflavin kinase / FMN hydrolase [EC:2.7.1.26 3.1.3.102]	0	0	0	0	0
1d-3a-2	K00953	FLAD1; FAD synthetase [EC:2.7.7.2]	0	0	0	0	0
1d-3b	K11753	ribF; riboflavin kinase / FMN adenylyltransferase [EC:2.7.1.26 2.7.7.2]	1	1	1	0	0
	M00124	Pyridoxal biosynthesis, erythrose-4P => pyridoxal-5P [PATH:map00750]
1	K03472	epd; D-erythrose 4-phosphate dehydrogenase [EC:1.2.1.72]	0	1	0	0	0
2	K03473	pdxB; erythronate-4-phosphate dehydrogenase [EC:1.1.1.290]	0	1	0	0	0
3	K00831	serC, PSAT1; phosphoserine aminotransferase [EC:2.6.1.52]	1	1	1	0	0
4	K00097	pdxA; 4-hydroxythreonine-4-phosphate dehydrogenase [EC:1.1.1.262]	0	1	1	0	0
5	K03474	pdxJ; pyridoxine 5-phosphate synthase [EC:2.6.99.2]	0	1	0	0	0
6	K00275	pdxH, PNPO; pyridoxamine 5'-phosphate oxidase [EC:1.4.3.5]	0	1	0	0	0
	M00115	NAD biosynthesis, aspartate => NAD [PATH:map00760]
1	K00278	nadB; L-aspartate oxidase [EC:1.4.3.16]	1	1	1	0	0
2	K03517	nadA; quinolinate synthase [EC:2.5.1.72]	1	1	1	0	0
3	K00767	nadC, QPRT; nicotinate-nucleotide pyrophosphorylase (carboxylating) [EC:2.4.2.19]	1	1	1	0	0
4a	K00969	nadD; nicotinate-nucleotide adenylyltransferase [EC:2.7.7.18]	1	1	1	0	0
4b	K06210	NMNAT; nicotinamide mononucleotide adenylyltransferase [EC:2.7.7.1 2.7.7.18]	0	0	0	0	0
5a	K01916	nadE; NAD+ synthase [EC:6.3.1.5]	1	1	1	0	0
5b	K01950	E6.3.5.1, NADSYN1, QNS1, nadE; NAD+ synthase (glutamine-hydrolysing) [EC:6.3.5.1]	0	0	0	0	0
	M00622	Nicotinate degradation, nicotinate => fumarate [PATH:map00760]
1	K18029	nicA; nicotinate dehydrogenase subunit A [EC:1.17.2.1]	0	0	0	0	0
1	K18030	nicB; nicotinate dehydrogenase subunit B [EC:1.17.2.1]	0	0	0	0	0
2	K14974	nicC; 6-hydroxynicotinate 3-monooxygenase [EC:1.14.13.114]	0	0	0	0	0
3	K18028	nicX; 2,5-dihydroxypyridine 5,6-dioxygenase [EC:1.13.11.9]	0	0	0	0	0
4	K15357	nicD; N-formylmaleamate deformylase [EC:3.5.1.106]	0	0	0	0	0
5	K13995	nicF; maleamate amidohydrolase [EC:3.5.1.107]	0	0	0	0	0
6	K01799	nicE, maiA; maleate isomerase [EC:5.2.1.1]	0	0	0	0	0
	M00119	Pantothenate biosynthesis, valine/L-aspartate => pantothenate [PATH:map00770]
1a-1	K00826	E2.6.1.42, ilvE; branched-chain amino acid aminotransferase [EC:2.6.1.42]	2	1	2	0	0
1a-2	K00606	panB; 3-methyl-2-oxobutanoate hydroxymethyltransferase [EC:2.1.2.11]	1	1	1	0	0
1a-3	K00077	panE, apbA; 2-dehydropantoate 2-reductase [EC:1.1.1.169]	3	1	1	0	0
1b	K01579	panD; aspartate 1-decarboxylase [EC:4.1.1.11]	1	0	2	0	0
1c	K01918	panC; pantoate--beta-alanine ligase [EC:6.3.2.1]	1	1	1	0	0
1d	K13799	panC-cmk; pantoate ligase / CMP/dCMP kinase [EC:6.3.2.1 2.7.4.25]	0	0	0	0	0
	M00120	Coenzyme A biosynthesis, pantothenate => CoA [PATH:map00770]
1a	K00867	coaA; type I pantothenate kinase [EC:2.7.1.33]	0	0	0	0	0
1b	K03525	coaX; type III pantothenate kinase [EC:2.7.1.33]	1	1	1	0	0
1c	K09680	coaW; type II pantothenate kinase [EC:2.7.1.33]	0	0	0	0	0
1d	K01947	birA-coaX; biotin-[acetyl-CoA-carboxylase] ligase / type III pantothenate kinase [EC:6.3.4.15 2.7.1.33]	0	0	0	0	0
2a-1a,K21977	K01922	PPCS, coaB; phosphopantothenate-cysteine ligase [EC:6.3.2.5]	0	0	0	0	0
2a-1b	K01598	PPCDC, coaC; phosphopantothenoylcysteine decarboxylase [EC:4.1.1.36]	0	0	0	0	0
2b	K13038	coaBC, dfp; phosphopantothenoylcysteine decarboxylase / phosphopantothenate--cysteine ligase [EC:4.1.1.36 6.3.2.5]	1	1	1	0	0
3a	K02318	COASY; phosphopantetheine adenylyltransferase / dephospho-CoA kinase [EC:2.7.7.3 2.7.1.24]	0	0	0	0	0
3b-1a	K00954	E2.7.7.3A, coaD, kdtB; pantetheine-phosphate adenylyltransferase [EC:2.7.7.3]	1	1	1	0	0
3b-1b	K02201	E2.7.7.3B; pantetheine-phosphate adenylyltransferase [EC:2.7.7.3]	0	0	0	0	0
3b-2	K00859	coaE; dephospho-CoA kinase [EC:2.7.1.24]	1	1	1	0	0
	M00572	Pimeloyl-ACP biosynthesis, BioC-BioH pathway, malonyl-ACP => pimeloyl-ACP [PATH:map00780]
1	K02169	bioC; malonyl-CoA O-methyltransferase [EC:2.1.1.197]	0	1	0	0	0
2a	K00647	fabB; 3-oxoacyl-[acyl-carrier-protein] synthase I [EC:2.3.1.41]	0	1	0	0	0
2b	K09458	fabF; 3-oxoacyl-[acyl-carrier-protein] synthase II [EC:2.3.1.179]	3	1	2	0	0
3	K00059	fabG; 3-oxoacyl-[acyl-carrier protein] reductase [EC:1.1.1.100]	8	2	9	0	0
4	K02372	fabZ; 3-hydroxyacyl-[acyl-carrier-protein] dehydratase [EC:4.2.1.59]	1	1	1	0	0
5	K00208	fabI; enoyl-[acyl-carrier protein] reductase I [EC:1.3.1.9 1.3.1.10]	1	0	0	0	0
6a	K02170	bioH; pimeloyl-[acyl-carrier protein] methyl ester esterase [EC:3.1.1.85]	0	1	0	0	0
6b	K09789	bioG; pimeloyl-[acyl-carrier protein] methyl ester esterase [EC:3.1.1.85]	0	0	0	0	0
6c	K19560	bioK; pimeloyl-[acyl-carrier protein] methyl ester esterase [EC:3.1.1.85]	0	0	0	0	0
6d	K19561	bioJ; pimeloyl-[acyl-carrier protein] methyl ester esterase [EC:3.1.1.85]	0	0	0	0	0
	M00123	Biotin biosynthesis, pimeloyl-ACP/CoA => biotin [PATH:map00780]
1	K00652	bioF; 8-amino-7-oxononanoate synthase [EC:2.3.1.47]	0	1	0	0	0
2a-1a	K00833	bioA; adenosylmethionine---8-amino-7-oxononanoate aminotransferase [EC:2.6.1.62]	0	1	0	0	0
2a-1b	K19563	bioA, bioK; lysine---8-amino-7-oxononanoate aminotransferase [EC:2.6.1.105]	0	0	0	0	0
2a-2	K01935	bioD; dethiobiotin synthetase [EC:6.3.3.3]	0	1	0	0	0
2b	K19562	BIO3-BIO1; bifunctional dethiobiotin synthetase / adenosylmethionine---8-amino-7-oxononanoate aminotransferase [EC:6.3.3.3 2.6.1.62]	0	0	0	0	0
3	K01012	bioB; biotin synthase [EC:2.8.1.6]	0	1	1	0	0
	M00573	Biotin biosynthesis, BioI pathway, long-chain-acyl-ACP => pimeloyl-ACP => biotin [PATH:map00780]
1	K16593	bioI, CYP107H; pimeloyl-[acyl-carrier protein] synthase [EC:1.14.15.12]	0	0	0	0	0
2	K00652	bioF; 8-amino-7-oxononanoate synthase [EC:2.3.1.47]	0	1	0	0	0
3a	K00833	bioA; adenosylmethionine---8-amino-7-oxononanoate aminotransferase [EC:2.6.1.62]	0	1	0	0	0
3b	K19563	bioA, bioK; lysine---8-amino-7-oxononanoate aminotransferase [EC:2.6.1.105]	0	0	0	0	0
4	K01935	bioD; dethiobiotin synthetase [EC:6.3.3.3]	0	1	0	0	0
5	K01012	bioB; biotin synthase [EC:2.8.1.6]	0	1	1	0	0
	M00577	Biotin biosynthesis, BioW pathway, pimelate => pimeloyl-CoA => biotin [PATH:map00780]
1	K01906	bioW; 6-carboxyhexanoate--CoA ligase [EC:6.2.1.14]	0	0	0	0	0
2	K00652	bioF; 8-amino-7-oxononanoate synthase [EC:2.3.1.47]	0	1	0	0	0
3a	K00833	bioA; adenosylmethionine---8-amino-7-oxononanoate aminotransferase [EC:2.6.1.62]	0	1	0	0	0
3b	K19563	bioA, bioK; lysine---8-amino-7-oxononanoate aminotransferase [EC:2.6.1.105]	0	0	0	0	0
4	K01935	bioD; dethiobiotin synthetase [EC:6.3.3.3]	0	1	0	0	0
5	K01012	bioB; biotin synthase [EC:2.8.1.6]	0	1	1	0	0
	M00126	Tetrahydrofolate biosynthesis, GTP => THF [PATH:map00790 map00670]
1a	K01495	GCH1, folE; GTP cyclohydrolase I [EC:3.5.4.16]	1	1	1	0	0
1b	K09007	GCH4, folE; GTP cyclohydrolase I [EC:3.5.4.16]	1	0	0	0	0
2a	K01077	E3.1.3.1, phoA, phoB; alkaline phosphatase [EC:3.1.3.1]	0	1	0	0	0
2b	K01113	phoD; alkaline phosphatase D [EC:3.1.3.1]	0	0	0	0	0
3a	K13939	FOL1; dihydroneopterin aldolase / 2-amino-4-hydroxy-6-hydroxymethyldihydropteridine diphosphokinase / dihydropteroate synthase [EC:4.1.2.25 2.7.6.3 2.5.1.15]	0	0	0	0	0
3b-1	K13940	sulD; dihydroneopterin aldolase / 2-amino-4-hydroxy-6-hydroxymethyldihydropteridine diphosphokinase [EC:4.1.2.25 2.7.6.3]	0	0	0	0	0
3b-2a,3c-3a	K00796	folP; dihydropteroate synthase [EC:2.5.1.15]	1	1	1	0	0
3b-2b,3c-3b	K18974	sul1; dihydropteroate synthase type 1 [EC:2.5.1.15]	0	0	0	0	0
3b-2c,3c-3c	K18824	sul2; dihydropteroate synthase type 2 [EC:2.5.1.15]	0	0	0	0	0
3b-2d,3c-3d	K18825	sul3; dihydropteroate synthase type 3 [EC:2.5.1.15]	0	0	0	0	0
3c-1	K01633	folB; dihydroneopterin aldolase / 7,8-dihydroneopterin epimerase [EC:4.1.2.25 5.1.99.8]	1	1	1	0	0
3c-2	K00950	folK; 2-amino-4-hydroxy-6-hydroxymethyldihydropteridine diphosphokinase [EC:2.7.6.3]	1	2	1	0	0
3d-2	K13941	folKP; 2-amino-4-hydroxy-6-hydroxymethyldihydropteridine diphosphokinase / dihydropteroate synthase [EC:2.7.6.3 2.5.1.15]	0	0	0	0	0
4a	K11754	folC; dihydrofolate synthase / folylpolyglutamate synthase [EC:6.3.2.12 6.3.2.17]	1	1	1	0	0
4b	K01930	FPGS; folylpolyglutamate synthase [EC:6.3.2.17]	0	0	0	0	0
4c	K20457	DHFS; dihydrofolate synthase [EC:6.3.2.12]	0	0	0	0	0
5a	K00287	folA; dihydrofolate reductase [EC:1.5.1.3]	0	1	1	0	0
5b	K13998	DHFR-TS; dihydrofolate reductase / thymidylate synthase [EC:1.5.1.3 2.1.1.45]	0	0	0	0	0
5c	K13938	folM; dihydromonapterin reductase / dihydrofolate reductase [EC:1.5.1.- 1.5.1.3]	0	1	0	0	0
	M00121	Heme biosynthesis, glutamate => protoheme/siroheme [PATH:map00860]
1a-1a	K01885	EARS, gltX; glutamyl-tRNA synthetase [EC:6.1.1.17]	1	1	1	0	0
1a-1b	K14163	EPRS; bifunctional glutamyl/prolyl-tRNA synthetase [EC:6.1.1.17 6.1.1.15]	0	0	0	0	0
1a-2	K02492	hemA; glutamyl-tRNA reductase [EC:1.2.1.70]	1	1	1	0	0
[truncated: 3,814 more rows]

## Sheet: Table S9. Ali interpro
Table S9. Ali-BS5-314 genome annotations with InterProScan, PSORTb, SignalP, and KEGG.
gene_callers_id	contig	start	stop	direction	PSORTb_localization	SignalP	KEGG_ID	TIGRFAM	TIGRFAM (ACCESSION)	CDD	CDD (ACCESSION)	Pfam	Pfam (ACCESSION)	Notes	dna_sequence	aa_sequence
0	c_000000000001	0	582	r	OuterMembrane	LIPO						Flagellar L-ring protein	PF02107		ATGAAAGGATGGCCACTGTTCCTGCTGTTGTTGACTGCCTGCAGCAGCAAACCTTTTCCCGGCGCCAATTACGAAGATTGGCCTGAGGTCAATGCGGAGTATTTTTTGCAGGAGCAGGAAGTGGCTGGCAATAGCCCGGGTAGTCTGTACAGCGACCATTTTATGTTCGCCTTGTATGAGGACAAGCGGGCATATCGGGTCGGCGATATCCTGACCGTGGAGCTGAACGAGCGCACCCAATCCAGCAAGCAGGCCGATGCCAGCACAGGTCGTAGCACTAATATTAATGTCGGGGTACCGCTGGCTGGTAATCTGAATACCAGTGACGCGGCGCTGCAATTACGCTCCAATCAGGCGTTTGATGGTGAGAGCAGTGCCAGCCAGCAAAATTTTCTGCGC…	MKGWPLFLLLLTACSSKPFPGANYEDWPEVNAEYFLQEQEVAGNSPGSLYSDHFMFALYEDKRAYRVGDILTVELNERTQSSKQADASTGRSTNINVGVPLAGNLNTSDAALQLRSNQAFDGESSASQQNFLRGSITVRVTQVLPNGALAIRGEKWIRLNQGDEYLRLQGLVRPEDIDVTNRISSQRIADARIS
1	c_000000000001	592	1378	r	Extracellular	NO_SP	K02392	flgG_G_neg: flagellar basal-body rod protein FlgG	TIGR02488			Flagellar basal body rod FlgEFG protein C-terminal	PF06429		ATGAATGCAGCATTATGGGTAAGTAAAACCGGTCTGGCCGCACAGGATATGCGGATGACGACTATCTCCAATAACCTGGCCAACGTCAGCACTGTCGGTTTTAAAAAAGACCGGGTGGTATTTGAAGATCTGTTCTATCAGGTCCAGCGCCAACCGGGTACGCAGGCTGACGAGTTAAATCAGGTCCCGTCGGGTATCCAGGTCGGAACCGGGGTGCGGATCAATGGTACTCAGAAAATCTTCACCGAAGGCACCTTTGAAACAACCAATAATCAATTGGATGTCGCCATTGCCGGTCAGGGCTTTTTTCAGATCGAAAGCCCGGACGGAGAAATTCTCTATACCCGTAACGGCCAGTTTCAGCTAAATGCCGAGTCGCTCATCGTCAACAGTAACGGT…	MNAALWVSKTGLAAQDMRMTTISNNLANVSTVGFKKDRVVFEDLFYQVQRQPGTQADELNQVPSGIQVGTGVRINGTQKIFTEGTFETTNNQLDVAIAGQGFFQIESPDGEILYTRNGQFQLNAESLIVNSNGLPLAQNLDIPENATKVTIGRDGTVTAVIAGEVEPVEIGQILLVNFVNPAGLEALGGNLFRATAASGEAVEGVPGEEAYGSLQQFTLEGSNVSVVDEMVNMIAVQRAYEMNAKVVSAADDMLRFLNQNV
2	c_000000000001	1389	2124	r	Periplasmic	NO_SP	K02391	FlgEFG_subfam: flagellar hook-basal body protein	TIGR03506			Flagellar basal body rod FlgEFG protein C-terminal	PF06429		ATGGAACGCTTAATCTATACCGCAGTATCCGGCGCCGAGCTGGCGCAAACCGCGCTGCGGGTCACCGCCAACAATCTGGCTAACGTCAATACCGCAGGTTTTAAAGCCGATATTGAGCAAGCGCAATCGATGATGGTGGCGGGCAATGGTTTTCGCACCCGTTATCAGGCCCAGCTGATGCCGGTAGCAACGGATCTGGCCGCCGGAGCCATTATGGAAACCGGGCGTGATCTGGATCTGGTGGTTAGTGACGGCGGCTTTATTGCGGTACTGGATGCCAATGGCGAAGAAGCCTACACCCGGGCCGGTAATCTTCAGGTGACGGCTGATGGCCAGTTACAAGTAAGTGGCTATGCCGTGGCGGGTGCCCAGGGGCCCTTGGTGCTACCGGAGTTTGGT…	MERLIYTAVSGAELAQTALRVTANNLANVNTAGFKADIEQAQSMMVAGNGFRTRYQAQLMPVATDLAAGAIMETGRDLDLVVSDGGFIAVLDANGEEAYTRAGNLQVTADGQLQVSGYAVAGAQGPLVLPEFGDIDISADGTINLLPVGGGVIAQEGQIKLVRAQGQPMLKGLDGLLRPQDGAVLAADASVSVRSGMLEGSNVNAVEQMVATMNISRQFEMNIKMMKAADELAVTGNKLISGAS
3	c_000000000001	2134	3529	r	Extracellular	NO_SP	K02390	FlgEFG_subfam: flagellar hook-basal body protein	TIGR03506			Flagellar basal body protein FlaE	PF07559		ATGTCTATTCTGAACATCGGTCTGAGCGGTCTGGCCGCGTCGCAAAAAGCGCTGGAAGTCACCAGTAATAATATCGCTAACTCTGCCACCGCCGGCTATAAAAGTGCCACTGCCGAGTTCGCTGCCGTTTATAACGGTGGTCAGCGCGGTGGGGTGATGGTTAACGATATCCGGGAAAACTTTACCAAAACCGGCAATCTGGTGAATACCGGCTTTGCCTTGGATCTGGCGATAACCGGTAAGGGCTTTTTCGTGGTCTCCGACAACGGCCGGTTGGCCTATACTCAGGCCGGACAGTTTGGTCTGGATAACCAACAAAATATCGTCAACGCCAATGGCAATAATCTGCAGGGATACGGCATCGATCTGGAAGGCAATCTGGTGCCCGGGATCCTGACC…	MSILNIGLSGLAASQKALEVTSNNIANSATAGYKSATAEFAAVYNGGQRGGVMVNDIRENFTKTGNLVNTGFALDLAITGKGFFVVSDNGRLAYTQAGQFGLDNQQNIVNANGNNLQGYGIDLEGNLVPGILTNLKVEATNIPAKATARVDFSLNLSASSNVIPYPVNANPATGPLTDAEAFDPKNGSAYNFSQSTEVFDSLGNSHTLTQYFNHLGNNEWQVMYFVDGEPLVVDDPAVAPATSAQLGLPNGATLGTQWVKTESGYQAAAVATVTFGADGQMQPLGTLPAPLTAPDDNKVDPYNQREIVLNFAAAGAEPMSVTLDMVKTTQFGSAFAMYTNNADGYTAGEFTGVSVAENGMVFANFSNGANKLQGQVVLASFANMGGLENGNNNLWYASA…
4	c_000000000001	3538	4201	r	Extracellular	NO_SP	K02389					Flagellar hook capping protein - N-terminal region	PF03963		GTGACAGCAATCAGTGGTTTTGCCAACGCAACCGCGACGACGCAGACTAACCCGGTAGCCCGGAACAGCGTTGAAGCAGAAGGTCTGTCAACGATGTTTTTGGAATTACTGGTGGCGCAGATCCGGCACCAGAATCCGCTGGACCCGCTGGATGGGACCCAGTACGTCAGTCAGCTCGCCGAATTCGCCAACGTCGAAAGCTTACAGGCGATGAAAATCAGCCTGAATAAAAACAGCAATCTGTTAGATAGCTTGCAAGCGCTGGAGGCGACGGCCTTGGTCGGCACCCTGGTCGATGTCAAAGCCGATGCCGTGGTGCTGGAGCAGCGCGCCGCAGTGCGTGGTGCCATTAACCTTGGCGTTGAAGCCGAGGCGGTCAACGTCAAACTCTACAGCGCC…	VTAISGFANATATTQTNPVARNSVEAEGLSTMFLELLVAQIRHQNPLDPLDGTQYVSQLAEFANVESLQAMKISLNKNSNLLDSLQALEATALVGTLVDVKADAVVLEQRAAVRGAINLGVEAEAVNVKLYSADGNLVSEQQLAYSGVGTLRFEFPAQAVGGYYVQATATINGRPQPLQTWLSGEVERVSVGASKDDIMLQVNGLGNHGLLEINQLAYKG
5	c_000000000001	4213	4630	r	Periplasmic	NO_SP	K02388	FlgC: flagellar basal-body rod protein FlgC	TIGR01395			Flagellar basal body rod FlgEFG protein C-terminal	PF06429		ATGTCATTTTCAGCAATTTATGATGTCAGTGGCAGTGCCATGCGGGCACAGGTGATGCGGCTGGACACTATCGCCTCCAATATGGCGAATGCCAATACCGCAGCTGCCACTGAAGCCGGCGCATACCGGGCGTTAAAGCCGGTATTTGCTGCGCTCTACAGCCAGACGGCCGAAAAGCAGAGTTTATCAGCGCAGGTGCAAATGCTGGGTGTGACCGCATCCGATCGCACCGTTGAACAGCGCTTTGAACCAAACAATCCGTTGGCGAATGCTGATGGTTACGTGTTTTATTCCAACGTCAATCCACTGGAAGAAATGGCCGATATGATGGCCGCGTCACGCAGCTATCAAACCTCAGTCGAGGTGATGAGCCGGGTTGCCAGTATGCAGCAGAGTATT…	MSFSAIYDVSGSAMRAQVMRLDTIASNMANANTAAATEAGAYRALKPVFAALYSQTAEKQSLSAQVQMLGVTASDRTVEQRFEPNNPLANADGYVFYSNVNPLEEMADMMAASRSYQTSVEVMSRVASMQQSILRLGQ
6	c_000000000001	4632	5004	r	Periplasmic	NO_SP	K02387	FlgB: flagellar basal-body rod protein FlgB	TIGR01396			Flagella basal body rod protein	PF00460		GTGGAGATTTTCGGGAAAGCATTAGGAGTGCATCCATTTGCATTACAACTGCGATTAGAGCGTGCCGAAATTATTGCAGGCAATCTGGCGAATGTCGACACACCTGGTTTTTTAGCCCGGGACATCGACTATCAGCAGATCCTGCAACAGGTAGAAAGTGGGATCCAGGCCGGTCAGAGCCGGCCGGCATTACCTGAGTTGGGACATGAACTGTTGTACCGGGTGCCATATCAAGCTGCTGCCGATGGCAATACCGCAGAGTTGAATGTGGAACAGGCAAAATTTGCCGGGAACAGTATGGATTTTCAAACCAGTTTTACGTTTTTAAATATGAAGATCAGTGGCTTGCATAAAGCTATTCGCGGAGAGTAA	VEIFGKALGVHPFALQLRLERAEIIAGNLANVDTPGFLARDIDYQQILQQVESGIQAGQSRPALPELGHELLYRVPYQAAADGNTAELNVEQAKFAGNSMDFQTSFTFLNMKISGLHKAIRGE
7	c_000000000001	5033	5873	f	Unknown	NO_SP	K02386	flgA_cterm: flagella basal body P-ring formation protein FlgA	TIGR03170	SAF_CpaB_FlgA_like	cd11614	Chaperone for flagella basal body P-ring formation	PF13144		ATGACCACTAGGTTAGTGACTCAGGGCATCAAGCTTTGTGCCAGCTTTTCAAGCTCAATAAGTTCAATAGCTTACAGAAATTCACTGCGTATTTTTTACGCCAAAGCGGAAGCAATACTTCCGCTACGGAATTGCCTGCACTTCCTGCTCTTAACCATGCTGGGGCTGTCTGCGCTACCCGTTGTTGCAAAGTCAGTTGAGCAACAGCTACATGAACAGAGTTCTCGCGAGCTACAGCGTTACTTACAACAAGTGGGCACTAAAGCCCAAAAGCAGCAGATTGATGTAAAGGTATCAGGGGCAGCGGCCGGCATGCCGGATTGTCCAAGCCTGCACATTAGCCGGCGGCAGGCGCAGGAGCCACCATTAGGCCGGCTGAGTTATCAGTTGCAATGCACG…	MTTRLVTQGIKLCASFSSSISSIAYRNSLRIFYAKAEAILPLRNCLHFLLLTMLGLSALPVVAKSVEQQLHEQSSRELQRYLQQVGTKAQKQQIDVKVSGAAAGMPDCPSLHISRRQAQEPPLGRLSYQLQCTAPGQHWQGRAVVQIKVWVNLVVASRTIERDEILHPDMLQLAPYEISQLRHGFELATEALQGLKVRRRISTGQPVGRHLLSQHFLVNNGAIITIAVNLDGFSASTQGTALENGQLGQKIKVRNNSSGMTIEAVVTGENLVETIAKRN
8	c_000000000001	5931	6249	f	Unknown	NO_SP									ATGAATATTGATGCCAATAACTCTTTGCAACTATCAGCTGTTAACAAAGTCAGCCATGAGCAACAACCGGTAGTACCACCGCAGCAGGATGCAGTAAAGCGGGTTACCGATAAAGCGGAATCGAGTCAGGTGAGTGCCTCCAGTCAGCAGCTGCAGCAATCTTTCAGTAATCTGGCGAATACCAGCGATGTAGACCTTGACAAGGTATCGCTGATCCAGAAAGCTCTGGCTGAAGATAAACTGGCGTTGCAGGATGAACAATTAATTGAATCCATGCTGGACATGCATAAGAACGTGCTGGATCTGTTCAAGCGATGA	MNIDANNSLQLSAVNKVSHEQQPVVPPQQDAVKRVTDKAESSQVSASSQQLQQSFSNLANTSDVDLDKVSLIQKALAEDKLALQDEQLIESMLDMHKNVLDLFKR
9	c_000000000001	6245	6683	f	Unknown	NO_SP	K02399					FlgN protein	PF05130		ATGAAAAACCAGATGGTAAAGCAGGTTGTCAGTAGCCTGCAGCAAGACAAAAGGCGCCTGGATACTCTGACCACAGTGTTGCAACTGCAGTACGAGGCGATGAGTGAACGCAATACCGTGCAACTGGAAACGCTGAATCAGCAGGCTCTGGCACTGATGGAAGCTCTCAGCCACAGTCATCAGCAACGCGAACAATGGTTTTCCCTGCTGGGGCTGCGTGCGGATAAACCGGGGATGCAACAACTGGTCAGCCTCCTGCCAGCGGCGGTGCAACCCGCGGTGCAACGCCTGCTGCATGAATTGGCAGTGAAATCGCGGCTTTGTCACTCACTGAATGAGAAAAGCGGTAAGTTGCTGGCGGCGCAACGTGAATTACTGGGTAAGCTCACCGGACTAAGC…	MKNQMVKQVVSSLQQDKRRLDTLTTVLQLQYEAMSERNTVQLETLNQQALALMEALSHSHQQREQWFSLLGLRADKPGMQQLVSLLPAAVQPAVQRLLHELAVKSRLCHSLNEKSGKLLAAQRELLGKLTGLSKQDHYPAMPFVR
10	c_000000000001	6709	7099	f	Unknown	NO_SP	K_NA					Polymer-forming cytoskeletal	PF04519		ATGCCTTTTTTCTCTAAACACCAACCCGCCGCTATCCAACAGATGACTCTGATCTCCGGCACCTGCGCGCTTGAGGGCAAGTTGGAGCTGAGTGGCGAACTACAAATCTCAGGTACTTTTAAAGGTGATATCGTCAGTAGCAGTAATGTCATTATCGCTGCCGGCGCCAAAGTACAAGGTGAGATCCGGGCAGCTAAACTTTTTATCAAAGGCGAATTTAGCGGTCAGTGCACCGTGCCGGCAATTCATATTTTACAATCAGCGGCAGTAACAGGTACCTTATATACCAATGAACTGAGTATTGAACCTGGTGCCAGTTTTATCGGGCAAAGCTGCCCCTATCAGTTTGAAGATCCCCCTCTGCTACCAGAGAACTCCCTGACAGACTAA	MPFFSKHQPAAIQQMTLISGTCALEGKLELSGELQISGTFKGDIVSSSNVIIAAGAKVQGEIRAAKLFIKGEFSGQCTVPAIHILQSAAVTGTLYTNELSIEPGASFIGQSCPYQFEDPPLLPENSLTD
11	c_000000000001	7127	8303	f	CytoplasmicMembrane	NO_SP	K_NA	GGDEF: diguanylate cyclase (GGDEF) domain	TIGR00254	GGDEF	cd01949	Diguanylate cyclase, GGDEF domain	PF00990		GTGCCCCTGATCATTTTATCACCTGTGCTGCTGTTACTTCTGGCTCAGGGAGTGGCGCCCGACCTGGCGCTATTTAGCCTACTGCCTTTTCCACAAACCGGTTATATCGCGTTGGCCAGCATTGGTCTGCTTAGCCTGCTGATGCGGCAAACCGACTGGTTTTACTGGCTGGCTCTGTTAGCCACTTACTTCTGGCTCACGCAAAACACAGCAGCTATCGGCGAGTTACCGCTATTACCCTTACTGTGTGCGCTGCTGATGTTGCTTTTGGCCCTGATCCCCAAACCTTCACCGCTAAAACCATCCGGGCTGGCCTTGCTGCTGACAGGGCCTTTGTTATTGCTGCTTGGTCAGTATTTGCCATTAGCTGCCGCAGTGCAGCGGGCGGACTTACCCGCT…	VPLIILSPVLLLLLAQGVAPDLALFSLLPFPQTGYIALASIGLLSLLMRQTDWFYWLALLATYFWLTQNTAAIGELPLLPLLCALLMLLLALIPKPSPLKPSGLALLLTGPLLLLLGQYLPLAAAVQRADLPAVVLQAPVSGSSLTWLHGWCFSILAGLWLIAINLKPRKAAYWGEFAIFLALVLDLALPAGTALANWPLVAACLAILLALAFQMLHLAYIDELTQLPQRRALMAHLNRLGRNSAVCMLDVDHFKKFNDTYGHDVGDQVLKLLGSILGKVKGLTAYRYGGEEFTLVFSHNKKAALEEKLEEVRLAIADYPLVIRNDSRPKDSNAGKKARGSNGAEKTVNVTISLGCCVKQKGEPVMQLLKRADEALYAAKKAGRNTFVLKA
12	c_000000000001	8358	10584	r	Unknown	SP	K03782	cat_per_HPI: catalase/peroxidase HPI	TIGR00198	catalase_peroxidase_2	cd08200	Peroxidase	PF00141		ATGACCAATAAAAAACGCCCAATTTTGTCCGCTTTAACGCTGGCAGTAACCCTTGCCATTGGCTCAAGTGCCGCTGTTGCCAAAGCAGGGATGACCGACAATCAGTTCTGGTGGCCGGAGCAACTGAATCTGGCGCCGCTGCGCCAGCACAGCGTCGAATCTAACCCTTATGGCCCCAACTTCAATTACGCCGAGCAGTTTAAAACCCTCGATCTGGCGGCGGTAAAAAAAGATATTGAAACCCTGCTGACGACGTCGCAGGACTGGTGGCCTGCTGACTGGGGACACTATGGTCCCTTTATGATCCGGATGGCCTGGCATAGTGCCGGCGTATACCGGATCTTCGATGGCCGCGGTGGTGCCAATGGCGGCCAGCAACGTTTTGAACCGCTAAACAGC…	MTNKKRPILSALTLAVTLAIGSSAAVAKAGMTDNQFWWPEQLNLAPLRQHSVESNPYGPNFNYAEQFKTLDLAAVKKDIETLLTTSQDWWPADWGHYGPFMIRMAWHSAGVYRIFDGRGGANGGQQRFEPLNSWPDNANLDKARRLLWPIKQKYGSKISWADLMVLTGNVALESMGFKTYGFAGGRTDDWEAEIVNWGAEKQWLDSKRYNEKGELAKPLGATQMGLIYVNPEGPNGVPDPLASAKEIRDTFGRMAMTDEETVALIAGGHTFGKAHGAHKPEDCVGKEPAAAGLEEQGMGWTSKCGKGNAEDTVTSGLEGAWSANPTRWTTQYLDNLFAFDWVQTRSPGGHIQWIPANGQAANLVPDAHIAGKRSAPIMFTTDIALKEDPIYREISLRFK…
13	c_000000000001	10849	11458	r	Unknown	NO_SP									ATGTTAAGTTACTTCCAGCAACAACGTCTGACTTTACAAAGTGGCACTGCCTTGCCGGCGACGCAGTCTTTACTGCAGTTAGCCGGGCAGGCGGAGCTTGAGGCGACGCTCAATCCCAAGCCTGATGCCGCTGCCGTGCTGGCAGCGATAGCGCAGGCCTATCAGGACGGCTATGAGCAGCAGGCGTCAACCGAGTTTGAACTACAAGGTATTGCTTTTGCCGGCAGTGGCGACCCTTTGTTGGCCCTGGAGCTGCTGTCACAAGTATTACCGGCTTTTAAAGCACAGCGCCATGGTGTGCCGGTTACACTGGTGACTTATGGCCTGGTGCCGGCTGCAGAGGCAGAACAGCTATGCCAGCAGTTAGTGGCGCTGGAAGTCGAGCGGCTGGAAATCTAT…	MLSYFQQQRLTLQSGTALPATQSLLQLAGQAELEATLNPKPDAAAVLAAIAQAYQDGYEQQASTEFELQGIAFAGSGDPLLALELLSQVLPAFKAQRHGVPVTLVTYGLVPAAEAEQLCQQLVALEVERLEIYFPAANPPAYQQAVQPQQYGFADVCQFIHTAAEAGLQVSCFAYAPVKQASEIRALAKELGARDWQLRDPG
14	c_000000000001	11519	12056	r	Unknown	NO_SP	K_NA								ATGCAGCACTTTCCAATACTTGACCGCGATAGCGCCCCGGAACAAAGCCAGATCTTACTGGATGCTACCGCCAAAACGATGGGCCGAGTACCAAACTTATTCGCCGTTATGGCGGCTGCGCCTGGCTTACTGGCCGGCTACCAGCAGTTGCATCAGTTGGTGATGGAGAACAGCTTTAATGCCACGGAAAAAACCGTGGTTTGGCAAACCATTAACTTAGAACATGGCTGTCATTATTGTGTGCCGGCACACGCTGCCATTGCGGCCATGCTTAAGGTAGAGCCCGCTATAGATCAAGCTTTGCGGCAGCGGCAACCGTTACCAGAGCCGTTAGCTAGTTTGCAGCACTTTACGCAGTTAATGGTGCAACAGCGCGGCCAGGTCAGCGAGCAGGATGTG…	MQHFPILDRDSAPEQSQILLDATAKTMGRVPNLFAVMAAAPGLLAGYQQLHQLVMENSFNATEKTVVWQTINLEHGCHYCVPAHAAIAAMLKVEPAIDQALRQRQPLPEPLASLQHFTQLMVQQRGQVSEQDVAQFLSAGYQPRQVLEIVQMIAQKVMSNYTNHLAQTPLDEAFRAFA
15	c_000000000001	12069	12972	r	CytoplasmicMembrane	NO_SP						Acetyltransferase (GNAT) domain	PF13444		ATGCAGCAGGCTATACCTCTTGCGGCCGCAGTCGCGGCTGAGTCGATGCAAGCTGAGTTAGGCGGGTTAACACCGTTGGCGACTTTCCGTGGGCTACTTATTTTTAGTGCCGATGCGTCGGATATCCCCAGTACAATGCAGGAGATCGGCCGGATCCGCGAAGCGGTATTTCGCCAGGCTGGCGCGGGGCGCAACCTGCCACGGGATCTTGATGATCTGGATTACACCGCTCCTGCTTACCAGCAGTTACTGGTTTGGGATCCTGAGCGACTGCAACTGGTCGCCATGTATCGCTATCAATTGGGGTGGTTGGCGGCCGATGCGGGGCTACACATTTTACGGACCAGTCAATTATTTAGGTATAGCGAGGCTTTTCGTGCTCAGGTCTTGCCTTACGCT…	MQQAIPLAAAVAAESMQAELGGLTPLATFRGLLIFSADASDIPSTMQEIGRIREAVFRQAGAGRNLPRDLDDLDYTAPAYQQLLVWDPERLQLVAMYRYQLGWLAADAGLHILRTSQLFRYSEAFRAQVLPYAIELGRSVVNPAAAAHTLGFFALWLGLGALLRRHPRLQYFFGNVTLYPQLGEAAMQHIVQFCQQLYPPPEPMLQALPELLYRSKPMMVDAELLHSAPSERIKALQYGLQALHCRVPPVLQSYLSVGNGIWFDDAALDLDFGAAYEQSIIVPLHALSHAFRQRFLDCQL
16	c_000000000001	12931	14542	r	Unknown	NO_SP	K_NA					Transport and Golgi organisation 2	PF05742		ATGTGCACCTTAAGCTGGCAATACCGGGAAGACGGTTTACATTTGCTGTTTAATCGTGACGAGCAAATACAGCGTCCGGCGGCCCTGTTACCAGAGCGCTATCAGGAAAACGGTGTCACAGCATTAATGCCGCTTGATCCTGTGGCCGGTGGCAGTTGGCTGGCAGTTAATGAACTCGGACAAGTTTGGTGTCTGTTAAATGACTATACCAAAGGAAGTCGAGTGGCTACAGCAGGTTTATCCAGTAGGGGCATGTTGATTAAAGCACTGGCGCATATGTCGGCACGTCAGCAGCAAGATACCCTGCTACAGGTGGATAAACTGCAAGCCTATGCCCCCTTTAAACTGGTGTTATTTCAACAGCTGCAAGAGCCGATCGTCTGGCATTGGAATGGCCGT…	MCTLSWQYREDGLHLLFNRDEQIQRPAALLPERYQENGVTALMPLDPVAGGSWLAVNELGQVWCLLNDYTKGSRVATAGLSSRGMLIKALAHMSARQQQDTLLQVDKLQAYAPFKLVLFQQLQEPIVWHWNGRSLTQHLAVRSPISSSSKLPGVIPALRRWYWRAKVKDITTAAELLTLQRSSKPINAFCGLAMQRSTSQTVSTCYLHCDANGVNFRYWHGHPNTQQLQPDTSLQLTWTTALHLQHSGYRPIDLPQLAKSAVPAFAARLRPWQWYGLQHCLAQRQLNQALQQLSAQPDQRFCDSALQYLRVEPQLVACRWPSAESRPVFVANHPTGGLDGLMLIALLQKRYPNLQVVANDLLQAIVPLQANILPVSVFGKPAAAVPQLTAAFASGQPLL…
17	c_000000000001	14529	15024	r	Unknown	NO_SP	K_NA								GTGCTACAGCAGATTATTGAACAAAACTTCAGTCAACTTGGTTATATCGACGGTATTCTTCGACAGGTTAGTGCTGCTGATTACCAAAAAGTTCTGGCGCTACCCGGCGAGCCAAGTGTTGGCAAGCACGTACGGCATGTGTTGGGACATTATCAACAGCTGCAACAAGGGCTGCAAACCGGGATGCTGGATTATCGCCAGCGTGAACGGCAACAGCTGATTGAAACAAACCCACTCGCCGCTTTAGGGTTGTTACAACAACAACTTGACTGGCTAGCAACATTAGCAGGCTGTGAAGCAATACCAATATTTCATTACCAGTGTGCTGAGGGAAAAGGTCATAGCTGTTTGCTACGGGAGCTGGATTTTGTTGCCAGCCATACTGTGCATCATCTGGCA…	VLQQIIEQNFSQLGYIDGILRQVSAADYQKVLALPGEPSVGKHVRHVLGHYQQLQQGLQTGMLDYRQRERQQLIETNPLAALGLLQQQLDWLATLAGCEAIPIFHYQCAEGKGHSCLLRELDFVASHTVHHLAILQIVLLQLGYQLPAEAGVHSSTLEYRRCAP
18	c_000000000001	15027	15243	r	CytoplasmicMembrane	NO_SP	K_NA								ATGCGTCGGCTGTTTAGCGTTATAACCAGCCGGCATATTGTACTTGCCGCCATCAAAGTGTCTTTAATAGTGGGTACGTTATTGAATCTGATTAACCAATTTGATGCCTTGTTGGGTGAACAGGAGTGGCGTTTGGGCATGGCAGTGCTCAACTACCTGGTACCCTATCTGGTCTCCTCATACAGCGGCGCGGTACAAATAATCAAAAAGGAATAG	MRRLFSVITSRHIVLAAIKVSLIVGTLLNLINQFDALLGEQEWRLGMAVLNYLVPYLVSSYSGAVQIIKKE
19	c_000000000001	15226	16159	r	Cytoplasmic	NO_SP	K_NA			HDc	cd00077	HD domain	PF01966		GTGCTTAACTGGTTTAGACGTCAAAAATATAGCGATCCGGCTGTGGTAGATACCAATCAACTTAGCAAAGACTTGCTTGCCAGCTTAATGGTGATGGCATGGTTTGTTGAGGCCAAAGATCCTTACACAGGAGGACACTTATGGCGGGTATCCCGTTACGCAAATTTGTTGGCACGGGCAGGCTTACTGCCGGAGGCAGACGTTGCAAGGATTACATTAGGTGGCTTTTTGCATGACTTGGGTAAGGTGGCTGTGCCCGATGCAGTATTGGGAAAATCTGGCAAGTTGTCTGATGATGAATTCGCCATCATAAGAACGCATCCTGAAGCCGGTGGGCGTTTGTTAGCCGGGCACCCGCTCGGTCATTTGGTACGGCCAGCGGTCGAACTTCATCATGAA…	VLNWFRRQKYSDPAVVDTNQLSKDLLASLMVMAWFVEAKDPYTGGHLWRVSRYANLLARAGLLPEADVARITLGGFLHDLGKVAVPDAVLGKSGKLSDDEFAIIRTHPEAGGRLLAGHPLGHLVRPAVELHHERPDGKGYPYGLTAAMIPTDAAIVSICDAFDAMTSLRPYRQPLPLEKVLAILRQETGTQFNSFWCARFIDLAEQGAFTDILGHTDDGIPLHTCPHCGPTVVRQRHHHAGDVLACNLCHSEMRLVEQQGQLAVVATGKKAPADLQQPQADKVLIKNIIEASLAQIPITQLVRLSDASAV
20	c_000000000001	16187	16637	r	Unknown	NO_SP	K_NA								ATGACACAAATTCTTCTTGCCAGGCCACATCCTTTTATCGTGTCAGAAATGCTGCCTTTTTTGCAGCAAAATAATATTGCAGCTGAAAAATTGGAGAGGTTGGCTGAGCTTGAGCACAAAATTGTACGCAGTAAAGCAGCTGTGATTTCGCTAGCGCTGTCATCACCCTTACCAGAGTCTGCTGAACAGGTTTTAGCGGCGATTAAACAACTTAATCCTCGCTTACCGCTGGTGTTCGCCAGTATGTTGCCTTTGGAGCGTGTGCAGCGCCAATTGCTACAGCTACTGCAGCCTTATGATGCCGCTCCTGCTATTTTAGCTGTCGGATCTGTGGTAGGTATGGCAACTCCCGGGCGGAGCAACACCGCTTTGTATTTCAGTAAAGATGATTTAGCCGAT…	MTQILLARPHPFIVSEMLPFLQQNNIAAEKLERLAELEHKIVRSKAAVISLALSSPLPESAEQVLAAIKQLNPRLPLVFASMLPLERVQRQLLQLLQPYDAAPAILAVGSVVGMATPGRSNTALYFSKDDLADPQIRSAFAKLLQAHIH
21	c_000000000001	16732	17653	f	Cytoplasmic	NO_SP	K_NA					Cupin	PF12852		ATGACCAAAACAACGCCCTTATCAACTGAAACACCGGAAGCGCTGGAGCAGCTGCTGGGGCAATTGGCGTTTGGGTCAGAATTACATTTTGAATCTGGCTTTTGCGATAACTGGAATATGCTAAGTAGTAAGTCTGACAAAGCTGCTTTGCATGTCGTAACGGCTGGCAAATTGTGGATGGCCATTCCTGGTAAATTGCAGGAACAAATTCAGTTGCATGCCGGTGATGCCATTTTTTTTAGTCATAGCATTCGGCACTGGCTGAGTGATCAACCTGTTACCGAACATACCCAAAAAGTTGAGCTAGCGCCCTACTGTGTACCTGAACATCTCGAGCGAGGCTTGGTTTGTTACGATATCAGCATTGAATCGCCACTTACCGCGAATTTATTTCAGGTA…	MTKTTPLSTETPEALEQLLGQLAFGSELHFESGFCDNWNMLSSKSDKAALHVVTAGKLWMAIPGKLQEQIQLHAGDAIFFSHSIRHWLSDQPVTEHTQKVELAPYCVPEHLERGLVCYDISIESPLTANLFQVMPDYIHLPAHAQKGQLGPLIHLIQSEAKARQPGYQAAISRLSDVVVLHLLRQLLTDDSINHGMLAALKDPALRRVVLAIMAKPEAEWTVESMAALAFLSKSAFAERCHKVMQTTAKALLDTLRLQRCRYLLIHTEQSLDRIAEQVGYQSATAFIRFFKQQHGISPGDFRSLQN
22	c_000000000001	17766	18201	f	Unknown	SP	K_NA			TRX_family	cd02947	Thioredoxin	PF00085		ATGAACATTAAAATCCTTACCACTGCTGGCGTTGCTGTACTGGCTATTTTAGCTGCCGTATTCTTTTTTAATCCGGCTACTGCTGCAGCCGAACATCTGGCTAAGCATAAACAACCCTTTACTGAAGAGGTATTCCGCCAAGCGCAAGCAGACAATAAGCTGGTATTAATTGACGTTTTCGCCCCCTGGTGTCCAACGTGCCGCAAGCAACACAAGGTATTAAACGACTATTTTGCCGCTAATCCCAACAGCGAAATTCTGGTGTTAGAGGTCGATTTTGATAACCAGAAAGATTGGGTAACCTATTTTAAAGCGCCGCGCCAATCCACCTTAGTTTTATACCGTGGCGAACAACAAGTATGGTTTAACGTTGCAGAAACTCGTCAAAAACCGCTATTT…	MNIKILTTAGVAVLAILAAVFFFNPATAAAEHLAKHKQPFTEEVFRQAQADNKLVLIDVFAPWCPTCRKQHKVLNDYFAANPNSEILVLEVDFDNQKDWVTYFKAPRQSTLVLYRGEQQVWFNVAETRQKPLFAALSDHDKGVN
23	c_000000000001	18203	18905	f	CytoplasmicMembrane	NO_SP	K_NA					Cytochrome C biogenesis protein transmembrane region	PF02683		ATGGAGTTTACCGCCATTCCTCTGGCACTGTTAGCAGGCTTATTAAGCCTGCTTTCACCCTGTGTACTGCCGATGATTCCGGCAGTAACCGCCTCAGCGATGCGAGCATCGCGCACCGGTGTCTGGTTTTTAGCAGCAGGCTTAGCACTAACCTTCGCCATTGGCGGGTCACTGCTGACATACCTGCTGCTAAGTGCAGGATTATCGCCCGATATTATGCGCACCTTCGCTGCTTGGTTTATGCTGGCAATGGGTTTGGTGCTAACCGTTGAGTGGTTATCGATGCAGTTTTCAAACCTGCTATCCCGCCTAACCAGCCGTTTACCGGCCGGTGGTCAGATTAATGAAAGTAGCGAGCATCCCGCATTTCAGTTTATGGTCGGCGGCTCACTTGGTCTG…	MEFTAIPLALLAGLLSLLSPCVLPMIPAVTASAMRASRTGVWFLAAGLALTFAIGGSLLTYLLLSAGLSPDIMRTFAAWFMLAMGLVLTVEWLSMQFSNLLSRLTSRLPAGGQINESSEHPAFQFMVGGSLGLVWLPCVGPTLGAAIALASTGQNMFMSFSVMLAFGLGTALPLVAIGYAAGVKLSKLRSSGSFGRKLLGYALLLIALMIFTGFDKVMETWAIDYLPDWVSSI
24	c_000000000001	19177	20215	f	Cytoplasmic	NO_SP	K07486					Transposase IS116/IS110/IS902 family	PF02371		ATGGAACAGTCTATACGTTGTGGGGTCGATATTGCAAAGATCGTGTTTCAAATTCATGGCGTTAATGCTAAATCTGGTGAAACCATCATGGTTAAAAAGTTAGCCAGAAACGAAATGCTGCGATATTTTGCCAATAAACCACCGATGCTTATCGGCATTGAAGCCTGCAGTGGCTCGCATTACTGGGCGCGTGAGCTCACTAAGCTTGGCCATACGGTAAAGCTGATGACACCGCAATATGTTGCACCCTATCGGCGTGGCGGTAAAAACGATGCCAATGATGCAGAAGCCATTTGTGAAGCGTTAGCCAGACCGAATATGCGCTTTGTTGCCGTTAAATCAGAATCACAACAAGCTGTGCTCGTCATGCACCGTATGCGCGACCAGTGGGTACGGGAA…	MEQSIRCGVDIAKIVFQIHGVNAKSGETIMVKKLARNEMLRYFANKPPMLIGIEACSGSHYWARELTKLGHTVKLMTPQYVAPYRRGGKNDANDAEAICEALARPNMRFVAVKSESQQAVLVMHRMRDQWVRERTSLMNQIRSYLHEFGIVINQGRAALAKTLPLVAESEILPLLFRQSIADLADRLTDLETRITALNKRIEDWSKQDTIAKALLELCGVGSITASAAVATAGDVSVFKNGRQFAAWLGLVPKQNSSGGKTQLGAITKRGDRYLRTLLVQGARTVMLAASRAQKSTQTTPMFDWIYKLQERRPNNVVAVAIAAKQARMLWAIMAKQQQDALGLAI
25	c_000000000001	20682	21411	f	Unknown	NO_SP	K_NA								ATGTCAACCGAGGTAATGTACCTACCGGATCCTGACCAACCGGCGTTGCTGGCCGCTATCACCCTGCTCAAAAGCACTGCCGCCCTCCCCCTTGCAACCTTTAGCCCTTACCTGGCCAAACGCTTCACTCACCGGGCAAAATTTTTACCCAACAACTTAGCTGATACCGTACTGCCAGAACTAAGTCGCCTGGTCGCCGCGCAGCACGCCCAGTTAATCCAACTGGCACCGGAGCAGATTTCGCAACTGGCGATCTGGGTTGCCCAGGGCGATCAACAGCAATGGGCAAGAACAACCTGGCGCGCTGAGTTAGCAAGCTGGCTAAAACCTGCCAGTACAGGTGAAGGTTTAACGCTGCCCGGCGTCATTCAACCTTTTGCCAGCTGGCTAATACGCCGG…	MSTEVMYLPDPDQPALLAAITLLKSTAALPLATFSPYLAKRFTHRAKFLPNNLADTVLPELSRLVAAQHAQLIQLAPEQISQLAIWVAQGDQQQWARTTWRAELASWLKPASTGEGLTLPGVIQPFASWLIRRANLGKMVANSNRQLCLNSAVVCLLCTQNDKARDWLGAGEALQQLLLQAAVHGLQASYLNQPLQEPNLRQRVSQLFGNQAPQMLIRLGYPATKATARIRRRPHFTTSSGD
26	c_000000000001	21415	22237	f	CytoplasmicMembrane	SP	K_NA								ATGTTGTGGTTTGTTATCTTATTGCCGATGTTTGCGTTGCTCCTGCTACGCTTTTCCGACACCAGCCGGGAGCAGCACCATATTAACTATTTGCGGCAACAGCAACCCCGGCAACCGCCGCAATTTGCCACCAGCATGCTGACAGAGCAACCGGAAGGCGTTCAACGTTACTTCAATTTTAGTATCGCAGCCGGGACGCCCCTTTACCGCGTAGCAGATATCCGAATGCAAGGCTGGTTCTCGCTGGGGAATAAACAAGCCCCCAATTATCTGCGCATGTCTGCCAGGCAAGTTTTGGCGGCGCCAACCGGTTTTATCTGGCAAATGCAGGCCCAGAAAGGCTGGCTAAGACTTTCAGGTTCAGACAGTGAAAGCTGGACTCGTTTTTGGCTGTTCGGC…	MLWFVILLPMFALLLLRFSDTSREQHHINYLRQQQPRQPPQFATSMLTEQPEGVQRYFNFSIAAGTPLYRVADIRMQGWFSLGNKQAPNYLRMSARQVLAAPTGFIWQMQAQKGWLRLSGSDSESWTRFWLFGIVPVARFGANADHQRAAFGRYIAEALFWSPAALLPAPGIVWRQLSSTEIEVTVQYQQLCQSAVLTLKENGEPSAVTFQRWSNANPEKIYREQPFGGYLSQFKDFAGFRLPTHVEAGNQFGSNDYFPFFIADITNIYFNND
27	c_000000000001	22327	24247	f	CytoplasmicMembrane	NO_SP	K03406			MCP_signal	cd11386	Methyl-accepting chemotaxis protein (MCP) signalling domain	PF00015		ATGCTCAACACTCTGCTAAACAACTTTTCGATCGGCAAACGAATAGGCCTTGGCTTTACCATAGTCCTACTATTGATGGCGGGTATGATAGTACCTGTAGTGTCTTATCAAATTAACTCGACCATTCACACTGCCGAAGAGAGTGAGCTACGACAACTTGCCATTAGTGCCGAAGCAGAGATCGCATCTGAAGGCAGGTTAGCAGTCGCCCTAAGTACTTTTTATGCTAACATCAGCTCGTTACAACAGGCTTTTGCCGATAGCGAACGCGACTACCTGACGACGCAATTACAACCTGCCTTTGCAGTAATGCGTGAGAAATTTGGCGCTGTGCAGTTTCAAATCCATACCCCACCTGCTACGTCATGGCTAAGAGTACATCGACCGGATCGCTTCGGA…	MLNTLLNNFSIGKRIGLGFTIVLLLMAGMIVPVVSYQINSTIHTAEESELRQLAISAEAEIASEGRLAVALSTFYANISSLQQAFADSERDYLTTQLQPAFAVMREKFGAVQFQIHTPPATSWLRVHRPDRFGDDLSGFRQTVVETNRSQRAVQGLEFGAEGLGIRGISPIMLSGRHLGSVEFGMSFGQPFFEQFKTKYGVDLALYLIDSNAFKRFGGSRDGDALVTNTTLQQALQSSQIERVTTANGQFAVLVNPVKDYSGKVIGVLEVSMDRSTYVTALNQARMVTLGVSALAIIIGLVLAYFISQTITVPINSAFNAMHDIAQGEGDLTCRLPQAGNNEIAALAGAFNQFAAKVQTMVQQIRSSVEQISTASEEMSSITDQTSKEVIRQQSETAQV…
28	c_000000000001	24512	26093	f	CytoplasmicMembrane	NO_SP	K03776	sensory_box: PAS domain S-box protein	TIGR00229	MCP_signal	cd11386	Methyl-accepting chemotaxis protein (MCP) signalling domain	PF00015		ATGAAAAAGAATTTACCGGTAACGGGTCTAGAACTAAGTTTTTCACCTAAAGCCAATATATTATCTACGACAAATCTTGAGGGTAAAATCACCTACATTAACAAAGACTTTATTGACATCAGCGGCTTCACCAAAGAAGAGTTAATTGGTCAGAACCATCATATTGTTCGCCACCCGGATATGCCGCCCGCAGTATTTAAAATGTTTTGGGCTGATTTACGCGCCGAAAAATCCTGGATGGGTATTGTAAAAAACCGATGCAAAAACGGTGACCATTACTGGGTTGATGCTTATGCTACGCCAATTAAAAAGAATGGTAGAACCGAGGAATATCAATCAGTAAGGCGTAAAGCGAAACCCGAATTTATTGCTCGTGCAGAAGAAGTTTACGCCGCAATC…	MKKNLPVTGLELSFSPKANILSTTNLEGKITYINKDFIDISGFTKEELIGQNHHIVRHPDMPPAVFKMFWADLRAEKSWMGIVKNRCKNGDHYWVDAYATPIKKNGRTEEYQSVRRKAKPEFIARAEEVYAAIQAGKSLRKLEDSLSLPTKITFALIASLLLPVLVYVLNYSALFVLLATIFSTLVVCAAIFAFSQPLLLALQKLKTISEDKVARYVYSGRNDEAGTLLLAVKKLESENAALIGRINDMSSTLSENAQSLSAAVTQSENGTLRQFEQTEQVATAMEQMAVSIQSVSINAAETSTASADGLAIANSGKQVVDENASTINELKRLIHSASQVINNVAVSSNEIEKILDVILAIADQTNLLALNAAIEAARAGELGRGFAVVADEVRSLANR…
29	c_000000000001	26095	28891	f	CytoplasmicMembrane	NO_SP	K_NA	sensory_box: PAS domain S-box protein	TIGR00229	EAL	cd01948	EAL domain	PF00563		ATGCGCACCCTAAACCTGATTTATCGCTCGGAACAGGAGCTGCAGGCTTACTTGTCCGAGCGCAGGCTGAGTTCAGGTCGCGGCATTGTTCAGCTATTTTCCGGGCGTAGCCCGGACGAAACCTTGCACGTACAGCGGATACTTAAAGCCAGCCTTCCTCACTTTGTGCTGATCGGTACTTCCACGGCTGGAGAAATTTATCGTGGTACCTGCGTATCTGACGCCATTGTGATTGACATCATTCTTTTTGAGACTGAAATTGAGGTTATACCATTTTACTCTGCTCTGACGGCCGGTATAGATACTATCCACACTCTGCCGCCAAGATTACATCCTAAAGTAATGATTTGTTTTGCTAATGCATTACAGGATAGCGCAGAGCCGCTTTTAAGCTCGCTT…	MRTLNLIYRSEQELQAYLSERRLSSGRGIVQLFSGRSPDETLHVQRILKASLPHFVLIGTSTAGEIYRGTCVSDAIVIDIILFETEIEVIPFYSALTAGIDTIHTLPPRLHPKVMICFANALQDSAEPLLSSLNQQYLDCLITGGYAADNNVFHSTFTLLEDKLYQHGLVGIALSGEKLQASLISYRGWHPIGQKFTVTSVKNNVLYSLDNTPVLEIYRKYLGEHVTSGFPNTVMEFPLLIKRGQQQFLRAPVGMTSDKQGVILAGNLQVNDQVYFSFADLHGLSTEIQQFKQQNGIVSLIYSCAARKTFMQQQIEQEVSKLGSLNQANGCFLYGEFATEQQHFSLHNLSSTLLVLAEQAETIELQFTTLRPVTATPNSLQTLAFLAKTTGAELNEAMI…
30	c_000000000001	28903	29800	r	Cytoplasmic	NO_SP	K00948	ribP_PPkin: ribose-phosphate diphosphokinase	TIGR01251	PRTases_typeI	cd06223	Phosphoribosyl transferase domain	PF00156		ATGTCGGTATTTGTATTATGCGCACCGGATGAGGTGCAGGCGGCGAACCGTTTAGCCGACGCCGCCGGTTTACCGTTAATCAGTTATCAGTTGCATCATTTTCCCGATGCCGAGTTAAAACTTACCCTGCCGTTTGCTGAAGCCGTACCCCGCGAGCTGGTGCTGTACCGAAGCCTGGATAAGCCTAACGATAAACTGGTGGAGCTGCTGCTGATCGCCCGCCATGCCCGGTCACAGGGCGTGCAGAAAATCTGGCTGGTGGCACCTTATCTGGCTTATATGCGGCAGGATATTGCCTTTAATCCGGGTGAAATTGTCAGCCAGAAAATTATCGGCCAGTTTTTAGCCGAGCTGTTTGATGGCGTTATTACTGTCGATCCGCATCTGCACCGTATCAGT…	MSVFVLCAPDEVQAANRLADAAGLPLISYQLHHFPDAELKLTLPFAEAVPRELVLYRSLDKPNDKLVELLLIARHARSQGVQKIWLVAPYLAYMRQDIAFNPGEIVSQKIIGQFLAELFDGVITVDPHLHRISELSEAIPQGAAIALSGAPRLAELIASKHSRPLLIGPDAEALQWVALAAEHIHCDYAVCNKVRHGDTQVDIALPDIRVQGRNVVLMDDVASSGRTLAGACSKLLAAGAASVDVAVTHALFAGDALEVIKAAGVGEVWSTDCIAHASNAISMAPLLTAALLPLLSKS
31	c_000000000001	29803	31393	r	Cytoplasmic	NO_SP	K00758	ARCH_P_rylase: putative thymidine phosphorylase	TIGR02645			Pyrimidine nucleoside phosphorylase C-terminal domain	PF07831		ATGACCGCATCCAAAGCAGTAACCGAAGCCCAGCCAGCCAGTACTTCGAAAACCACTACCCTAAGCCTGAAGCGGGTAGGTATTGATACCTACCGCGAAAACGTGGCCTATTTACACCGCGACTGTGCCATTTACCGCGCCGAGGGTTTTCAGGCGCTGGCAAAGATTGAGGTGCAGGCGCGCGGTAAGCGCATTTTAGCCAGCCTTAATGTGGTAGACGATGCCAGTATTGTCGGCTGTCAGCAGCTCGGCCTGTCGGAAGAGGCCTTTGTTAACCTTGGTGCGCTGGATGGTGAAGCCGTTACGGTATCACCGGCCGAGCCGCCGCATTCTATCCCGGCGCTGCACCGTAAAATTGCCGGTGAACGGCTAAGCCGTGATGACTTTGCCAGCATAGTG…	MTASKAVTEAQPASTSKTTTLSLKRVGIDTYRENVAYLHRDCAIYRAEGFQALAKIEVQARGKRILASLNVVDDASIVGCQQLGLSEEAFVNLGALDGEAVTVSPAEPPHSIPALHRKIAGERLSRDDFASIVQDIAAHRYSKIELTAFVVACNQGELDREEVFFLSDAMSKVGRRLDWQEHPVVDKHCIGGIPGNRTSMLVVPIVAAHGMLCPKTSSRAITSPAGTADTMELLARVELPFDQLTDIVHRHRGCLAWGGSSDLSPADDVLISVERPLSIDSPGQMVASILSKKVAAGSSHLLLDIPIGPSAKVRSMPEAQKLRKLFEFVAKRMGLAIEVVITDGRQPIGNGIGPALEARDVIRVLKNHPLAPNDLRQKSLRLAGRMLEFDPDVRGGDGF…
32	c_000000000001	31563	32376	r	Cytoplasmic	NO_SP	K_NA	HDIG: HDIG domain	TIGR00277			HDOD domain	PF08668		ATGCGTGAGTTAATTGAAAAAGCCACCAGTTTGCCGTCGGTGCCAAAAATACTACAAGAATTAATGGCCAGTTTTCAGAGTAACAGCGTGGGTGGCGAGCGTATTGCTACCCTGCTGGCTAATGATCAGGCCATTACCGCCAAGGTACTGCGGCTGGCCAACTCGGCCAAATATGGTGGTCACCGCAAAATCGGTTCGGTGAAGGATGCGGTATTGGTGCTGGGTACCGATACGCTGCGTACCTTAGTATTATCGGTGAGCTTGTCGTCCAGTTTTAAACCGCTGCCAAATTTTGACCTCAACGCCTACTGGCGCTATTCGTTCCGGATGGCGAACCGCTGTAAATATATGGCTAAGCTGTTAAAAGTAGACCCCGAGCTAGCCTATACCTGCGGTTTG…	MRELIEKATSLPSVPKILQELMASFQSNSVGGERIATLLANDQAITAKVLRLANSAKYGGHRKIGSVKDAVLVLGTDTLRTLVLSVSLSSSFKPLPNFDLNAYWRYSFRMANRCKYMAKLLKVDPELAYTCGLLHGIGEYLIHVVKPEQAVLIDQEVALGNRRRETEVRHLGFDFTQAGAELARYWHFPDQIVQAIAHQYAPAYGGKLDPYASLIMLGRYLLEHEKDVKAERYELFPAKLAHALHLKLEDVYRHIGQMPDLDADIDDMLG
33	c_000000000001	32483	34178	r	Unknown	NO_SP	K_NA			AdoMet_MTases	cd02440	Methyltransferase domain	PF13649		ATGAGCAAAACTATCGATATCTATCATCAGCAAGCTGAGCTTTTTGCCGCCCAGTATGATGCGCTAAGTTTTGAACAGGTGCATCAGAGTTGGCAACCGTACTGGCCGAAAGAACAATTGGTGCTCGATATCGGTGCTGGCAGTGGCCGGGATGCATTCTGGCTGGCCGCGCAAGGCAATCAGGTTATCGCCGTGGAGCCGGCAGAGGATCTGCGCCGGCTCGGGCAGTTAAAAACCAGTGCCGCGCTGGCTCCCAAAGTGCAATGGCTCTCTGATAGCTTGCCGGAGCTGAAAGCGACCTATCAGCTCAATCTGCGTTTTAATACTATTTTGCTGAGTGCAGTCTGGATGCATATCAGTCCGTCAGAGCGGCAGCGCACCTTTCGAAAAATAGCCAAC…	MSKTIDIYHQQAELFAAQYDALSFEQVHQSWQPYWPKEQLVLDIGAGSGRDAFWLAAQGNQVIAVEPAEDLRRLGQLKTSAALAPKVQWLSDSLPELKATYQLNLRFNTILLSAVWMHISPSERQRTFRKIANLLAPGGHFILSLRYGDFSDHRVAYPVSVDEINELASKFGLVLKHLSARTADAGGRVDVAWQTLVLMLPDDGSGSLGKVRHIVVNDNKSSTYKLALLRTLVRIAEAHPGAVIDRQDGQVGIALGLVALYWIRLFKRLVDSDMQQNADPAKGLGFVKPDGWGKLAQLTADDFAIGNFYTGEEAQALQQLFADTLSTIKAGPVTYIWQGDKSNTLFRMERHKVAKRSHVLIDRDFLASFGCFVLSEDLWNCFRQYGCWIEPLLVQQWIA…
34	c_000000000001	34276	34774	r	CytoplasmicMembrane	NO_SP	K_NA					Uncharacterized protein family, UPF0114	PF03350		ATGTTAAAGGTAAAACCGATGGAAAGAATCTTACAAAGCAGCCGTATTCTGGTGCTACTGACGATAGTGGTTTGTGCGGCCGCCGCTTGCTTACTGTATCTGAGCAGTGCGGTGATTGTGTATAACATTATTTGGGAAACTCTAAGCCAACTGCCCGATACCGCCGATCTAGGCAAAAGGCTGGCAGTAAAATTGCTGAAAGTACTGGATACCTTACTAATCGCATTGACCTTTCAGATTATTGCCACCGGCCTGTACCGGCTTTTTCTGGGCGATGTGGAGAATCTCGACAAAGGCTTACTCAAAGCCATGGATATCAAAAACTTCCATGATCTAAAAATTACCCTGATGCAGGTCGCCAGCGTAATAATGGTGATTCTGTTTCTGGAGCAAGCGGTA…	MLKVKPMERILQSSRILVLLTIVVCAAAACLLYLSSAVIVYNIIWETLSQLPDTADLGKRLAVKLLKVLDTLLIALTFQIIATGLYRLFLGDVENLDKGLLKAMDIKNFHDLKITLMQVASVIMVILFLEQAVEVGATLETLYFGLAIAVVVLASVFAAKQMRHS
35	c_000000000001	34971	37662	f	CytoplasmicMembrane	SP	K_NA			M14-like_1_1	cd06238	Zinc carboxypeptidase	PF00246		ATGCGCTTATTTTATACCAGCTTGCTCACTGCCAGTTTGGCAGCCTTACCTTGTGTTGCCTCAGCTGCTGACATAAGCACCGCCCAGCCGGTGCCGTATTTTCCACAAAGTGATTACCGGCCGGATATCAGCCCGGTGCCGGAATTACTGGGCCATCAGTTTGGCGAGCGCATTTCAGAGCCGGCGGCAATATCCCGCTTTTTCGAGCAACTGGCCAGCCGTTATCCGCAGCAGGTTAAGCTGGTGCACTATGGCAAAAGCTGGCAGGGCCGGCCGCTGTTTTATGCGGTAATTGGCAGTAGCAGCAATATCAGCAAGCTGGCCGAAATTGAAGCCGGGATGCGTAAACTTGCAGAGCCCTCAAGCCTGAGTGAGCCAGAAGCCAAACAGCTGATCGCC…	MRLFYTSLLTASLAALPCVASAADISTAQPVPYFPQSDYRPDISPVPELLGHQFGERISEPAAISRFFEQLASRYPQQVKLVHYGKSWQGRPLFYAVIGSSSNISKLAEIEAGMRKLAEPSSLSEPEAKQLIASLPASVWIAGSLHGNEISPADAAMALAYHLLADQSALTQQILSNTLVYIDPLQNPDGHHRFVSRYYATVGLEHSPDRLSAEQNEPWPNGRTNHYLFDMNRDWISLTQPETASRVRALQQMYPLLFVDSHEMGGDMGYYFSPEAEPYNPHIQASQRQVLNKVGQNNAKWFDELGYHYFTREIFDAFYPGYGASWPLYYGSVSMTYEMASARGHHYRMQDGQILTFADGIQRNFVAFKATLETASQQASTLLQNFYQYRKTAAAQGEK…
36	c_000000000001	37729	38848	r	CytoplasmicMembrane	NO_SP	K21020	GGDEF: diguanylate cyclase (GGDEF) domain	TIGR00254	GGDEF	cd01949	Diguanylate cyclase, GGDEF domain	PF00990		ATGAATACAGAGCAGCTCTACACCTTAGCCATGATGCAGCTTTTGCTGGTGTTACTGCTTGCGTCCAGTCGGGTAAAGCCGCCAGCCCCTGATAAGCCTAGTTTAGGTTACCTGCAATTAGCACTGAGTTTTGATGCACTAAGTTGGTTGCTGTATTTGTGGCCGACACAATTATTACTGCTTTTTGGCTCAAGTTTAGCCAGTGCGATCAACTTCTGGTTGCTGTTATTGTTTGCGTTAAGCCGCGCCGGACGACAAGTTAAGTTACTGTATATCGTACCGCCGGTACTACTGCAGGCTCTCCTGTATACGTATTTACAACAAGATGCGGAGCGACTGCAGCTGCACTTGATGACGTTGGTAACTGCAGTGGTCGCATTACCCTCCGCCTGGTTATTC…	MNTEQLYTLAMMQLLLVLLLASSRVKPPAPDKPSLGYLQLALSFDALSWLLYLWPTQLLLLFGSSLASAINFWLLLLFALSRAGRQVKLLYIVPPVLLQALLYTYLQQDAERLQLHLMTLVTAVVALPSAWLFSRVKTRPTKSDFIYSAVMLCWFLICLLRSILVEFSPAWVFSGYLVSQLLWPGITAAYGIFALTGYLEETQQRLEADSHLDPLTGLLNRRGLLHRATSYLAYLQRQQQSAAILMLDLDHFKQVNDRHGHDCGDQVLIKTAQLLQQLLRQSDLVARWGGEEFLIILPNTDKATAEQIAGRLCTAFAGQDWQSLGLDKLTVSIGGAALHAGASFEQALCEADLVLYQAKQQGRNQWVFQPTK
37	c_000000000001	39010	39199	f	Unknown	NO_SP									ATGACCTCGCCATTCGTACTGACAGTACATAAAAACTTTGCCGTTAAATTGAAGGAAGCTGGCTGCGACCCGCAGCAAATTGCATCGCATTTACAGGAAGTGTTACTGGAAGATGAAGAAATTACGCAGATCATTCAGGAACTGAGTAGCCAGCCGGAACGCTTTAGCTCCCGCCAGGATTTCGCTTAA	MTSPFVLTVHKNFAVKLKEAGCDPQQIASHLQEVLLEDEEITQIIQELSSQPERFSSRQDFA
38	c_000000000001	39490	40870	r	Unknown	LIPO	K_NA					Histidine phosphatase superfamily (branch 2)	PF00328		ATGCAAAAAACGCTTTTAACGTTAAGTCTGACCTGGCTATTAACAGCCTGCCAGCCCGTGCAGCAAGCGGCTACACCAACTGGTGAGCAAGCTACCACGACGCCAGTGGCGGAAAGGTTTTTACTGACCAGTAAAACGCCCTATCAGCCGCAGCAAGACTGGCATAGTTACAGTGCTGCGCCAGCGGGCTTTACTGCGGTAGGCCTGCAACATGTGGCGCGCCATGGCTCGCGCTTTTTATCCGGTAAAGGCGACGATATCTTAATGCTTGAGCTACTGGCGCTGGCCGCCGCTGAGCAGGGCTTAACGGTACGTGGTGAGCAGTTGGCAGAGCTGGTGCAGCGGCTGCATCAGGCGCATCAGCCAGATAAGTATGGTGAAATCTCTGCTTTAGGTGTG…	MQKTLLTLSLTWLLTACQPVQQAATPTGEQATTTPVAERFLLTSKTPYQPQQDWHSYSAAPAGFTAVGLQHVARHGSRFLSGKGDDILMLELLALAAAEQGLTVRGEQLAELVQRLHQAHQPDKYGEISALGVQEQQQMAQRLLARLPGVFEQAIAQQLRIEVLHSGRERADQSGDAFVAGLTAELPALVPLLDAARADEATLYFYKAEGSEDFERYRESDPRLMRVMKQLEADPARQDAALAMLSRLFSPAFLSRLQQGEIELTLPDDDDAIRNPLDAANVLFSLYSIASNLTLEGPFDFADILLDEHLLPLAELDDADSFYGRGPAFAGDDITYRLAGRLVADMLDKAEQPNGYVASIRFTHAQVLMPLAAFLGIAGASEPLPENVLYSYQNSDWRS…
39	c_000000000001	40884	42294	r	Extracellular	SP	K_NA			FN3	cd00063	Purple acid Phosphatase, N-terminal domain	PF16656		ATGAAGTTAACCCTATTCAGCTGCGCTATGCTGCTGGTCAGCACCTCGCTGCTGGCTACAACCGAAATGGGCGCGCAGGCCAAACACTATACGATGGTGCCGGAGCAGCTTAGCCGCTATCAGGCGAGCGCTTTTCCGGATCGGATCATCCTGATCCCAACAACACAACCGGCGCATAGCCAAACCGTAAATTGGCGCACCAACACCGGCTTACTGAAGCCAGAGGCGGAAATTGCACTGGCGCAAAGCGGTCCGGGCTTTGTTTGGCAAAGTAGCCGGGTGGCAGCGACTAGCCAGAGCATTCAAACCGAGAATGGTCTGGCGCTGCAACATAGTGTGACTTTTAGCGATCTTAAAGCAGATACCCAGTATCTGTACCGGGTAAAAGGGGCTGGTACC…	MKLTLFSCAMLLVSTSLLATTEMGAQAKHYTMVPEQLSRYQASAFPDRIILIPTTQPAHSQTVNWRTNTGLLKPEAEIALAQSGPGFVWQSSRVAATSQSIQTENGLALQHSVTFSDLKADTQYLYRVKGAGTWSEWLQFRTATAGFAPFSFIYFGDAQNHNKSQVSRVMREALLTRPRAKLMLHAGDLVSSREGNHDNEWGEWFDALGWAGAMLNQFITPGNHEYVEDGQEQHHLVPQFAAQFNGLRNGPAPLQETVYYTDYQGVRFISLNSMAALQDEAMAKLQAQWLKQVLGNNPARWTVVTYHHPMFSVSQGRDNPLLRQHWQPVLDQYPVDLVLQGHDHTYGRVSQQASNGQLSGAVYIVSVAGPKMYLSSDTSRQRMQRLAEDTQLFQLIDIT…
40	c_000000000001	42356	45191	r	OuterMembrane	SP	K_NA	TonB-Xanth-Caul: TonB-dependent receptor	TIGR01782	ligand_gated_channel	cd01347	TonB dependent receptor	PF00593		ATGAAAGCTTTACTTCAACCTGGATTTAACCCGCGCTTTAAACGCAGTTCGCTGATGCTGGCCATTGCGGCGGCTGGCATCTTCAGCGGCGCCGTACTGGCGCAGGGCGCCGATGTGCCGCTAACGGTTTCTGTTGTGCAGCTGGATAGCCCGGCTATTCGCGGTCAGCTCAGTGATGATCGTAACGTACTGCTGCAAGGGGCTATTATCCGCCTGGTCGGCACTAACCGTGAAACTACCACTGATCGGCAGGGTCGCTTCCGCTTTGATAACTTAGCCGCCGGTACCTATCAGTTGGAGGTCAGTTATCTTGGTTATGCGGTAAAACAGGTGGATGTGTTGGTGACAGCGGAGCAGGGCGCTGCCCTGACGTTACGTTTCGCCAACAACCAGGTTGAA…	MKALLQPGFNPRFKRSSLMLAIAAAGIFSGAVLAQGADVPLTVSVVQLDSPAIRGQLSDDRNVLLQGAIIRLVGTNRETTTDRQGRFRFDNLAAGTYQLEVSYLGYAVKQVDVLVTAEQGAALTLRFANNQVEVLNIVGSRDAQSRALNIQRASDNLKSVVSSDYLGRFPDDNVAEAMQRLVGASIQRDQGEGKYVNVRGAPLEFANVSIDGVQVPSPDSSTRAVDLDTIPSDIISLLELTKAITPDMDADAIAGNINIVTQGALDSKGRILRGKVSGGRNEKGNGDAYKLNLTYGDKFNGNEKAGFLFSGQHSETNRVTDNVEHTWMQLDSGAYVPQVTEFKDYELKRIRSGLSGRFDLRVDDNKHFYLSHNYSRFEDNEFRDTLLIEWERHTADSTQ…
41	c_000000000001	45417	46317	f	CytoplasmicMembrane	NO_SP	K_NA	GGDEF: diguanylate cyclase (GGDEF) domain	TIGR00254	GGDEF	cd01949	Diguanylate cyclase, GGDEF domain	PF00990		ATGTGGCGACAACACCGGTATAAAATTGCGCTTACTTTGTTACTGCTGCTGGCAGCCCTTGTTCTGGCTTTTCAGCTGTGCGAAGTAAAACCCTGGGCCAGTATCGACTGGCTGGATATTCTGGGCGAAGGCATCGTCTTGCTGGTGGCCTTGTGCTGGCTGACCCTGATTGTTACCAGCAGACCCTCCGGTCATATTACCGAGTGGCTGTACTATGGCAGCCTGCTGCTGGTCTGTTCTTTTACCCTTGATTTACTGGATGAATTTCTACGCTACCCGGAACATTTGCGTACTATGAGCTGGCTGGAGTCACTACCTGCGCCTCTTGGCATGCTGGCGCTGACCTATGGTTTAGTGGGGTGGCATCGCGAACAGCGAATAATTAACCGGCAACTGCAA…	MWRQHRYKIALTLLLLLAALVLAFQLCEVKPWASIDWLDILGEGIVLLVALCWLTLIVTSRPSGHITEWLYYGSLLLVCSFTLDLLDEFLRYPEHLRTMSWLESLPAPLGMLALTYGLVGWHREQRIINRQLQGRELFLRDHRLLDPLTQLYGLDYLYAVLKREIELHREQQQPLSLLMLGIDQFSAFNRQHGMAAGDQYLVQLAELLSSQLRSSDVLCRYAGDRFVVLLVNTRQREADIMAQHLQQQLTLLNSGEQQLSLSIASQQVNHAEAATVLARAEQQLLAVKRKSQAYQLQPD
42	c_000000000001	46321	47338	f	Cytoplasmic	NO_SP						Helix-turn-helix domain	PF12833		TTGCTGCCGGGCGCCTTTAACCTCAGCGACAAAAACCTGCTACTGCGGCATGGCGTGACCGACTTGCTGCAATTAGCGCAGCGCCGTGGTGCCAACCTGCACAAACTGTTACACGGCACCCAGATATTTGAGCAGGATTTAAGCCTGGCCGAGAGCCGCTGCCATCATCGCGACTGGCTAACGCTAGTTGCACGCAGCCAGCAGCTAGCCAGCCCGGAACTGCCCTTTATTCTGGCCGATAGCCTGTTACACAATAAGCACAGCTCGCTCTGTCAAAGCTTGCCGCTGGCGGCAAACCTGGCGACCAGCCTGCGCCAGCTTTATTATTTCCGGCATCAATTGTTGCCGGGGATCTTTGTGTTGCTGCGCAAAACCGACAGCCACCTGAGTATAGTGCTC…	LLPGAFNLSDKNLLLRHGVTDLLQLAQRRGANLHKLLHGTQIFEQDLSLAESRCHHRDWLTLVARSQQLASPELPFILADSLLHNKHSSLCQSLPLAANLATSLRQLYYFRHQLLPGIFVLLRKTDSHLSIVLKPAVQLGTQQAFIIKLAMAFLVRLVQLGTQRADELNIQLKQTSPAHLAHFNSHWPCPARFSQPLDALHIPLSLWYRPFITRQAAGFRDLSRACYQLNRRLPPQRGLLELIQRQLYRALPQQASLEQLASYLGLSSSSLKRLLQQQDTHFAALADDLRCDLANLLLLQSRLSNRQLASELGYSDEHNFRRAFKRWTGHVPSSVRLW
43	c_000000000001	47324	47654	r	Unknown	NO_SP									ATGTTTATTCTGTTAACAGCCTTGTGCTGTACCGCAGTACTGTATGCGCTTTACCAAAGCCTGGGCAGTTTTTGGGCTGAACGGCATGCCTATCAGAATGCCCGCCACCATGCTCATAAAACCCTGCATGATCAGGTATTGCGGCAGGCATTGCAGGAAGCGGATGCTGCCGGATTAGGGAGTACTTTTCGTGCCTATGTCAGTGGGGTGATGGTAGTAACCGGTCAGGTCAGAATACAGGTTGGCCAGCTGTTGTGGATCTTTGAGCAATTGGAGCAGGGTAAACGTTTTGACCCGGCGCAACCGGTACCCCGTTTTACCAAAGTCTGA	MFILLTALCCTAVLYALYQSLGSFWAERHAYQNARHHAHKTLHDQVLRQALQEADAAGLGSTFRAYVSGVMVVTGQVRIQVGQLLWIFEQLEQGKRFDPAQPVPRFTKV
44	c_000000000001	47791	48664	f	CytoplasmicMembrane	NO_SP	K_NA					EamA-like transporter family	PF00892		GTGCTTTGGATCCCCTTTACCTTGCTGGCGGCCTTTATGCAGGCCTGGCGCAATGCGTTTCAAAAACAATTAAGTCGAGACGTCAGTATCGCCGGCGTGACGCTGGCACGCTTTATCTGGGCTTCACCACTGGCAGCGCTGTATCTGGCGGGTCTTTATCAATGGCAACCCGTGGCCTTGCCTACCTTCAACCACCGCTTTGTATTTTTTATTGTCGGTGCTGCTGTTGCGCAAATTATTGCCACCGCCTTAATGGTCAAACTGTTTAAGTTGCGCAACTATGCCATTGGCGCCGGATTGGCGAAAAGTGAAGCCATACTGGCTGCGATACTGGGAGTCGCCTTTTTTAGTGAATCGTTAAGTTTGCTGGGTTGGGTCGGGGTACTACTGGGGGCGGTA…	VLWIPFTLLAAFMQAWRNAFQKQLSRDVSIAGVTLARFIWASPLAALYLAGLYQWQPVALPTFNHRFVFFIVGAAVAQIIATALMVKLFKLRNYAIGAGLAKSEAILAAILGVAFFSESLSLLGWVGVLLGAVAVFLLSGASWRQLSWPVLLLGISSGLSFALTSLWVRQASLALGLPFPHGAAWVLLVVILLQTLILLSYLLWRERSTLLALWRRPRLTLLISISSCIGSIGWFTAMSLESVALVKTLGQVEVLFMLLISAFFFKEKLQRTDHGGLALIVLAAIAVMWA
45	c_000000000001	49025	50789	f	Unknown	SP	K01176			AmyAc_bac_fung_AmyA	cd11318	Alpha amylase, catalytic domain	PF00128		ATGCAAAATACAGCGAAAACCTCCATTTGGCAGCGCTTGCGCCACAGCATTATTGCCGTAACGGCACTCAGCTTTTGCCTTAGCCTGCAGGCCAACCCGTTACCGCAGATCCCGCCGCAACAGGTAAACAATACCATGTATCAGGCGTTTTACTGGGACGCCTATCCGGGCCTCTGGGCCAATTTACCCACTATGGCCGCGCCCTTGGCAGAACGCGGCATCACCTCGATCTGGTTGCCTCCTGCGGCTAAAGGCATGAATGGTACCAACAGCGTTGGCTACGATGTTTACGATTTCTGGGATCTGGGAGAATTTAACCAAAAAGGAACCATCGCGACCCGCTATGGTAGCCGCGCGCAGTTGCAGCAGGCACTAAGTGCCCTCGATCAACTGGGAATA…	MQNTAKTSIWQRLRHSIIAVTALSFCLSLQANPLPQIPPQQVNNTMYQAFYWDAYPGLWANLPTMAAPLAERGITSIWLPPAAKGMNGTNSVGYDVYDFWDLGEFNQKGTIATRYGSRAQLQQALSALDQLGIQAYFDVVFNHRMGADVQENIPGFGLAWTGYHLQGRQAHYTQQNWGYLWHDFDWNWTAFNGSDNQLYPGKWWGNTFHFPYLMGEDVDYNRFEVQQEMKAWGEWIINNVGFSGFRMDAIAHVDTDFTRDWINHVQWATSDDIFFVAEAWVSDINGYLDAVNTPHLRAFDFKLREDFVALSSGSKDMRWWGGLVNSRHRDRAVTFVDNHDTSRAGNPYGMPQVISYKNQAYAYIMLREHGVPTVFARDYDEFGMAPTLDKLIEARRYFA…
46	c_000000000001	50871	52101	r	CytoplasmicMembrane	NO_SP	K_NA			MFS	cd06174	Major Facilitator Superfamily	PF07690		ATGGCCATATTCCGGATCAAACTCAGTTTAATCCTGACCTATTTTGTGTTCGCTATCCTGCTGAACAGTGTTGGTACTGTGATCCTGCAGGTGATTCACAGCTACCAAATCAGCAAAGAAGCCGCCAGTGTGCTGGAGGGCTTTAAAGATATCCCGATAGCGGTGGTGTCTTTTCTGATCGCGGCCTGGTTACCCCGGCTCGGCTATAAAAATGCGATGCTGATAGGCGTGGCGCTGTTATTCGCCGGTTGTCTGGCAATGCCGCTACTGCCATCCTTTCTGACTACTAAGCTGTTGTTTTTATTGGTAGGCGCCGGCTTTGCGCTGGTAAAGGTTTCGGTTTATGCCAGCATAGGTGTGGTGACCAGCAATCAGGCACAGCATGCGTCTTTGCTCAAT…	MAIFRIKLSLILTYFVFAILLNSVGTVILQVIHSYQISKEAASVLEGFKDIPIAVVSFLIAAWLPRLGYKNAMLIGVALLFAGCLAMPLLPSFLTTKLLFLLVGAGFALVKVSVYASIGVVTSNQAQHASLLNTIEGCFMLGVLSGYWIFAYFMDPLQPASAGWLEVYWWLAALAAINLLLLLSTQFPRLVLPPVTHAAEDFFDMLRLVYRPLVFVFVMSAFLYVLMEQGIGSWLPTFNNQVLGLPNQLSVQLTSIFAASLALGRLLAGQLLKTLNWYGLLNGCLIGMAVLILLTLPLTKNVVLAAELNLLNAPLAAYLFPLIGLFMAPVYPVINSFILSALPQTKHAAMTGLIVVFSALGGTTGSIITGFTFARFSGQTAFYLTLLPLSLLALSLYWL…
47	c_000000000001	52282	54589	f	Unknown	NO_SP	K05342					Glycosyl hydrolase family 65 central catalytic domain	PF03632		ATGACAACCCAAGCGCAACCCCCATCCGAAACTGCATTGGCCCTGGCCGCCTGGCAACTGCCGGATAACGACTACCGGCCTGCGGACTATATGCTTAAAGAAACCCTGCTTAGTCTGGGCAATGGTTATCTGGGTACCCGCGGCAGTTTTGAAGAAGGCGCACCGGCCGGCGTGCCGCACTGTGAGGGCACCTACCTGAATGGCGTCTACAGCAGTGAGCCTATTGTCTATGGCGAAAGCGCCTATGCCTTCGCCAAACACAATCATAAGATGCTGCAGGTAGCTAATGGTAAGGTACTGCGCGTAAGTGTGGACCAGCAAAGCGTCAACATCGGGGGGGCGCTATCTCATCAGCGGCAACTGGACATGCAAAGCGGCGTACTGCATCGCAACTGGATC…	MTTQAQPPSETALALAAWQLPDNDYRPADYMLKETLLSLGNGYLGTRGSFEEGAPAGVPHCEGTYLNGVYSSEPIVYGESAYAFAKHNHKMLQVANGKVLRVSVDQQSVNIGGALSHQRQLDMQSGVLHRNWIWQSQSGKQLQLQSRRFISQQRPQLLVIELTLTALNFSGPVTLSSALDAAYAGYHKADDPRVGVMSIADSLSLRQQALLPQGGQMLHQAKGSDSWVVACWQDQLPAATPSLPPAITADNYLQQEYQLHLEQGKPLSVHKLVVYQHAAAGADTAQLCQQAQQTLQDAATAGFNTLMTEQHQWWQQFWQGADLEIAGDLALQQGIRFNLFSLAQSAGRNGQSNIAAKGLTGPGYDGHYFWDTEVYVIPVMSLLQPGLARQLLAHRYSQL…
48	c_000000000001	54585	55230	f	CytoplasmicMembrane	NO_SP	K01838	bPGM: beta-phosphoglucomutase	TIGR01990	HAD_BPGM	cd02598	Haloacid dehalogenase-like hydrolase	PF13419		ATGATTCAGGCGGTTATTTTTGATTTAGATGGCGTGCTGACCGACACCGCCCACTATCATTTTCAGGCCTGGCAGGCACTGGCGCACTCTCTGGGAATAGCCTTTACCGAGCAGGATAACGAGCACCTGAAAGGTGTGGACCGGCTGGGCTCACTGCGACTGATCTTACAAAAAGGCGGCCTGACACTGCCTGCGGCCGAAGAAGAACGTTTAATGGCACGTAAAAATGCACATTATTTGCAGCTAATTGCCGGCATGACGGCAGCGGATTTATTTCCGGGGGTGCGCGAGTTGTTCGCCCGGCTGAAACAAAGCGGTATTAAACTGGGCCTGGCTTCGGCCAGTAAAAATGCCGCCTTTGTGTTGCAGCGGCTGGGCATTGCCGGGGAATTTGATGCC…	MIQAVIFDLDGVLTDTAHYHFQAWQALAHSLGIAFTEQDNEHLKGVDRLGSLRLILQKGGLTLPAAEEERLMARKNAHYLQLIAGMTAADLFPGVRELFARLKQSGIKLGLASASKNAAFVLQRLGIAGEFDAIADAATVKHSKPDPEIFLQAAALLQIAPEHCLGVEDAAAGVTAINRAGMRAIGIGQPEQLREALMVFPTLQALDAERLLTL
49	c_000000000001	55237	56269	r	Cytoplasmic	NO_SP	K_NA			PBP1_CelR	cd06295	Periplasmic binding protein-like domain	PF13377		GTGGTAAAAGAGTGTGCAAAAGTGCTGACGCTGGCGGATATTGCCAGGTTAGCCGGTGTTTCAGAGTCAACAGCGTCGCGGGCGTTACGGGATAACCCGGTGATCAATGCCGCTACCCGGGAAAAGGTGCAGCAAATTGCCGCCGCCCATCAGTTTAAAGTGAATGCTACCGCCCGCAGTCTGCGCACGCAAAAAAGCCATACCATAGCGGTAATTATCCTGTTTGATGCCAAAACCCAGCAAAGCATTACCGACCCCTTTTTGCTGGATATTCTGGGCGTGATTGCCGATGAGTTAACCCGTCAGGGCTACGATATGCTGCTTAGTACCAGCAAGACCACCGACAAAGACTGGCGCAGTTACTACTTTGATTCAAAACGGGCCGATGGCCTGATTGTG…	VVKECAKVLTLADIARLAGVSESTASRALRDNPVINAATREKVQQIAAAHQFKVNATARSLRTQKSHTIAVIILFDAKTQQSITDPFLLDILGVIADELTRQGYDMLLSTSKTTDKDWRSYYFDSKRADGLIVIGQGEHDERVQQLAEAGVPFVVWGAANGDETFPVIGSDNRQGARLAVEHLLHQGCQRVAFLGDIRHTEIEMRYLGYQDALAQAGLPVEPALQLNTDFTAQDAYLKTQQVLFQQLPTLDAIFAASDAIAMGAMKALLEHGVQVPQQLALVGFDDIAMSAYCTPSLSTVKQDTQAGGKLLVSALLQRIQGAAVPSAQLPVRLLCRQSSLRQL
50	c_000000000001	56518	58789	f	Unknown	SP	K_NA					TonB dependent receptor	PF00593		ATGAGGTTACCGCTTAATAAGATCACCAGTGCCATTATTTTAGCCTTTAGTCTGCCGGCCGCTGCCCAGACTAACAGCACTGAACAGACAGAAAACACCACTGAAAACAGCCAGATTGAGCAGATTGTTGTCACCGGTAAGGCCAGCGGCATGTCGGGCTTACGGGTAGATCAAAGCTATGCCATTACCAGTGTGTCCGCAGAAAACATTACCAAACTGGCCCCCAAAAGCACTGCCGAGTTATTTACTGTGGTGCCGGGCGTCTGGTCTGAAAGCTCTGGTGGCGTGGCGGGCGCTAATGTATTCGTACGGGGCTTCCCCAGCACCGGTGATGCCCCCTTCCTCAGTATTCAACTGAATGGCGCTGTAATTTATCCTCCTTCGACGCTGTCGTTTCTG…	MRLPLNKITSAIILAFSLPAAAQTNSTEQTENTTENSQIEQIVVTGKASGMSGLRVDQSYAITSVSAENITKLAPKSTAELFTVVPGVWSESSGGVAGANVFVRGFPSTGDAPFLSIQLNGAVIYPPSTLSFLENSSIFRLDETIHFMEALRGGANPVISHGQPGLTTNFVLKEGSDQTEGLVKYSTSNYGQQRIDAVLSGKLADRLYFMAGGYINQSEGPRETGFTSEKGHQFTINLTKELDNGSINFYTRQTDDHGVWHLPVPLNIDGIDNTFTQIGPLNRQATIAYGASGETASFDFGDGRGWNGGISGGSVDLDLTDSWRLVYRFSHINGQANTFGLVPEGGAVRLGDIRGANEVVTGAATGNSYSDDTFVQQIGRWVVLKDINAFTNDLALSQR…
51	c_000000000001	59102	60200	f	Unknown	NO_SP	K_NA					Beta-lactamase	PF00144		ATGCGTGAATTGCTGCCAACGGCGGCCATTCCACGCGCCATTGCACACTACTCAGCATTACCTGAAGCACTGAATCCGGCGATTGACGAACTACAGTTTACTCCTACCGGCGCTGACCGGCCGATCAGCTGGCGTGACGGCCTGGCGGCTAACTATACCGATGGCATGCTGGTACTACACCGCGGCAAGGTGGTTTACGAAAACTACCAGGGGTGTTTAGGCCCACAGCAACATCATGCGGCGATGTCGATGACCAAGTCGGTAACCGGCTTACTGGCAGAAATGCTGATCGCCCGGGGGCAGCTTGATGAAAACGCTCTGGTTGGTACCCTGATACCCGCGCTGCAAGGCTCGGCCTTTGCCAATGCCACGGTAAGGCAGGTGATGGATATGACCACA…	MRELLPTAAIPRAIAHYSALPEALNPAIDELQFTPTGADRPISWRDGLAANYTDGMLVLHRGKVVYENYQGCLGPQQHHAAMSMTKSVTGLLAEMLIARGQLDENALVGTLIPALQGSAFANATVRQVMDMTTALKYSEDYADPNADIWQYSAAANPLPKPAGYQGPVGYYEYLMTVPAAGEHGKVFGYKTVNSDVLGWVLATVTGKPYNQLVSELLWQPLGMQQDAYVTVDALGTPFAGGGISATLRDLGRLGQALLDAALGKPGVIAPELARGIQAGGDKAAFAAGFSSLAGGSYRSMWWVFHNPHRAFAARGVHGQTIYIDPTAEMVIVRFASHPVASNSANDATSLPAYQALAEFLLRQQS
52	c_000000000001	60207	62331	r	CytoplasmicMembrane	NO_SP	K_NA			trans_reg_C	cd00383	Transcriptional regulatory protein, C terminal	PF00486		ATGAGCAGCCGCTTCTACCTTGGCAAGATACTGGTCGATCAAGATAATCTTACTCTGACCTCAGAGCAGGGCGAGGCTGTGACGCTACAGTTAAAACCGATAGAGGTGCTGGCGTTTTTAGCCAGTCGTTATCCGGAACTGGTCACGCGCGAAGCCCTGATCGACAATGTCTGGGCCGGCAACGCCTATGTCGGTGAAAAAGCCCTCACCAATGCTATTTGGCAGCTTCGTAATCAATTTCAGCAGTTAGGTGCTGCAGATTGTATTGCTACAGTGCGCAAGAAAGGCTACCGCCTGGATTTGGCACCACTTTATGTTGAAACCTTACCGGCAGAGCTCCAGCCTGTAACAGAGGCACCCCTGTTAGCAGAGTCTGAGACTGTGCAGTTGCCGCCGGTC…	MSSRFYLGKILVDQDNLTLTSEQGEAVTLQLKPIEVLAFLASRYPELVTREALIDNVWAGNAYVGEKALTNAIWQLRNQFQQLGAADCIATVRKKGYRLDLAPLYVETLPAELQPVTEAPLLAESETVQLPPVRRVGAGFWSVMASCLLLIIAAWHYWPTQDIAAPELQVTALTHGNGRATFPALSKDGRWLAFSWQQYEQPAQLYLADLAQPGSFKQLTFSEQNTGAAVWSPDNRYLYYSSLTPVQGRCSINRLTLQTLGTEVLTSCSRHSRVYLDIAPDGSYLLFSGSHNSDGSSLYRLDLKPQVEAPVAVPCRQHCEARVRDLAFSADGTRLLLTRRLHRLSEELFLRDLTTGDEQQLTFGEEDILGVSWHPDDRRIVYSALQHGRRQGFVLDPTN…
53	c_000000000001	62460	65220	r	OuterMembrane	SP	K_NA					TonB dependent receptor	PF00593		ATGACCAGCAAGCATTATCTTACCCACGCGGTGCAACTGGCGCTAGCCGGCACCCTGAGCAGTTTAGCGGTATCTTTACCGCTGTATGCGAATACCACCCAACCGCAGGCAGAACCAGAAGTTGAGCGGATAGAGGTGACCGGATCCCGGATCAAGCGCACCGATTTGGAAGGGGTTGCACCGGTGACGGTAATCAGTGCCCTGGAAATTGAAGCCAGTGGCTTTAGCAGTGTTGAAGAATTGCTGCAGTCTTCAGTATTTAACTCAGGCCGGACTATTCAAGGTAACGAGAGTAGTTGGACCCAAGGCGCTTCTACCATCAATATGCGTGGTATGGGCGCTAACCGCACCCTGGTGCTGGTTAATGGAAAACGGATCCCACAATATCCAACCGCAACG…	MTSKHYLTHAVQLALAGTLSSLAVSLPLYANTTQPQAEPEVERIEVTGSRIKRTDLEGVAPVTVISALEIEASGFSSVEELLQSSVFNSGRTIQGNESSWTQGASTINMRGMGANRTLVLVNGKRIPQYPTATGGQSNFVDTSTFPTSAIERIEILSGGASAIYGSDAIGGVVNIILKNQFERSQLDLRHENPQLGGRDKSRATLTHGMNSRLGQTVFVLQYRDDEILRSGQREFTSRLGPDGTDTFSSTSAYLRDYSRVFHNQNISGTNATYIMANQQQCQELFGSYGIWNDAESRFKCRYDSTRDESLHTGKKEWNLVMNHQGELNADWNYNLLLQGSDRETTRGNGQKSISPTIFMDRDNPGVYSYNAEDFARSREFRVYRRLDDYGQRRDYTGLQ…
54	c_000000000001	65438	66674	r	Unknown	SP						MAM domain, meprin/A5/mu	PF00629		ATGTTGCGTGTTGGATATCGTTGTGCGGTTTTAGGTTTGCTCTGTGCTGTTATTATCCGCTCTGCTTTGGCTGCGGTGAGCATTCCGGTGGTTCATCATGTCAGTCGTGATAGTCAGGGGCTGCACCCGGTAGTGTCAGATGCCGATCTCGACGTGGCTATGCAGCGCTTAAATGCCGCCTATAACGGCATGGGATTATTTTTTTACAGTTATGAGCAGCGTTTTATTGATCGTGACGATTGGCATGCCGGTTGGGAAACCGATAAGTACTGGCCAGATTTGCAGGAGTTGTCAGTTAGTAATGCGTTGAATATATTTCATTTAAATGCTTTGAAAAGTAATGGCAGGGCCAACTTCCCATTTCGGCAGCGTGATTATTTGTTCGTCAAAGCTGCCCGA…	MLRVGYRCAVLGLLCAVIIRSALAAVSIPVVHHVSRDSQGLHPVVSDADLDVAMQRLNAAYNGMGLFFYSYEQRFIDRDDWHAGWETDKYWPDLQELSVSNALNIFHLNALKSNGRANFPFRQRDYLFVKAARLDHTTLIHEVGHYFGLIHTFSRSRRGAYCWNSADLLCDTAEDPGLPRRDFDPKTCEYLGQQQLMAMPPSRNYMSYGPASCRDHFTPEQKARIQHTLINDRFYLGQQIGEIYQQSFATVSDFPHQENFTPRPWQAFSWQNAVVGDSANWTVDPISSHSRVGPKQAQVGRHFAFLNSRAGEGAHADLLSPWYQTTELGMLQLCFHYQTEAEDHSSLALFSRTNTDSWTLLWHTGQHSNGWQQHCLTLPPAGAVQLKFSGTLGDGKASS…
55	c_000000000001	66673	67846	r	CytoplasmicMembrane	NO_SP	K_NA					Calcineurin-like phosphoesterase	PF00149		GTGTTTGTGCGTTCTATCTTAGTCATGTGCAGTTTTACCATACTGTGCGCCGGAATTTATTTTGGTGCTATCAAGGCTGTCACTTCGCCGCCGCAACCGCTGCCCTCAGAAGCTGAGAGACAGCTACTCACACTCCATGATGGCCCTTATGCCTGGTTTTTGCCACAGCAACAGCTGTTAGTGAACTGGGTCTGTCATGGCCAGGTGCAGCAGTTACTGCTTAATCTGCAACAACAACAGGTTATTCCTGCCCGCTGCCAACAGGCACAGGATATTCCTCTGGCTTCCCATCCGATTGCAGCGGCCCCCGAGCTGGATTTCTCAGCTTCTAAGGTCGCCATTATTAGCGATTTACACGGACAGTACGCGTTAACCATTCAGCTATTACAGGCGCAAGGT…	VFVRSILVMCSFTILCAGIYFGAIKAVTSPPQPLPSEAERQLLTLHDGPYAWFLPQQQLLVNWVCHGQVQQLLLNLQQQQVIPARCQQAQDIPLASHPIAAAPELDFSASKVAIISDLHGQYALTIQLLQAQGIIDRDLNWQFGSGHLVLAGDLMDRGEQVTELLWLFYRLDQQAQAAGGRFHMLLGNHETMVLYNDLRYIHTKYRQVETVLGKNYSELYAADTVLGQWLRSKPVLLKLNDMLIMHAGVHPDYLALGLSMAEVNELYRQSLGIARAELMEQPVLAFLYGRLGPIWYRGYFREENAITLAQLDDLLQRFAVRHIVVGHTSMDSVYQHYQGRVYSVDSDIKKGKSGSLLLWLDGQFYRGSLDGRRDTVPVYTPAHLSAQGSE
56	c_000000000001	68071	68599	r	CytoplasmicMembrane	NO_SP	K12262					Prokaryotic cytochrome b561	PF01292		ATGAATAAGCCAATAGTTTATCCCCTGGCGATGCGGGTAATGCATTGGTTAATGGCGGCTTTAGTGCTGAGCCTGGTGTTCGCCGGTTTAACCATGGTTAAGTCGCTGGGCCCCTGGCAGCAGCAATTGCTGGCCTGGCATAAAGCCATGGGCTTACTGGCCATGTTGGCGATATTAGTGCGACTTTATCTCCGCTTGCGTAGTGACACACCAAAGTTGCCAGATAGTGTGCCGAAAATGCAGCAAATTGCAGCGAAACTCACGCAGCTTGGCTTTTATATATTGTTAGTTGTGATGCCGTTGTCCGGTTATTTAATGCAAAATGCCGCTGGTCGCCCGCTGGAGCTGTTTGGATTGCCGCTGCCATCCTTGCTCAATACCGATTTAGCGCTCTATGGC…	MNKPIVYPLAMRVMHWLMAALVLSLVFAGLTMVKSLGPWQQQLLAWHKAMGLLAMLAILVRLYLRLRSDTPKLPDSVPKMQQIAAKLTQLGFYILLVVMPLSGYLMQNAAGRPLELFGLPLPSLLNTDLALYGLFREIHGWAALLLVLLLVVHIIAALYHGLIKRDGVFSSMLRR
57	c_000000000001	68591	69587	r	Periplasmic	SP	K03781			srpA_like	cd08153	Catalase	PF00199		ATGCGATATGTTATTTTTGCTGCCGCTGCGGGGGCCGTAGTGGCTGCGGCCATTTATGCCGTGAGTTTTAGCGGCCGCGCCCCGGTTAGCGCCCAGGACTTTGTCAATTTACAGCAAGGTTCTCAGCTGCAAGCGGGTTTCCGACGCGCTCATGCCAAGGGCTTTTGTATCAGCGGTGAGTTTCAGTCTTCGGGGGCTTTGGCTGCCTATTCCAGTGCCCAGGTGCTGCAAAGTGGCAGTTATCCTTTTATTGGCCGCATCTCGATTGCCGGTAATAATCCATCTGCCCCCGATCTGAAAGCACCGGTCCGCAGTCTGGCGCTAACTATTCTGCCCGATAGCCCGCAGCAGTGGCGCACGGCAATGAATACGCCGCCGGTATTAGCGGTCGCGACCCCC…	MRYVIFAAAAGAVVAAAIYAVSFSGRAPVSAQDFVNLQQGSQLQAGFRRAHAKGFCISGEFQSSGALAAYSSAQVLQSGSYPFIGRISIAGNNPSAPDLKAPVRSLALTILPDSPQQWRTAMNTPPVLAVATPEKFYQQLLAIQNSTVPEFFAAHPEAQNFINWRNSYQPSQSFATERYHSINAFYLINAQGQQQAVRWAALPLTDDVGQITDAEATDALQQEFFSRLQQGPVRFDLQFTLATANDNPADATIPWPETNPQLSAGTIVIEQASLQDAGACNAINFDPLVLPAGFAPSDDPILRARAAAYAESHRRRAREVLMQQVTGGANE
58	c_000000000001	69789	71085	f	Unknown	SP	K12267	msrA: peptide-methionine (S)-S-oxide reductase	TIGR00401			Peptide methionine sulfoxide reductase	PF01625		ATGAATCGGCAGCTTGGTATAAACCTTGGGTTCTGGCGGGGCCTGACACTGATAGTCGCTCTGAGTGTCAGCGTGGCAGTCGTCGCCGACACTAAGGCCTTTAGTGCAATCTCTGAGCCGCAAACTGCCACGCTGGTAGTCGGCGCCGGTTGTTTCTGGGGTGTTGAGAAACGCTTTGAAGCCACGCCGGGCGTAACAGACGTCATAGCCGGCTATGCCGGCGGCAAGGGAGTGCGGCCGCTGTATCGGGAAATCACCCGGCAACGGCACAAATTTAACCCCAATAATCATGCCGAAGTGGTACAAATTCACTTTCAGCCGCAGCAGGTCAGCCTGCAGCAGTTGCTGCAACAGTTTTATGAAATGCACGACCCAACGCAAAGTAATCGCCAGGGTAAT…	MNRQLGINLGFWRGLTLIVALSVSVAVVADTKAFSAISEPQTATLVVGAGCFWGVEKRFEATPGVTDVIAGYAGGKGVRPLYREITRQRHKFNPNNHAEVVQIHFQPQQVSLQQLLQQFYEMHDPTQSNRQGNDVGTQYRSVIFYQDEQQAAVARAVTASYQPLLTAAGFGAIQTQILPLPEFFPAEAFHQDYLAKNPNGYCPDHATGVRFNPDSAPTQLAMDNSALLQGKQILMLDSPDCPYCDKFKADVVKHYQGPVPLHLRQSSQLQGLQLSTPSVATPTLYFLEQGKEVFAIQGYLPASDFYRVLGHFSLGEQSEAYRVAFQSGTDRPFCQQYEQFRNTPDGVFVDALSGAALFDTKDRFNSGTGWLSFTRPVAGAVTTRPDYSHGMVRTEVLAA…
59	c_000000000001	71381	71576	f	Unknown	NO_SP									ATGAACAGGAACCAAACCAAAGAGCGTTCTTCAAGCGAGCGAAACAAAGACCACGATACTTCTGATAAAACCAATCGCGACAAGCAAGATCATGAGAAAAATGCCGACAAGAAACGCCAAACTGAGCGACAAAAAGCTAAAGACAATGCTGTGTTAGCTGATATTAATGACGACGTAAAAAGGGGTAAAAAATGA	MNRNQTKERSSSERNKDHDTSDKTNRDKQDHEKNADKKRQTERQKAKDNAVLADINDDVKRGKK
60	c_000000000001	71572	71965	f	CytoplasmicMembrane	NO_SP	K_NA					PRC-barrel domain	PF05239		ATGAACTACGAAACGACACAACCCAATCGTGCAGCCGAGACTACAGTATTTGGCTCTGGTGCAGCGGTACTATTAAGTGCGTCATCAATCACCAGTGATGATGTGGTAAATAGGAAGGAAGAGAAACTTGGCAAGCTTCACGACATCATGCTGGATATTGCACAGGGCAAAATACGTTATGCTGTGCTATCTTCCGGTGGTTTTTTAGGCATGGGTGACCGCTTGTTTGCTATTCCCTGGAGCGCACTATCATTGGATGCGGTAAACAAGCGTTTTATTCTGGATATTGATGTTGAACGCCTGAAAAATGCACCAGGGTTTAACAAAGATAAATGGCCAAATATGGCTGATACCGCATGGGGCTCCGCAGTCGAGTCTTACTACGCCAGATAA	MNYETTQPNRAAETTVFGSGAAVLLSASSITSDDVVNRKEEKLGKLHDIMLDIAQGKIRYAVLSSGGFLGMGDRLFAIPWSALSLDAVNKRFILDIDVERLKNAPGFNKDKWPNMADTAWGSAVESYYAR
61	c_000000000001	72083	72473	r	Unknown	LIPO	K_NA					BON domain	PF04972		ATGGTAAATACGCTGCATTTTGGCAGCGGGCAGGAGCCTATCATGCAGACAATCAAACGTTCATTAATTACACTTGGTGTAGTGTTAGGAGGTAGTTTAGCATTAGTTAATTGTGACCCTGGACCAAATACGCAACCTGGTCCGATTGATTTCACGGTGGCTACAGAAGATGGGGCTGGGGATGATGCAAGAATCACGACAGCGGTTCATACTATGCTGTTGGCAGATGTGGAGTTAAAGCATCTGACGATTGCCGTAGAAACCCGCAAGGGAGACGTAAAGTTGTCAGGCGACGTGGAAACTGAGGCTCAGCGCGAGCATGCAGGCAGGATCGTAGCGGCAACTTCGGGTGTGCACGCAGTGAACAACCAGCTAAAGGTCAAAAATTAA	MVNTLHFGSGQEPIMQTIKRSLITLGVVLGGSLALVNCDPGPNTQPGPIDFTVATEDGAGDDARITTAVHTMLLADVELKHLTIAVETRKGDVKLSGDVETEAQREHAGRIVAATSGVHAVNNQLKVKN
62	c_000000000001	72626	74060	r	CytoplasmicMembrane	NO_SP	K_NA					C4-dicarboxylate anaerobic carrier	PF03606		ATGTCAGATCAAGCCAAGGTTTCCGCTACGGTTGAGCCTGCTGCCAGTGTCGCTGTAGCGCCGCGTTCCGGGTCAAACCCGATAGTGGTGTTGCTGTTTATTTTACTTATTGCCGCTAGCCTCACCTATTTACTCGATTCGGGGAGCTATCAAAGAACTGATGGTTTGGTGGTAGCGGGTAGTTATCAGGTAATTGAAAAAGACCGTTCTCTGAGTAATCTGTTTGGCTCGGTTACCCAGGCGCCGGCAGGTGAAGCCAGACCTGTGGGGGTAGTTGATGTGCTGCAAGCGATACCCGCAGGTTTGCAGCGGGGAGCCGGACTGATCTTTATGGTACTGATTATTGGCGGTATGTTCGGCATTCTGAATAAATCAGGTGCTGTCGATGCCGGGCTTGAG…	MSDQAKVSATVEPAASVAVAPRSGSNPIVVLLFILLIAASLTYLLDSGSYQRTDGLVVAGSYQVIEKDRSLSNLFGSVTQAPAGEARPVGVVDVLQAIPAGLQRGAGLIFMVLIIGGMFGILNKSGAVDAGLERLISAVKGNVYGLVIFLMTMFALGSTFLGLASEYLLIIPLMVELARRLGMSNLIGLAILTIAVKVGYLSSITNPLPLTIAQPLLGLPIFSGAGMRTLFFAVFLVFGIAYMLWVIKKTGFKKQLEISFDSRKLSVRHLVMLLIMLVGIAGLVYASNTWQWKNQQLSAYYIGMSILLACCSGLGASGAADAFVSGMKKILLASILIGVAFAIAITLENGKVLDAVVHGLVSIIGEDNSYLAVLGMFVSQLLLDVMIPSTSGQAAVSMP…
63	c_000000000001	74064	74937	r	Unknown	NO_SP	K01458					N-formylglutamate amidohydrolase	PF05013		ATGAGAACAGAGTTAACACAAGGCTATAAGTTATTTTTGCCTGCCGGCAACCTTATGCCGCTGATTTTCGACTCGCCGCACAGCGGTATGGAATTTCCGGCCGATTTCCGGTGTTTAGCGTCCGAGGTACAGTTACGTTCAGGCTGGGATGCCTTTGTTGATGAGTTGTGGCAGCCTGCCCATTTGGCAGGAGCGACCCTGATCGCCGCCAGAGCGTCACGGATGTATATTGATCTGAACCGGGCCGTGGATGATATCGATCCTGAGCTGCTTTCCGGTGAATGGCCCGGCGAGTTAAAGCCTACCACTTACAGTAAAAGAGGGATGGGGTTGTTACGCCGCTTTGCTTTACCCGGCGTGCCGATGTACGACCAGAAGCTCGCGGTTAGCGAGGTGCAG…	MRTELTQGYKLFLPAGNLMPLIFDSPHSGMEFPADFRCLASEVQLRSGWDAFVDELWQPAHLAGATLIAARASRMYIDLNRAVDDIDPELLSGEWPGELKPTTYSKRGMGLLRRFALPGVPMYDQKLAVSEVQQRIAQYYLPYHHCLSEQISALHQKFGAVWHIDCHSMKSQGNAMNIDQGQARADIVIGDKDGQSAEPGFTGLIVQFFQDRGYSVSVNYPYKGGYLTECFAAPAQQIHSVQIEINRALYMNEQTFMKHQGFNKLQHDLQQLVAAIRTYITQRLPALAER
64	c_000000000001	74979	77730	r	OuterMembrane	SP	K_NA			ligand_gated_channel	cd01347	TonB dependent receptor	PF00593		ATGCAGCACAAACCGCTTTACCCAATCTCAGTGCTCAGTTTGGCGATCAGTACCGCCTTGCTGATGAACAGTGCACACCTCAGGGCGCAGGATGCGGCAGCGACTGAACAGGCGCAGCAAAAAGCCGTAGAAGTGATCTCGGTAACCGGCTCGCGAATTTTACGCCGTGGCGAAACCGAAGGTAGCCCGATCCAAACTATTGAACGCTCAGAGATGGATATCAAAGGCGCGATGTCGATCGGCGAGATCCTGCAGCAGTTGCCAAGTGTCGGTGCCAGTTTAAATGACAATGGTTCAGCGGGTACCAGCCACGGTACGGCCAGTATCAACCTTAGAAATCTTGGTGAAAACCGCTCCTTAATTCTGGTAAACGGTAACCGCTGGGTTAATGGCGCCGGT…	MQHKPLYPISVLSLAISTALLMNSAHLRAQDAAATEQAQQKAVEVISVTGSRILRRGETEGSPIQTIERSEMDIKGAMSIGEILQQLPSVGASLNDNGSAGTSHGTASINLRNLGENRSLILVNGNRWVNGAGSRGFRDFVDLNTIPYAIIERVEVLQDGATAIYGADAIAGVVNIHTVKDYDGAQLKAYAGQTSKQDRETVNLDLKLGRDWGRHNLFFAASYSDQKPILTQDRALTAIPLNGLSLGTAEGLFREANLAQVLNFPIPAQGITRAPGSDGNNLASWRPATTNDRFNRYHDNYVVGPNERLSLYGQALFQLPDTAVFQDTRLRVELLHNKRESDQQFSAVIPTVTGARGFVIVNDPRVNPFGVEFSGNDFSLNNFFVDNGLRRNIQEVKTS…
65	c_000000000001	77893	78751	f	Cytoplasmic	NO_SP	K_NA			PBP2_LysR_opines_like	cd08415	LysR substrate binding domain	PF03466		ATGCAAACCGGCTCTGCTACCGCTGCAGCTAAACAACTTGGCCTGACCCAACCTGGGATCAGCCGGTTACTGGCTAGCCTGGAAGAATTGGTTGGTTTTCAGTTGTTTTACCGTGAGCACAGCCGGCTGATTGCCACTGAAGAAGCGAAACACTTAACCCCGGAAATCGATCTGTTACTTAGCAATAGCGCGCGTTTTCTGGAGCTGGCCCGTAATCTTCATAAAACAGAAACCGGCTCTCTAACCGTAGTTGCACCGGCAAGCTTTAATTCCGGCCCTTTGGTGAATGCCGTCGCCAGCTTTATTGAGAAGTATCCGCGGGTATCGGTCAGCATTGACTCGCATAATCCGCAAGTTGCCAGAGATTTGGTGGCGCAGCGCTCTATTGATTGTGGCTTT…	MQTGSATAAAKQLGLTQPGISRLLASLEELVGFQLFYREHSRLIATEEAKHLTPEIDLLLSNSARFLELARNLHKTETGSLTVVAPASFNSGPLVNAVASFIEKYPRVSVSIDSHNPQVARDLVAQRSIDCGFIQLPENHPGLISVPILRSPMVCAVPASFALAGKTVIGVNELLNTPLIMLGQGRPTRQKIDLMFKAAQVQPQIRLETHSVATACAYVKRGLGVAILNQVLAQQYTDDQILLIPLEPVIEHQYGFIYSAYAPMPRLVQAFYKHCIDYFNSTAGA
66	c_000000000001	78890	79385	f	Unknown	SP									GTGTTTCGACGTATTCCGGTTCTCAATTTATTCACATCACTGATATTTGCTTTCAGTTTTATGGCCCATCCAGTAGCGGCCTCCCAGTTGGAGACGATGGAATATCGGGGTGCCGCAGTAACGGCGCACAAAGGACCTACTGCAGATTTCCCGGCGGAGTTTATGGATAAACTGTTGTGCGAAGGTGGTCAGAGTGGACCTTCCAAAAATGCAGGCTGCGTGCAACTCAATAGTGACGGCAGCGGCACCTGGGAAAACGATGCAGGTCCGGGGCAGCGTATGCCGCCGGCACCGGTAAGTTGGTTTATTGTTACCAATAGTGAAGGCGTTCCGCTTAAGAATGACGGTGCAGAGCGCAAAACCTGGCAGGTGATATTCAGATTCGAACAAGGGGATCGC…	VFRRIPVLNLFTSLIFAFSFMAHPVAASQLETMEYRGAAVTAHKGPTADFPAEFMDKLLCEGGQSGPSKNAGCVQLNSDGSGTWENDAGPGQRMPPAPVSWFIVTNSEGVPLKNDGAERKTWQVIFRFEQGDRYNPQGSLYAVAATLVLSPQKRVIVHSKYRDL
67	c_000000000001	79405	79819	r	Unknown	NO_SP	K_NA			NAT_SF	cd04301	Acetyltransferase (GNAT) family	PF00583		ATGACGGACTTTATTGTTGATAACAGCAGCGACTTTGCCGAGCAGGCCAAACAAAAAATTGCCGAGTTTAATGCTCAGCATTGGGATGCCAGCCAACGTCAGGCTTTAGGTTTAAAGCAGCTTAATGCGCGTGGCGAAGTGGTGGCGATGCTGGCCGGGCGCACCTTTGGCAACTGGTTTTATCTGGAATCCTTCTGGTTGCAGGAAAGCGAGCGCGGTAAGGGCCTGGGCAGCGCTATGCTGGCTGAAGCAGAAGCGATTGCCAGACATCGCGGCTGCCGTTTTGTGTTATTAGATACCCTGGAGTTTCAGGCAAAACCCTTTTATCAGCGCCATGGTTATCGGGTGGCGTGGGTGCAGCAGGATTACCCCTTTGCCGGCGGCGCCAAGTATTTTATG…	MTDFIVDNSSDFAEQAKQKIAEFNAQHWDASQRQALGLKQLNARGEVVAMLAGRTFGNWFYLESFWLQESERGKGLGSAMLAEAEAIARHRGCRFVLLDTLEFQAKPFYQRHGYRVAWVQQDYPFAGGAKYFMTKIL
68	c_000000000001	80593	82504	f	CytoplasmicMembrane	NO_SP	K_NA	sensory_box: PAS domain S-box protein	TIGR00229	HATPase_c	cd00075	Histidine kinase-, DNA gyrase B-, and HSP90-like ATPase	PF02518		ATGAAAACCCCACTGCCCCCTCTGAATACCTGGCAACGCTTACTGTTGGTACTGCTAACACTGGCTATGATTGCCGGTGTCGAGCTGTTACTGCGTAACGAGCAGGCACGGCTAAGTGCACTGAGTCAGCAACAACAGCTGGCGGCAGCGGATCAGGTGCGAACCCGGCTGGAAAAAGAACTGAATATCCCGTTGTACCTAACGGCCAGTTTAGCCAGTTACCTCACGGCCAAATCCGGACAGTTAGAAGCACAGGAGTTGGATATCCTGCTGGCGGGTCTGGTCAGGCAATCTTCTTATATCCGCAATATCGGTATCGCCCCCGGCAACCGCATTCTGCATGTCTATCCGCTGGCCGGTAATGAGCAGGCCATTAATCTGTATTACCCCGACTTACCA…	MKTPLPPLNTWQRLLLVLLTLAMIAGVELLLRNEQARLSALSQQQQLAAADQVRTRLEKELNIPLYLTASLASYLTAKSGQLEAQELDILLAGLVRQSSYIRNIGIAPGNRILHVYPLAGNEQAINLYYPDLPLQWPAIASMISSRRALLSGPLDLVQGGRGFIYRYPLYLEDGSYWGIISTVIDLAPIWQLLTNSAKELGIEVALRGLTTEGEVTPAFFGEQQLFNPRSLQLNVAIRGAEWQMAVKEAPVTSSRLTLLRLGLYATALCILYLLSRLLAAVYRLRHSRDALTESEQRLRSIYDNVLDGIITVDRSGRIQTANSACSRIFGYKADALLEQKWTFLLANAQQVEQQIEQQMQQANPEQQQLECQGLRADGQSFELLLFHTPMPQAHYYKLL…
69	c_000000000001	82679	84848	f	Unknown	LIPO	K01284			M3A_DCP	cd06456	Peptidase family M3	PF01432		ATGCGTAAAACCCTGCTTGCTACTGCCATTGGTGCAGTGCTGTCGCTCAGCGCCTGCTCTGACAATACAGCCCCCACTCAACAAGCTAATCAGGCTGCCGCGCCAGCCGTTGCCGAGGTAACAGTGTCTAACCCTTTCTTCAAAAAAAGCACCTTACCTTTTGAAGCACCAAACTTCGCTGAAATTAAAGATGAGCACTTCCTGCCAGCCTTTGAAGAAGGTATGAAGCAGCATATGGCTGAAGTTGAAGCCATTGCCAATAACCCGGAGCCCGCCACCTTCGAGAATACCTTTGTGGCGATGGAAAAAAGCGGTGAGCTGTTAACCCGCGTATCACGGGTGTTCTATAACCTGACCGGTACCGACAGCAACGAAGAGCGCCGCAAAATTCAAAGCGAG…	MRKTLLATAIGAVLSLSACSDNTAPTQQANQAAAPAVAEVTVSNPFFKKSTLPFEAPNFAEIKDEHFLPAFEEGMKQHMAEVEAIANNPEPATFENTFVAMEKSGELLTRVSRVFYNLTGTDSNEERRKIQSELAPRMAAHSDNISLNPALFARIESVYNARNDLGLDAESKRLVEVYYERFVRSGAKLSEEQKTAIRALNEEHSTLTNKFGQNLLAETRNIAVIVDTVEELDGLSQAQITAAANAAKERGHDGKFLLNITNTTRQPILTSLNNRELRQRVWEASANRAQSGENDNTAIVARLAQLRAERAKLLGYDNWAAYTLETNMAQTPQAVYDMLGSMVPAVVANTQQEQAAIQAMIREKGGDFEVQPWDWEYYAEFVRQAKYDLDENEVKKYFE…
70	c_000000000001	84939	86280	r	Cytoplasmic	NO_SP	K03592					Putative modulator of DNA gyrase	PF01523		ATGCAGCAAACCGCTATTCAGCAAGAAATCGCCGAAGTAAAAGAAGCCGTTAGCCAGGTGCTGGCGCATGCGAAAAAACTGGGGGCCAGCAGCGCTGAAGCCTCAATGAGCCGCACCCGGGGCCTGAGTGTCGAAACCCGCCATGGTGAGGTGGAGACCGTTGAATTTAATCAGGACGGTGGCCTGGGCATCAGTTTATATTTCGGGCAGCGTAAAGGCTCGGCCTCTACTGCGGATCTAAGCCCGCAGGCATTAAAACGCACAGTAGAAGCGGCGGCTGATATTGCCCGCTATACCTCTGAAGATCCGCATGCCGGCGTGGCTGAAGCCAGCTGGCTGGAGTTTAACCCGCCGGAACTGGATCTATATTACCCGGATAGCATCAGCACCGAACAGGCC…	MQQTAIQQEIAEVKEAVSQVLAHAKKLGASSAEASMSRTRGLSVETRHGEVETVEFNQDGGLGISLYFGQRKGSASTADLSPQALKRTVEAAADIARYTSEDPHAGVAEASWLEFNPPELDLYYPDSISTEQAIVLCAAAEEAAFAEDSRITNSEGASFSTHQGLKVYGNSHGQLVGYPSSRHSFSCVVIGEAGDDMQRDYSYTVARRYADLLDPRQVGREAARETVARLQPRKVPTQKVPVLFRADIASSLFGHLVSAISGGSIYRKSSFLLDKVGQQIMAPGLTILEKPHLNQALASSPFDSEGVKTRDLAVIEQGILTTYLTTSYSARKLGMASTGHAGGIHNWLVQHGNEDLLALCRQMGKGLLVTELMGQGVNTVTGDYSRGASGFWVEHGEIQ…
71	c_000000000001	86398	86935	f	Cytoplasmic	NO_SP	K09889			YjgA-like	cd16331	Protein of unknown function (DUF615)	PF04751		ATGACAGATACAGAATTTAAATACGGTGACAGCAAATGGCTGGAACAACCGGAGCATATCAGTAAAAGCCAGGTTAAGCGCGAGATGCACGCGCTGCAGGCCCTAGGCGCTGAGCTGGTGGCATTAAGCCCAGCGGCCCGCGCCAAGCTCCCGCTGGATGAGGAATTAAAAGACGCACTGGAGTTGGCCGATAAGCTGGCGAATAAACGCGAAGCCTTACGGCGGCATATGCAGTTTATTGGCCGTCTGATGCGTGAACGTGAAGATGAACTGGAGCCGATTGAACAGGCACTGGCGATTATCCGCAACACCAACCAGGCAGCAACGCGGCAGTTTCATAAGGTCGAAACCTGGCGCGATCGTCTGCTGGCCGAAGCCGATGCTGTAACCGACTTTATT…	MTDTEFKYGDSKWLEQPEHISKSQVKREMHALQALGAELVALSPAARAKLPLDEELKDALELADKLANKREALRRHMQFIGRLMREREDELEPIEQALAIIRNTNQAATRQFHKVETWRDRLLAEADAVTDFIAEYPDVDVQQLRQLIRNTKKEQEKQQPPKSYRELFQLIKPLIIQD
72	c_000000000001	87152	89324	f	Cytoplasmic	NO_SP	K_NA								ATGGCCACCAAAAGACCCAGCACGACGCCTACCGTAGAACCCCTCGAAGATGAAATTATTGCCGTGCGCCCCGCAGTCAGTAACAAACCTGCCCGTGTTGGTAATGAACGCTATATGTATTTTACTGAGCGGGATCTGAACCGCATTTTGAGTAACCTCGATGGTTTACGCCAAACGGTTTTTCCCGGCAGTACCGCAGAGCATGAGCTTAACGCGCAAAAGCAACCGCACTTTCCATCAGTGTGCTTAATTGGTCTGGGCCGTTGTGGCTCTAATATCGCGTTGGATGTCGCTTCCCTGGTTTACAACGCGCGCAATTTCTATCTGCACGAATTTAACAGCCAGGAAAAACAAACCCGCGAGCAGGAGATCCGGCCGATGCGCTGGATCAAGCGCAGC…	MATKRPSTTPTVEPLEDEIIAVRPAVSNKPARVGNERYMYFTERDLNRILSNLDGLRQTVFPGSTAEHELNAQKQPHFPSVCLIGLGRCGSNIALDVASLVYNARNFYLHEFNSQEKQTREQEIRPMRWIKRSLHFKNSNILKPVFLIEPLVMLGDLDKDIEGRIRFSNRAETSGFLRDYTKMKIMDLSEVHAGGAGNAPILGQYLAKIILNKDTQRFSNADWKFIHSYLIDSCGIKANQSRLYFYIFSAGGGTGSGMASEFGLAQQYAYMSKTFDTRSLPENEENRGHSFVFEPIFTSGICILPNISDHGVEMSEALHINAGRLLCKYLAEEWDFSYNFDQDEKSDASAMHRIRPWNAMMLISNDIMRYAEETDDGDIQHIDVSTMEKYANQYISQQI…
73	c_000000000001	89429	90425	r	Cytoplasmic	NO_SP	K00826	ilvE_II: branched-chain amino acid aminotransferase	TIGR01123	BCAT_beta_family	cd01557	Amino-transferase class IV	PF01063		ATGGCAGCATTCGGAACCGTGTTTACCGCTGAAATGATGTTAGCGGAATATAGTAATAATCAGTGGAGTGAGCCGGCACTGGTGCCGGTAAACAGTATCAGCCTGCACCCCGGTGCCCATGTGCTGCATTATGCCAGTACCTGTTTTGAAGGCTTGAAAGCCTTTCGTCATAGCGATGGCAGCATCCATATTTTCCGGATGGACAAAAACGTCGCCCGCTTGCAGCAAAGCAGTGAACTGCTGGCGCTGCCACAGGTTGATGCTGCTATGCTGCGGCAGATGATTCTGGATATTGTTAAGCGTTATGCTGCTGACGTACCTAATCCACCTGGCTCTATGTATATCCGGCCAACCCATATCGGTACCGAAGCCTCTATTGGTAAGGCCGCGGCGCCCAGC…	MAAFGTVFTAEMMLAEYSNNQWSEPALVPVNSISLHPGAHVLHYASTCFEGLKAFRHSDGSIHIFRMDKNVARLQQSSELLALPQVDAAMLRQMILDIVKRYAADVPNPPGSMYIRPTHIGTEASIGKAAAPSLSSLLYVLLSPVGDYFAGGAKPLRLLLEDNARCAPHMGMVKSGGNYASALQPIMKARAAVQADQVLFCPNGDVQETGAANFLLIDGNEIITKALDASFLHGVTRDSILTLARDRGMKVSERELTVDELLERAVKPGAEAALSGTAAVLTPVGTLIHNGHDYAVGGGVAGTTTASLRQALNDIQWGKAADTHGWLTKVC
74	c_000000000001	90500	91940	r	Cytoplasmic	NO_SP	K03568					Putative modulator of DNA gyrase	PF01523		ATGAATGCAGTAGAACAAAACCTGATCCAAGCCTCTGAGCTAAGCGCCCGCGATCTGGAGCAGACGTTGGGCTTTTTGTTTGCGCATCAGCTCGATTATGCCGATTTATATTTTCAGTCCAGCGTGCATGAATCCTGGGTGCTGGAAGATGGCCTGGTTAAAGACGGCTCCTTTAATATTGAGCGTGGCGTTGGGGTACGGGCGATCAGCGGTGAAAAAACCGGTTTTGCCTACGCCGATAGCATTAACCGCGATGCCTTGATGCAGGCCGCCGGCGCAGCCCGTGGCATAGCGGCACAGGGCCAGCAGGGTAGTGTAAAAACCTTTAGTAAAAGTGGTAACAGCAAGATCTATCTGCCCTGTGAGCCATTACAAAGCCTGAGCAATACGGAAAAGGTT…	MNAVEQNLIQASELSARDLEQTLGFLFAHQLDYADLYFQSSVHESWVLEDGLVKDGSFNIERGVGVRAISGEKTGFAYADSINRDALMQAAGAARGIAAQGQQGSVKTFSKSGNSKIYLPCEPLQSLSNTEKVALLHQIEAYIRSLDSRAEQVMVSLTGVYEEVLVAASDGTFATDIRPLVRLNCSVLLVQDGRRERGSAGGGARTDYQYFSADVDGQPRWQHYARDAVRMAQVNLTAIDAPAGTMPVVLGAGWPGVLLHEAVGHGLEGDFNRKGSSTFSGRIGQQVASKHCTIVDDGTLSGRRGSLNIDDEGTPSAYNVLIEKGVLKGYIQDKHNAMLMGVAPTGNGRRESFAHLPMPRMTNTYMLAGDYAPEEIIASVKKGIYAPNFGGGQVDITSG…
75	c_000000000001	91936	92803	r	Cytoplasmic	NO_SP	K11206			nit	cd07572	Carbon-nitrogen hydrolase	PF00795		ATGATAGCCGCCAGCCCTTACTCTGAGCCTAACGACAGCCGCTGGCGCTTATCCGCGCTGCAGTTAAACAGCCAGCCCGATCCTGCCAGCAATTTTGCTCAGGTTGCCGCGTTACTCGCGACCTTGCCTAAAGCGCAACAACATCTGGTGGTACTGCCTGAGTGCTTTGCGGTATTTGGTGGGGGCGAACAGCTGCAACGGCAGTTTCAGGCACCTTTGGGTGAAGGGCTCCTGCAACAGCAAGCTGCGGCACTGGCCAAGGCGCATCAACTGTATCTGTTGGCTGGTAGCATGCCCACTTCTAGTCCGGATCCGCAGCGCTTTTATGCCAGTAGCCTGTTATTCGGGCCGGATGGCCGCTTACTGGCCGATTATCAGAAATTACATCTGTTTGATGTG…	MIAASPYSEPNDSRWRLSALQLNSQPDPASNFAQVAALLATLPKAQQHLVVLPECFAVFGGGEQLQRQFQAPLGEGLLQQQAAALAKAHQLYLLAGSMPTSSPDPQRFYASSLLFGPDGRLLADYQKLHLFDVAVADSTGSYRESASTMPGNKVTLSQQGSLKLGMTICYDVRFAGLAQQLAALGMNVLAVPSAFTRPTGAAHWHTLLRARAIENQCFVIAPGQTGVHANGRETYGHSLIIDPWGEVLADAGSEVGVISVEVDLTDCQQLAQKMPVKLHNRFNSELKP
76	c_000000000001	92777	96626	r	Unknown	NO_SP		TIGR02099: TIGR02099 family protein	TIGR02099			Protein of unknown function	PF13116		GTGCAAATTAAACCGCTGTGCTTTTACTGTTTGCATAAGCTGTGGGTGGTACTGGCGCTCTGCCTGGTATTACTGGCAACAGTGGTATCGGTGTTGCGTTTAACGCTACCCTATGCCGACAGCTACAAACAACAGTTCGAGCAGGTACTCAGCCAGCAACTGGGTGCTACGGTTTCGATCGGCCAGCTGTCGGCCGGTTGGCGTGGCACCGGGCCGGCGTTACTGTTGCAGGAGCTTAGGATCCAACACGCTGAGGCTAAGCCACTCAGTATTAAGCAAACCTCGATTCAGCTGGATTTTTGGAAAACCTTACTCAGTCTTAAGTTATCGGCGGAACGTTTCGAGCTTACCGGTGCCCGTTATGAGCTGGATGCGGATAAGCTGTTTGCGTTACCTAAT…	VQIKPLCFYCLHKLWVVLALCLVLLATVVSVLRLTLPYADSYKQQFEQVLSQQLGATVSIGQLSAGWRGTGPALLLQELRIQHAEAKPLSIKQTSIQLDFWKTLLSLKLSAERFELTGARYELDADKLFALPNAGSGPDLTLPALEQLFFRQLKAFSLSDSELVLVSSEHPAQILQIRHLDWRNAGDRHQGRGELAIVGVTSNTINFILDFQGAELQQAQGQLYLESADLDVLPWFAQYIPQSSRLQKAAVNFRAWADISAGQFSRLQLELADNSLHWQRAGQQHSVRLGPGQLLWTPVDGGWQLLSTALTLADLDDSWPGLQLQLSRDGADYLATLQDFPLAALEPLAQLLAEDHQLLQAILAHQPTGYLRKLQSRFNREQWQLTGQIEQLSSRAVAD…
77	c_000000000001	96625	98092	r	Cytoplasmic	NO_SP	K08301	RNaseEG: ribonuclease, Rne/Rng family	TIGR00757	S1_RNase_E	cd04453	Ribonuclease E/G family	PF10150		ATGAGTGCAGAGTTATTAATTAACGTTACCCCAACTGAAACACGGGTTGCGTTAATTGAGAACGGGGTACTGCAGGAGCTGCATATCGAGCGGCAAGCCCGGCGTGGCTTAGTAGGCAATATTTATGTCGGTAAAGTCAGCCGGGTATTACCTGGAATGCAGGCTGCCTTTGTCGATATCGGGCTGGATAAAGCGGCCTTCCTGCATGCCTCAGATATCGTACAGCACAATGAAGTGGGCGAACTGGATGCCAAGCCGGCGGTCAGTAAGGATATCCGGGTACTGGTGCGGGAAGGACAGTACTTGCTGGTACAGGTGGTGAAGGATCCGCTGGGGACCAAGGGCGCACGCCTAACCACCGACATTACCTTGCCGTCACGTCATCTGGTATTTATGCCC…	MSAELLINVTPTETRVALIENGVLQELHIERQARRGLVGNIYVGKVSRVLPGMQAAFVDIGLDKAAFLHASDIVQHNEVGELDAKPAVSKDIRVLVREGQYLLVQVVKDPLGTKGARLTTDITLPSRHLVFMPDSAHVGVSQRLESESERQRLKEIVGKCVDDSGGFIVRTAAEGAAEDELIQDAKFLKKLWSKVLKRKKNTRKEGVVYEDLSLSYRILRDFVGTELERVRVDSKLTFQQLTAFCEEFMPQIIPLLEYYPGERPIFDLFDVENEIQRALERKVPLKSGGYLMIDQTEAMTTIDVNTGAFVGHRNLDETIFNTNTEATQAIARQLRLRNLGGIIIIDFIDMQNEEHKRRVFHSLELALARDRAKTNIHGFSALGLVEMTRKRTRESLEHI…
78	c_000000000001	98088	98661	r	Cytoplasmic	NO_SP	K06287	maf: septum formation protein Maf	TIGR00172	Maf	cd00555	Maf-like protein	PF02545		ATGTATCCCGATATTGCTCTTGCCTCTGCTTCACCCAGACGCCGCGAATTGTTGGCGCAACTGCCTGTCAACTTTACTCTGGTCAGTGCTGATATTGATGAATCAGTGTTAGCCGGCGAGGAGCCGGCGAGCTACGTCAGCCGGCTGGCATTGCAAAAGGCCCAGGCGGGTGCCAATAAACTGAACTGGCAGTTACCGGTATTGGGTGCTGATACCAGCGTGATCTTAGATAAGCAAATTCTGGGCAAGCCTGAATCTAAAGCCCACTTTATGCAAATGCTGCGGCAACTGAGTGGCCGTAGCCATCAGGTACTTACCGCTGTGGCCATTATCAGTGCCGGGCAACAATTACAGGCACTGAGTACTACCGAAGTCTGGTTAAGACCGCTAAGCGATACT…	MYPDIALASASPRRRELLAQLPVNFTLVSADIDESVLAGEEPASYVSRLALQKAQAGANKLNWQLPVLGADTSVILDKQILGKPESKAHFMQMLRQLSGRSHQVLTAVAIISAGQQLQALSTTEVWLRPLSDTELDAYWQSGEPADKAGGYGIQGLAARFVEKIHGSYTGVVGLPLCETERLIQQLRRSA
79	c_000000000001	98660	99143	r	CytoplasmicMembrane	NO_SP	K03571	shape_MreD: rod shape-determining protein MreD	TIGR03426			rod shape-determining protein MreD	PF04093		ATGCGGCAGTCACAAGGTTTAGGATTTATCTATTTGAGTTTACTGGCTGCGCTGTTGCTGACCATTATTCCGCTGCCTTATCAGATGACGTTATTCCGCCCGGATTGGGCCTTATTAGTGATCATTTATTGGACCCTGGCCTTACCGCGCAGAGTCAGTATTGGCACCGCCTTTGTGGTCGGTTTTTTAACAGACATTCTGGTCGGCACCGTACTCGGCGTTAATGCGCTGGCGTTTTCGGTTGTCAGCTTTATCGTCGCGGCAAATTACCTGAAAATCCGTAACTTTTCGATGCTACAGCAAGCCTTGCTGGTTGCAATGTTTCTGGCGCTGTATCAATTACTGTTATTCTGGTTAAGTCACTTCCTGACCGGGGTAAATTTCCGACCCGGCTACCTG…	MRQSQGLGFIYLSLLAALLLTIIPLPYQMTLFRPDWALLVIIYWTLALPRRVSIGTAFVVGFLTDILVGTVLGVNALAFSVVSFIVAANYLKIRNFSMLQQALLVAMFLALYQLLLFWLSHFLTGVNFRPGYLWPVLTGMLAWPWLFWLLRRYRRQLKIQ
80	c_000000000001	99142	100000	r	Unknown	NO_SP	K03570	mreC: rod shape-determining protein MreC	TIGR00219			rod shape-determining protein MreC	PF04085		ATGAATGATTTTTTTGCACGCGGCCCGGCACTCGGGCTGCGTTTAGTTTTAGCGGTAGCCTGCAGTATCGGGCTGATGTTCGTCGACCGTTACACGGATAGTGCCACCCAGCTTCGCAGTTATCTGACCTCAGCGGTCAGCCCACTTTTTTACGCCGCCAGTTTACCGGAAAGTGTGATCACCACTGCCTCAGAGCAACTGATGTCACAGCAACAATTACTGCAGGAAAATGCCGCATTAAAAGCCCGGTTGTTGCAACTGGATGCCCAACTGCAGTTATTGAATTTTCTGCAGCTGGAAAATAATAAGTTGCGGGCGTTACTCGGATCGGCGCCAGTGGTGGAAGGCCAGCGTTTGATTGCTGAGGTGCTGGCCGTTTACAGTCATCCGTTTTCGCAC…	MNDFFARGPALGLRLVLAVACSIGLMFVDRYTDSATQLRSYLTSAVSPLFYAASLPESVITTASEQLMSQQQLLQENAALKARLLQLDAQLQLLNFLQLENNKLRALLGSAPVVEGQRLIAEVLAVYSHPFSHQVVLNKGSNDGVAVHYPLIDDKGVVGQIISVTPTSSRAILISDNTHAISLRAERTGIRTVAEGIGQWDQLRLIHLPLSTDIREGDRLLTSGLDGRFPEGYPVAEVVSVSRDDSQPFISVQARPYAKLDRIKHVLILSPGSQVEAVRQAEEQP
81	c_000000000001	100027	101071	r	Cytoplasmic	NO_SP	K03569	mreB: cell shape determining protein, MreB/Mrl family	TIGR00904	MreB_like	cd10225	MreB/Mbl protein	PF06723		ATGTTTAATAAATTGCGCGGTATTTTTTCCAACGATCTGTCCATCGACCTTGGTACAGCTAATACACTGATTTACGTTAAAGACCAGGGGATCGTATTAAACGAACCTTCTGTTGTCGCAATCCGTCAGGAAAGAGCGGGTGGGCCGAAAAGTGTCGCTGCCGTTGGCCATGCCGCTAAGCGGATGCTGGGTCGTACTCCTGGCAATATCAAAGCGATCCGGCCGATGAAAGACGGTGTTATCGCTGACTTCTACGTTACCGAAAAAATGTTACAACATTTTATCCGTCAGGCGCACAGTAACAGTTTCTTACGGCCAAGCCCACGGGTGCTGGTCTGTGTACCTTGTGGTTCTACTCAGGTAGAGCGCCGTGCAATCCGTGAATCAGCCCAGGGGGCA…	MFNKLRGIFSNDLSIDLGTANTLIYVKDQGIVLNEPSVVAIRQERAGGPKSVAAVGHAAKRMLGRTPGNIKAIRPMKDGVIADFYVTEKMLQHFIRQAHSNSFLRPSPRVLVCVPCGSTQVERRAIRESAQGAGAREVYLIDEPMAAAIGAGLPVSEATGSMVVDIGGGTTEVAIISLNGVVYSSSVRIGGDKFDDAIVNYIRRNYGILIGEATAERIKTEIGSAYPSDDVLEIEVRGRNLAEGVPRSFTMTSNEILEALQEPLAGIVSAVMVALEQSPPELASDISERGMVLTGGGALLRDLDRLLMEETGIPVVVADDPLTCVARGGGKALEMIDMHGGDVFSYE
82	c_000000000001	101379	102303	f	Unknown	NO_SP	K01505					Pyridoxal-phosphate dependent enzyme	PF00291		ATGGCGTCCTTACCGACAGCGACTTATCATTGGCAACGCCTGCCTATTCCAATGGGGCAGGATAACACACCTCAACTCTGGATCTGTACCTTGCAGGCACCAGTTGCAGAAGTTGCCGGGAATAAGTGGCTGAAGCTACACTCCGCCATCCAACAACGCAAACCCGGACAAGGCATGCTCAGCTTCGGTGGTGCCTTCTCCAACCATCTTGTCGCTTTGGCAGCTGCCGGCCAGCACTACCACTTTCCGACTATAGGACTGGTCAGAACCGAGCAACTCGACACGCATAATCCAACTTTAAGGCGCTGTCGGGAACTCGGCATGCAGCTGATTGCCCTCGACCGGATAAGCTATAGACAACAGCAACAACCAGAGTTCCTTGCCCGGCTAAAAATAACC…	MASLPTATYHWQRLPIPMGQDNTPQLWICTLQAPVAEVAGNKWLKLHSAIQQRKPGQGMLSFGGAFSNHLVALAAAGQHYHFPTIGLVRTEQLDTHNPTLRRCRELGMQLIALDRISYRQQQQPEFLARLKITYPEYLILPEGGSDLAGAEGVAQLPLLQTPAGDADLLCCATASGGTLAGLIQRYPEVRCLGLPVVKDASLADRIKQCLPPTSSYQNWQLAEANSAYGKVSAELVAFCCQLKQHYQLTTEPIYTGKALQLLCQLLQTGSLSGVKRIAFFHTGGLQGLHGLYYRRLLTEAQYRLLLS
83	c_000000000001	108863	110123	r	Unknown	SP	K_NA					Beta-lactamase enzyme family	PF13354		ATGAGAATCTTTGCCTGTTTGTTACTTGTTCTAACACTCTATCCGCAAACGACGTTGGCGCAGCAGGATCCTTGCCAGCATTTTCCAGCGGCTAGCAGTTGCCAACCCTTGCTCCCTTTGCTTGAGCAAGGTCAACAGCAGTCTGCGTTATTAAAGCAGGTGCTGGCGGCAAGTGAAGCTTATCAGCTACAGATCCTTTATACCCGTATCGAATTACCCACAGCTGATGGCCAGCTACCGAAGCTCCATTATTACCACTACCGGGTACAACCTGAGCACTACTTCTATCCGGCCAGTACAGTGAAGCTACCGTTGGCAGCTCTGGCCTTGCAGTGGTTGAATGAACAGGCAACACATGGCCTAACTCTGGACACGACCATGCTGACCGATAGTCAGCGT…	MRIFACLLLVLTLYPQTTLAQQDPCQHFPAASSCQPLLPLLEQGQQQSALLKQVLAASEAYQLQILYTRIELPTADGQLPKLHYYHYRVQPEHYFYPASTVKLPLAALALQWLNEQATHGLTLDTTMLTDSQRPPQTAAHSDSSSETGLPSVGHYIQKILLVSDNDGSNRLYELMGQQYINEQLKAKGLTATIINHRLSVPFNDEDNRYFNPIRFVDAAGKTLLALPERQIAESYANPDQPKLGKAYYQRGELIAQPMDFTYKNRQSLIDFDGVVKRILMPQLFPVQQRFDISESQRQFLLRYMRMLPRQSQYPAYPESEYPDTYVKYFLKGDTQQRLPEYIHYHNKNGQAYGHVIDGAYIEDTKHGIAFFLTAILYTNANQILNDDTYETDSIGQPFL…
84	c_000000000001	110261	110657	r	Cytoplasmic	NO_SP	K02879	L17: ribosomal protein bL17	TIGR00059			Ribosomal protein L17	PF01196		ATGCGCCATCGCAAGAGTGGTCGTCAATTAAATCGGAATAGCAGCCACCGTACTGCAATGTTCCGCAACATGGCAAGCTCGTTGGTGAAGCACGAAATCATCAAAACGACTTTGCCAAAAGCTAAAGAGTTACGTCGTGTGATCGAGCCATTGATCACTCTGGCAAAGAACGACAGCGTTGCAAATCGCCGTCTGGCTTTCGCCCGTACTCGTGATAAAGAAGTGGTAGGTTTATTGTTCAACGTATTAGGCCCGCGTTACAACGCGCGTCCAGGTGGTTACACTCGTATTCTGAAGTGTGGCTTCCGTGCGGGTGACAATGCACCTATGGCTTACATCGAATTAGTTGATCGTCCGGAAACGGCACTGCCAGTTGAAGAAACTGCAGCTGAGTAA	MRHRKSGRQLNRNSSHRTAMFRNMASSLVKHEIIKTTLPKAKELRRVIEPLITLAKNDSVANRRLAFARTRDKEVVGLLFNVLGPRYNARPGGYTRILKCGFRAGDNAPMAYIELVDRPETALPVEETAAE
85	c_000000000001	110696	111686	r	Cytoplasmic	NO_SP	K03040	rpoA: DNA-directed RNA polymerase, alpha subunit	TIGR02027	RNAP_alpha_NTD	cd06928	Bacterial RNA polymerase, alpha chain C terminal domain	PF03118		ATGCAGGGTTCTGTCACCGAATTCCTTAAGCCGAGATTAGTTGGTATCGAAAGGATCAACCCAACTCGTGCCAAAGTTACTTTGGAACCACTTGAGCGCGGTTTCGGGCATACCTTGGGCAACGCGTTACGTCGTATTCTGTTATCGTCCATGCCAGGTTGTGCTGTGACTGAAGTAGAAATCGACGGCGTGCTCCATGAGTACAGTGCCAAAGAAGGTGTACAGGAAGATATCATTGATATCCTTCTGAACCTGAAAGGCCTCGCCGTACGCCTGGAAGACAAAGACGAAGTCACCCTGACTTTAACGAAAAAAGGTGCCGGCCCTGTAACTGCTGGAGACATCCAGCGTGGCGACGGTGTGGTAATCGTTAATCCTGATCATGTTATCTGCAACCTG…	MQGSVTEFLKPRLVGIERINPTRAKVTLEPLERGFGHTLGNALRRILLSSMPGCAVTEVEIDGVLHEYSAKEGVQEDIIDILLNLKGLAVRLEDKDEVTLTLTKKGAGPVTAGDIQRGDGVVIVNPDHVICNLTGETEFSMRLKVERGRGYVPASARFSSDDDERPIGRLLLDASFSPVERIAYTVEAARVEQRTDLDKLIIDMETNGTVEPEEAIRRAATILAEQLEFFVELRDKSEPEKREEKPEFDPILLRPVDDLELTVRSANCLKAEQIQYIGDLVQRTEVELLKTPNLGKKSLTEIKDVLASRGLSLGMRLENWPPASLVNKD
86	c_000000000001	111709	112330	r	Cytoplasmic	NO_SP	K02986	rpsD_bact: ribosomal protein uS4	TIGR01017	S4	cd00165	Ribosomal protein S4/S9 N-terminal domain	PF00163		ATGGCAAGATATTTGGGTCCTAAGCTCAAACTGAGTCGTCGCGAAGGTACAGATCTGTTCCTGAAGAGCGGCGTGAGAGCAATCGATTCAAAGTGTAACTTAACTACAGCTCCTGGTCAGCACGGTGCCCGTCGTGGCCGTCTGTCAGACTACGGTTTACAGTTACGCGAGAAGCAAAAAGTACGTCGTATTTATGGCGTATTAGAAAAGCAGTTCCGTAATTACTACAAAGAAGCTGCGCGTTTGAAAGGTAATACCGGTGAAAACCTGTTAGCGTTGTTAGAGTCTCGCTTAGACAACGTGGTATACCGGATGGGTCTGGCTAGCACGCGTGCAGAAGCACGTCAGCTGGTAAGCCACAAAGCAATCATGTTAGATGGTCGCGTGGTGAATGTTCCA…	MARYLGPKLKLSRREGTDLFLKSGVRAIDSKCNLTTAPGQHGARRGRLSDYGLQLREKQKVRRIYGVLEKQFRNYYKEAARLKGNTGENLLALLESRLDNVVYRMGLASTRAEARQLVSHKAIMLDGRVVNVPSHTVLPEQVVSVREKAKKQARIGAALELAAQREKPTWIEVDSTKLEGVFKRQPERSDLSADINEQLIVELYSK
87	c_000000000001	112363	112753	r	Cytoplasmic	NO_SP	K02948	uS11_bact: ribosomal protein uS11	TIGR03632			Ribosomal protein S11	PF00411		ATGGCTAAAGCACCAGTTCGTACTCGTAAACGGGTAAAAAAGCAAGTTTCAGATGGTATGGCTCATATCCATGCTTCTTTCAACAACACCATTGTGACGATCACTGATCGTCAGGGCAATGCACTGTGCTGGGCAACTGCCGGTGGTTCAGGTTTCCGTGGTTCACGTAAATCTACACCATTCGCTGCTCAGGTAGCTGCAGAGCGTGCAGGTGCTGCTGCACAAGAATATGGTCTGAAAAACCTTGAAGTCTTTGTGAATGGCCCAGGCCCAGGTCGTGAATCAGCGATTCGCGCACTGAATGCCGCTGGTTACAAAATCACAAATATCACCGACGTGACGCCAATCCCGCATAACGGTTGCCGTCCACCTAAAAAACGTCGCGTGTAA	MAKAPVRTRKRVKKQVSDGMAHIHASFNNTIVTITDRQGNALCWATAGGSGFRGSRKSTPFAAQVAAERAGAAAQEYGLKNLEVFVNGPGPGRESAIRALNAAGYKITNITDVTPIPHNGCRPPKKRRV
88	c_000000000001	112764	113121	r	Cytoplasmic	NO_SP	K02952	uS13_bact: ribosomal protein uS13	TIGR03631			Ribosomal protein S13/S18	PF00416		GTGGCCCGTATCGCTGGCATTAACATCCCCGATAATAAACATGCAGTGATTTCACTGACTTATGTTTATGGTATCGGTAAGACCCGCTCAAAAGCTATTTTAGCTGCAGTGGGTATCGAAGAGACAACGAAGATCGCAACTTTAAGCGATGCTCAGCTGGACTCTTTACGTGACGAAGTTGCAAAATACACCGTTGAAGGTGACTTGCGCCGTGAAATCACATTAAACATTAAGCGTTTAATGGACCTGGGTTGCTACCGTGGCCTGCGCCACCGTCGTAGTCTGCCGGTTCGTGGTCAGCGCACTAAGACAAATGCGCGTACCCGTAAGGGCCCACGTAAAGCGATTAAGAAATAA	VARIAGINIPDNKHAVISLTYVYGIGKTRSKAILAAVGIEETTKIATLSDAQLDSLRDEVAKYTVEGDLRREITLNIKRLMDLGCYRGLRHRRSLPVRGQRTKTNARTRKGPRKAIKK
89	c_000000000001	113253	113367	r	Cytoplasmic	NO_SP	K02919	rpmJ_bact: ribosomal protein bL36	TIGR01022			Ribosomal protein L36	PF00444		ATGAAAGTACGAGCTTCCGTTAAGAAGATCTGCCGTAACTGCAAAGTGATCAAACGTAATAACGTAGTTCGCGTAATTTGCAGTGAGCCGAAGCACAAACAACGCCAAGGCTAA	MKVRASVKKICRNCKVIKRNNVVRVICSEPKHKQRQG
90	c_000000000001	113388	114717	r	CytoplasmicMembrane	NO_SP	K03076	3a0501s007: preprotein translocase, SecY subunit	TIGR00967			SecY translocase	PF00344		ATGGCTAAACCAGGTTCGGACTCAAGAGCAGCAAAAGGCGGATTCAGCGAGCTGAAATCTCGTCTGTTGTTTGTGCTCTTAGCCATAATCGTTTTCCGGTTAGGCTCATTTGTGCCAATTCCTGGAATTGACGCCACCGTGCTAGCTCAGTTATTCGAGCAACAAAGAGGTACCATCGTTGAAATGTTTAACATGTTCAGCGGTGGTGCTCTCGAGCGTGCTTCGGTCTTTGCGTTAGGCATTATGCCGTACATCTCAGCCTCTATTATTGTACAGTTATTGACGGTAATGCATCCGGCAATGGCTGAACTGAAGAAAGAGGGTGAGGCTGGCAAACGCAAAATTAACCAATATACACGCTACGGTACCTTAGCATTAGCGATTTTACAGTCTATTGGT…	MAKPGSDSRAAKGGFSELKSRLLFVLLAIIVFRLGSFVPIPGIDATVLAQLFEQQRGTIVEMFNMFSGGALERASVFALGIMPYISASIIVQLLTVMHPAMAELKKEGEAGKRKINQYTRYGTLALAILQSIGIATGLPNMMPGLVLNPGFAFYFTAVISLVTGTMFLMWLGEQITERGIGNGISLLIFTGIVAGFPSAIGQTIEQARQGDLHFLLLVAIGVIVIAITWFVVFFERGQRRIVVNYAKRQQGRQVFAAQSSHLPLKVNMAGVIPPIFASSIILFPGTIASWFGSGEGMVANFLQELALTLSPGQPLYMMLYSAAIIFFCFFYTALVFNPRDTADNLKKSGAFIPGIRPGEQTSKYIDKVMTRLTLAGALYITFICLVPEFMMVAWNVQFY…
91	c_000000000001	114732	115167	r	Cytoplasmic	NO_SP	K02876	rplO_bact: ribosomal protein uL15	TIGR01071			Ribosomal proteins 50S-L15, 50S-L18e, 60S-L27A	PF00828		ATGTTATTAAATACTCTTGCTCCAGCACCAGGTGCCAAGAAAGAAAAGCGCCGTCTGGGCCGTGGTATCGGTTCTGGCTTAGGTAAAACCGGTGGCCGTGGTCACAAAGGTTTAAAATCACGCTCTGGCGGTAAAGTACGTCCAGGTTTCGAAGGCGGTCAAATGCCTCTGAAGCAGCGTTTACCTAAGTTCGGTTTCACTTCTCTGAAATCTCTGGTTTCTGCTGAAGTACGTTTACACGAAATCGCTGCTGTTAACGGTGATGTGGTTGATCTGGCTTCATTAATGGAAGCTAACATCATTGCCCGCACTGTGAAGTTCGCTAAAGTTGTGCTGTCTGGCGAGATCACTCGTCCGGTAACCGTAAAAGGTTTAGGCGTAACTAAAGGCGCGCGTGCA…	MLLNTLAPAPGAKKEKRRLGRGIGSGLGKTGGRGHKGLKSRSGGKVRPGFEGGQMPLKQRLPKFGFTSLKSLVSAEVRLHEIAAVNGDVVDLASLMEANIIARTVKFAKVVLSGEITRPVTVKGLGVTKGARAAIEAAGGKVEE
92	c_000000000001	115170	115353	r	Cytoplasmic	NO_SP	K02907	rpmD_bact: ribosomal protein uL30	TIGR01308	Ribosomal_L30	cd01658	Ribosomal protein L30p/L7e	PF00327		ATGGCGAAGAAAACAATTAAAGTCACCCAAGTGAAGTCAAGCATCGGTCGTTTACCGAAGCACAAGGCTTCATTACTGGGTCTGGGTTTACGTCGTATCGGTCACACCGTTGAAGTTGAAGACACTCCTTCAGTTCGCGGTATGATCAACGCCGTTTACTACATGGTTAAAGTGGAGGAGTAA	MAKKTIKVTQVKSSIGRLPKHKASLLGLGLRRIGHTVEVEDTPSVRGMINAVYYMVKVEE
93	c_000000000001	115359	115863	r	Cytoplasmic	NO_SP	K02988	rpsE_bact: ribosomal protein uS5	TIGR01021			Ribosomal protein S5, N-terminal domain	PF00333		ATGGCTAACGAAGAAGTTAAACAACAATCTGACTTACAAGAGAAGCTTGTTGCTGTTAACCGCGTGTCAAAAGTGGTAAAAGGTGGTCGTATTTTCAGCTTCACCGCTCTGACAGTGGTAGGCGATGGCAATGGCCGTGTTGGTTTCGGTTATGGTAAAGCGCGCGAAGTTCCAGCTGCTATTCAAAAGGCAATGGAAAAAGCCCGCCGCAACATGACTCAGGTTGAATTAAATGGTAACACACTGCACCACCCAACTAAGGGTGTGCACTCAGGTTCGAATGTTTATATGCAGCCAGCTGCAGAAGGTACAGGTCTGATCGCCGGTGGTGCTATGCGCGCCGTGCTGGAAGTTGCCGGTATCCAGAACATTCTGTCTAAGTGTTACGGTTCAACCAAC…	MANEEVKQQSDLQEKLVAVNRVSKVVKGGRIFSFTALTVVGDGNGRVGFGYGKAREVPAAIQKAMEKARRNMTQVELNGNTLHHPTKGVHSGSNVYMQPAAEGTGLIAGGAMRAVLEVAGIQNILSKCYGSTNPINVVRATINALAAVKSPAQVAAKRGLRVDDILG
94	c_000000000001	115872	116223	r	Cytoplasmic	NO_SP	K02881	L18_bact: ribosomal protein uL18	TIGR00060	Ribosomal_L18_L5e	cd00432	Ribosomal L18 of archaea, bacteria, mitoch. and chloroplast	PF00861		ATGGATAAGAAACTTGCTCGTCTGCGTCGTGCCAAACGCGTCCGCAGAAATATTATCGAACAAGGTGCGAATCGCCTGGTGGTACACCGTACCCCACGTCACATCTACGCTCAGCTGATCGCGCCAAATGCCGAAGTGATTGCTGCTGCTTCAACTGTTGAAGCCTCTATCGCAGAATCTCTGAAGTACACTGGTAACGTAGAAGCGGCCAAGGCTGTAGGTAAAGCGATCGCCGAACGTGCAGTAGCCAAAGGCGTTACTGCTTGTGCTTTTGACCGTAGCGGCTTCCGCTACCATGGTCGCGTGCAGGCGTTAGCAGACGCAGCGCGTGAAGCCGGTCTTCAGTTCTAG	MDKKLARLRRAKRVRRNIIEQGANRLVVHRTPRHIYAQLIAPNAEVIAAASTVEASIAESLKYTGNVEAAKAVGKAIAERAVAKGVTACAFDRSGFRYHGRVQALADAAREAGLQF
95	c_000000000001	116232	116766	r	Cytoplasmic	NO_SP	K02933	L6_bact: ribosomal protein uL6	TIGR03654			Ribosomal protein L6	PF00347		ATGTCTCGTGTTGCTAAGGCCCCAGTCACTCTGCCAGCCGGCGTTTCTGTAACGCAGAACGGTCAGGTAGTGGCACTGAAGGGCAAAAACGGCGAGTTAACATTAAATGTTAACCCAGCGGTTGAGATCGTTGTTGATGGTAACGTACTGCGTACTGTACCACGCGAAGGTTTCGAAAACGCTAACGCACAAGCGGGTACTGCCCGTGCACTGCTGAACAGCATGGTTATCGGTGTGACCGACGGCTTCACTCAGAAGCTGGAATTAGTAGGCGTGGGTTACCGTGCTAAAGCTGAAGGTAAGGTATTAAACCTGAGCCTGGGCTTCTCGCACCCGGTAGCGTTCCAGGTTCCTGCTGGTATCACTATTGAAACACCAACTCAGACCGAAATTCTGGTT…	MSRVAKAPVTLPAGVSVTQNGQVVALKGKNGELTLNVNPAVEIVVDGNVLRTVPREGFENANAQAGTARALLNSMVIGVTDGFTQKLELVGVGYRAKAEGKVLNLSLGFSHPVAFQVPAGITIETPTQTEILVKGADKQLVGQVSANIRAYRKPEPYKGKGVRYANENVRRKEAKKK
96	c_000000000001	116781	117174	r	Cytoplasmic	NO_SP	K02994					Ribosomal protein S8	PF00410		ATGAGTTTGCAAGATCCAGTAGCGGATATGTTTACTCGCATCCGTAACGGCCAAGCGGCTAACAAAGTTGCGGTTAAAATGCCTTCTTCAAAACTGAAGACGGCAATTGCGAAAGTATTGAAAGACGAAGGTTACATCGCCGATTTCGCGGTATCTGGTGACGTTAAGCCAGAGCTGGAAGTGACATTAAAGTACTTCCAGGGCAAATCTGTAATTGAAACTATCGATCGTGTTAGTCGTCCAGGCCTGCGAATCTATAAGAAGAGCGGCGAATTACCTAAGGTAATGGGCGGTTTAGGTGTGGCCATCGTGTCAACATCTAAAGGACTAATGACTGACCGTGCCGCGCGCAAGGTTGGTATCGGTGGCGAAATCATCGGCTACGTAGCGTAA	MSLQDPVADMFTRIRNGQAANKVAVKMPSSKLKTAIAKVLKDEGYIADFAVSGDVKPELEVTLKYFQGKSVIETIDRVSRPGLRIYKKSGELPKVMGGLGVAIVSTSKGLMTDRAARKVGIGGEIIGYVA
97	c_000000000001	117195	117501	r	Cytoplasmic	NO_SP	K02954					Ribosomal protein S14p/S29e	PF00253		ATGGCAAAACAATCAATGAAAGCACGTGAATTAAAGCGTGCACAACTGGTAGCCAAGTTCGCTGCTAAGCGTCATGAACTGAGAGATCTGATTGCTAATCCGGCCACTTCTGATGAAGACCGTTGGGCTGCAGTTCTTAAGTTACAGACGTTGCCGCGTGATTCAAGCCCATCACGTCAACGTAATCGTTGCCGTGTAACAGGTCGTCCACACGGTTATCTGCGCAAGTTCGGTATGAGCCGTATCAAGGTTCGTGAAGCTGCAATGCGCGGTGAAATTCCTGGCCTTCGTAAGGCTAGCTGGTAA	MAKQSMKARELKRAQLVAKFAAKRHELRDLIANPATSDEDRWAAVLKLQTLPRDSSPSRQRNRCRVTGRPHGYLRKFGMSRIKVREAAMRGEIPGLRKASW
98	c_000000000001	117512	118052	r	Cytoplasmic	NO_SP	K02931					ribosomal L5P family C-terminus	PF00673		ATGGCGAAACTGCATGAGATTTACAAAGACACCGTAGTCCCAGAACTGATGAAACAGTTCGGCTACACCAGCGTCATGCAAGTCCCTCGGATTGAAAAAATCACACTCAACATGGGTGTGGGTGAAGCCGTAGCTGACAAGAAGATCCTTGAGAACGCGGTAGCTGATTTAACAGCTATCTCTGGCCAAAAGCCATTAGTGACCAAGGCGCGTAAGTCAGTAGCCAGCTTCAAAATCCGTCAAGGCTACCCTATTGGCGCAAAAGTGACCCTGCGCGGCGAGCGTATGTGGGATTTCTTAGAGCGTTTAGTCTCTATCGCTATCCCGCGTATCCGTGACTTCCGTGGCGTAAGCTCGAAGTCATTCGATGGCCGTGGTAACTACAGTATGGGCGTACGT…	MAKLHEIYKDTVVPELMKQFGYTSVMQVPRIEKITLNMGVGEAVADKKILENAVADLTAISGQKPLVTKARKSVASFKIRQGYPIGAKVTLRGERMWDFLERLVSIAIPRIRDFRGVSSKSFDGRGNYSMGVREQIIFPEIDYDKVDAVRGLDITITTTARSDDEGRALLAAFNFPFKK
99	c_000000000001	118071	118386	r	Cytoplasmic	NO_SP	K02895	rplX_bact: ribosomal protein uL24	TIGR01079	KOW_RPL26	cd06089	Ribosomal proteins 50S L24/mitochondrial 39S L24	PF17136		ATGGCTAGCAAAATCCGTCGTGATGACGAGGTAATTGTTCTTACTGGTAAGGACAAAGGTAAGCGCGGTAAAGTGACTAAAGTTTTAGTTTCTGAGAACCGTGTTTATGTTTCAGGCGTGAATCTGGTTAAGAAGCACCAGAAACCTGTTCCGGCTATCAACCAGCCAGGCGGTATCGTCGAGAAAGAAGCCTCAATTCATGTTTCAAACGTAGCGATTTTCAACCCTAAAACGGGTAAAGCAGATCGCGTAGGTTTCCGTTTTGAAGATGGCAAAAAAGTCCGTTTCTTCAAATCGAATAACGAAGTAATTTAA	MASKIRRDDEVIVLTGKDKGKRGKVTKVLVSENRVYVSGVNLVKKHQKPVPAINQPGGIVEKEASIHVSNVAIFNPKTGKADRVGFRFEDGKKVRFFKSNNEVI
100	c_000000000001	118395	118764	r	Cytoplasmic	NO_SP	K02874	rplN_bact: ribosomal protein uL14	TIGR01067			Ribosomal protein L14p/L23e	PF00238		ATGATCCAGATGCAATCTATGCTGGAAGTCGCAGACAACAGCGGCGCGCGCAGCGTAATGTGTATTAAGGTCTTAGGTGGTTCGCATCGCCGTTATGCTGCAATTGGTGACGTCATCAAAGTTACTGTTAAGGAAGCCATTCCTCGCGGTAAAGTGAAAAAAGGTGACGTTCTGAATGCAGTGGTGGTGCGTACAGCTAAAGGCGTACGTCGTCAGGACGGGTCATTAATCCGTTTTGATCGTAATGCAGCAGTGTTGTTAAACAACAAGCTGGAACCGATCGGCACCCGTATTTTCGGGCCTGTAACACGTGAACTTCGTGGTGATAAATTCATGAAGATCGTGTCTCTGGCACCAGAAGTACTGTAA	MIQMQSMLEVADNSGARSVMCIKVLGGSHRRYAAIGDVIKVTVKEAIPRGKVKKGDVLNAVVVRTAKGVRRQDGSLIRFDRNAAVLLNNKLEPIGTRIFGPVTRELRGDKFMKIVSLAPEVL
101	c_000000000001	118990	119248	r	Cytoplasmic	NO_SP	K02961	uS17_bact: ribosomal protein uS17	TIGR03635			Ribosomal protein S17	PF00366		ATGACTGAAACTAACACCCGTACACTGCAAGGTAAGGTGATCAGCAACAAGATGGACAAGTCTATCACTGTTGCGATCGAGCGTTCGGTGAAACACCCAATCTATGGTAAGTTCATCAAGCGTACTACCAAGCTGCACGTACATGACGAAAACAATCAGTGTAAAGAAGGCGACGTTGTCACTATTCGTGAATGCCGTCCACTTTCCAAGACTAAGTCCTGGACTCTGGTTGCTGTCGTTGAAACAGCTGCTGAGTAA	MTETNTRTLQGKVISNKMDKSITVAIERSVKHPIYGKFIKRTTKLHVHDENNQCKEGDVVTIRECRPLSKTKSWTLVAVVETAAE
102	c_000000000001	119247	119439	r	Cytoplasmic	NO_SP	K02904	L29: ribosomal protein uL29	TIGR00012	Ribosomal_L29_HIP	cd00427	Ribosomal L29 protein	PF00831		ATGAAAGCCAGCGAATTGAAAACCAAAAGTGTTGAAGAGTTGAACACTGAATTGTTAGGTCTGTTACGTGAGCAGTTCAACCTGCGCATGCAAGCAGCTACTGGTCAGTTAGCTCAGACTCACTTATTGAAGCAGGTGCGTCGTGATATCGCGCGCGTTAAGACCATCTTAACCGAGAAGGCAGGTGCGTAA	MKASELKTKSVEELNTELLGLLREQFNLRMQAATGQLAQTHLLKQVRRDIARVKTILTEKAGA
103	c_000000000001	119438	119852	r	Cytoplasmic	NO_SP	K02878	rplP_bact: ribosomal protein uL16	TIGR01164	Ribosomal_L16_L10e	cd01433	Ribosomal protein L16p/L10e	PF00252		ATGTTGCAACCAAAACGTACAAAATTCCGGAAAGTGCACAAAGGCCGTAACCGCGGTCTGGCCTTAGTTGGCGATAAAGTCAGCTTCGGTACCTATGCACTGAAATCTGTAGAGCGTGGTCAACTGACTTCACGTCAAATTGAATCTGCACGTCGTGCTATGACGCGGGCTGTTAAGCGTGTTGGTAAGATCTGGATCCGTGTGTTCCCGGACAAACCAATTACTGCTAAGCCGCTGGAAGTACGTATGGGTAGTGGTAAAGGTTCTGTTGAATACTGGGTATGTCAGATTAAACCTGGCAAAGTCCTGTATGAAATGGACGGTGTGTCTGAAGAGTTAGCGCGCCACGCGTTCTCACTGGCTGCTGCTAAGCTGCCATTTAAGACAACCTTTGTAACG…	MLQPKRTKFRKVHKGRNRGLALVGDKVSFGTYALKSVERGQLTSRQIESARRAMTRAVKRVGKIWIRVFPDKPITAKPLEVRMGSGKGSVEYWVCQIKPGKVLYEMDGVSEELARHAFSLAAAKLPFKTTFVTRTVM
104	c_000000000001	119864	120578	r	Cytoplasmic	NO_SP	K02982	rpsC_bact: ribosomal protein uS3	TIGR01009	30S_S3_KH	cd02412	Ribosomal protein S3, C-terminal domain	PF00189		ATGGGACAGAAAGTACATCCTAATGGTATTCGCCTAGGTATCACTAAGCCATGGAGCTCAACCTGGTTCGCGAATACAAAAGACTTCCCGGATTTCCTGAACGGTGACTATAAAGTTCGTCAGTACCTGACTAAAGAACTGAAAGCAGCCTCAGTAAGCCGGATCGATATCGAGCGTCCTGCGAAAAGCATCCGTGTGACTATCCACACTGCTCGTCCAGGCGTGATCATCGGTAAAAAAGGTGAAGACGTTGAGAAGATCCGTAAGCAAGTAGCCGCTATCGCTGGCGTACCTGCGCAGATCAATATCTCTGAGATCCGTAAGCCAGAGCTGGACGCAAAATTAGTTGCTGATTCAATCAGCAGCCAGTTAGAGCGTCGCGTAATGTTCCGTCGTGCG…	MGQKVHPNGIRLGITKPWSSTWFANTKDFPDFLNGDYKVRQYLTKELKAASVSRIDIERPAKSIRVTIHTARPGVIIGKKGEDVEKIRKQVAAIAGVPAQINISEIRKPELDAKLVADSISSQLERRVMFRRAMKRAVQNAMRIGAKGIKVQVSGRLGGAEIARDEWYREGRVPLHTLRADIDYNTSEALTTYGIIGVKVWIFKGEILGGLPLQNNANNANNNNQPKAPKKPARKAK
105	c_000000000001	120587	120920	r	Cytoplasmic	NO_SP	K02890	rplV_bact: ribosomal protein uL22	TIGR01044	Ribosomal_L22	cd00336	Ribosomal protein L22p/L17e	PF00237		ATGCAAGCATTAGCGAAACACAAATTTGCCCGTTCTTCTGCACAAAAAACTCGTCTGGTTGCTGACCAGGTGCGTGGTTTGCCAGTAGATAAGGCGCTGAACGTACTGACTTACAGCCCGAAGAAAGCTGCTGAGTTAGTTAAAAAGGTTCTTTTATCAGCCATTGCCAACGCTGAGCACAATGAAGGCGCGGACATCGACACGCTGAAAGTTAAGACCATCTTCGTTGATGAAGGTCCGTCTATGAAGCGTATCAAGCCACGTGCTAAAGGTCGTGCTGATCGTATCGTCAAGCGTACCAGCCACATTACTGTGGTTGTAGCTGATAACTAG	MQALAKHKFARSSAQKTRLVADQVRGLPVDKALNVLTYSPKKAAELVKKVLLSAIANAEHNEGADIDTLKVKTIFVDEGPSMKRIKPRAKGRADRIVKRTSHITVVVADN
106	c_000000000001	120930	121209	r	Cytoplasmic	NO_SP	K02965	rpsS_bact: ribosomal protein uS19	TIGR01050			Ribosomal protein S19	PF00203		ATGCCACGTTCTCTCAAGAAAGGTCCATTTATCGACCTTCACTTGCTGAAGAAGGTAGAGAAAGCGTTGGAAAGCGGTGACAAGAAGCCTATTAAGACTTGGAGCCGTCGTTCAATGATCATACCTGATATGATCGGTTTGACCATCGCTGTCCATAATGGTCGTCAACATGTACCTGTGTTCGTCTCAGAAGAGATGATCGGTCACAAGTTAGGTGAATTTGCACCTACTCGTACCTATCGTGGTCATGCCGCCGACAAAAAGGCCAAGAAGCGTTAA	MPRSLKKGPFIDLHLLKKVEKALESGDKKPIKTWSRRSMIIPDMIGLTIAVHNGRQHVPVFVSEEMIGHKLGEFAPTRTYRGHAADKKAKKR
107	c_000000000001	121225	122050	r	Cytoplasmic	NO_SP	K02886	rplB_bact: ribosomal protein uL2	TIGR01171			Ribosomal Proteins L2, C-terminal domain	PF03947		ATGGCACTTGTTAAGTGTAAACCTACGTCACCAGGTCGTCGCCACGTATTAAAAGTGGTTAACCCTGACCTGTACAAAGGCAAGCCTTATGCACCTTTGTTAGAGAAGAACGTTAAGACTGGTGGTCGTAACAACAACGGTCGTATCACTACCCGTCATATCGGTGGTGGTCATAAACAGCATTACCGCGTTGTTGACTTCAAACGCACTAAAGACGGTATTCCGGCTAAAGTAGAGCGTTTAGAGTACGATCCAAACCGTACCGCTAACATTGCATTAGTACTGTATGCAGACGGTGAGCGTCGTTACATCCTGGCACCGAAAGGTCTGAAAGCCGGTGATGCGGTGGTTTCTGGTGTTGATGCACCAATCAAACCAGCCAATACCTTACCACTGCGG…	MALVKCKPTSPGRRHVLKVVNPDLYKGKPYAPLLEKNVKTGGRNNNGRITTRHIGGGHKQHYRVVDFKRTKDGIPAKVERLEYDPNRTANIALVLYADGERRYILAPKGLKAGDAVVSGVDAPIKPANTLPLRNIPVGQVVHNIEMKPGKGGQLARSAGAFAQILARDGEYVTLRLRSGEVRKVLADCRATIGEIGNAEHMLRQYGKAGAMRWRGIRPTVRGVVMNPVDHPHGGGEGKTSGGRHPVTPWGVPTKGYKTRSNKRTDKLIVRRRDK
108	c_000000000001	122066	122369	r	Cytoplasmic	NO_SP	K02892					Ribosomal protein L23	PF00276		ATGATCCGCGAAGAACGTTTACTGAAAGTGATTCTGGCTCCGCACGTTTCTGAAAAGAGCACTAACGCGGCAGAAAAACACAACACTATCGTTTTCAAAGTAGCTACTACCTCTACCAAAGCTGACATTAAAGCGGCCGTAGAAAAACTGTTTGAAACAGAAGTAGTAGGTGTTCGTACTGTTAACGTTAAGGGTAAGACCAAGCGCACTGGTATGCGCATGGGCAAGCGTAGCGACTGGAAAAAGGCCTACGTCACTCTTAAAGAAGGCAGCGAAATCGATTTTGTTGGCGGCGCTGAGTAA	MIREERLLKVILAPHVSEKSTNAAEKHNTIVFKVATTSTKADIKAAVEKLFETEVVGVRTVNVKGKTKRTGMRMGKRSDWKKAYVTLKEGSEIDFVGGAE
109	c_000000000001	122365	122971	r	Cytoplasmic	NO_SP	K02926	rplD_bact: 50S ribosomal protein uL4	TIGR03953			Ribosomal protein L4/L1 family	PF00573		ATGGAATTAGCATTACGAGACGCTCAAGGCGTTCTTGAAGTTTCCGAAGCTACCTTTGGACGTGAGTTTAACGAAGCTCTGGTACACCAGGTAGTCGTTGCGTATGCAGCTGGCGCCCGTCAGGGTACCCGTGCTCAACTGACCCGTTCAGAAGTGCGTGGTGGCGGCAAGAAGCCATGGCGTCAAAAAGGTACTGGCCGTGCCCGTGCTGGTACAATCCGCAGCCCAATTTGGCGTAGCGGTGGCGTGACTTTTGCTGCTAAGCCGCAAGATCACAGCCAGAAAGTTAACCGTAAAATGTATCGCGGTGCAATCAAGAGCATTCTGTCTGAATTAGTTCGTCAGGACCGCTTAATTGTTGTTGAGAACTTTGGCGTTGAAACACCAAAAACCAAAGAC…	MELALRDAQGVLEVSEATFGREFNEALVHQVVVAYAAGARQGTRAQLTRSEVRGGGKKPWRQKGTGRARAGTIRSPIWRSGGVTFAAKPQDHSQKVNRKMYRGAIKSILSELVRQDRLIVVENFGVETPKTKDLTAKLKAMDLKDVLIVTNEVDENLFLSARNLYKVDVRDVHGIDPVSLIAFDKVLMTAAAVKQLEELLA
110	c_000000000001	122989	123628	r	Cytoplasmic	NO_SP	K02906	L3_bact: 50S ribosomal protein uL3	TIGR03625			Ribosomal protein L3	PF00297		ATGGCTATCGGTCTTATCGGTCGTAAAGTGGGTATGACTCGCGTCTTCACAGAAGATGGCGTTTCTATCCCAGTAACCGTAATCGAAGCAACACCAAACCGCGTTACTGCTGTTAAAACTGAAGAAGTTAACGGTTATAACGCGCTGCAAGTAACTACTGGTGCAGTTAAGGCAAGCCGCCTGAACAAGCCAGACGCAGGTTTCTTTGCAAAAGTCGGTGTAGAGGCGGGTCGTGGTCTGTGGGAATTCCGCCTGCAGGATAACGAAGGCGCTGACATCACTGTTGGTAGCGAGATTACTGTCGAAATTTTCGCAGAAACAAAGAAAGTAGATGTAGTAGGTACATCTAAGGGTAAGGGTTTTGCTGGTGCGATCAAGCGCTGGAATTTCCGTTCCCAG…	MAIGLIGRKVGMTRVFTEDGVSIPVTVIEATPNRVTAVKTEEVNGYNALQVTTGAVKASRLNKPDAGFFAKVGVEAGRGLWEFRLQDNEGADITVGSEITVEIFAETKKVDVVGTSKGKGFAGAIKRWNFRSQDATHGNSLSHRAPGSIGQNQSPGKVFKGKKMAGHLGNERVTVQSLEVVRVDAERNLLLVKGAVPGAIGGDVIVKPAVKS
111	c_000000000001	123657	123969	r	Cytoplasmic	NO_SP	K02946	rpsJ_bact: ribosomal protein uS10	TIGR01049			Ribosomal protein S10p/S20e	PF00338		ATGAGTAATCAAAGGATACGCATCCGTCTGAAAGCGTTCGATCACCGCTTGATCGATCAGTCAACTATGGAAATCGTTGACACAGCTAAGCGTACTGGCGCCCAGGTTCGTGGTCCAATTCCACTGCCAACCCGTCAGGAACGTTTTACTGTTCTGATTTCTCCTCACGTCAATAAAGATGCGCGTGACCAGTACGAAATCCGTACTCACAAGCGTTTAATCGACATCGTTGAACCAACTGAAAAAACAGTTGATGCGCTGATGCGTTTAGATCTGCCAGCTGGCGTTGACGTTCAAATCAGCCTGGGCTAA	MSNQRIRIRLKAFDHRLIDQSTMEIVDTAKRTGAQVRGPIPLPTRQERFTVLISPHVNKDARDQYEIRTHKRLIDIVEPTEKTVDALMRLDLPAGVDVQISLG
112	c_000000000001	124215	125955	r	Cytoplasmic	NO_SP	K20035					Acyl-CoA dehydrogenase, C-terminal domain	PF00441		ATGAGTCTGTATCAGGCACCCCTCAATGATATCCAGTTTAACCTGTTTGACGTCTGGCAATTAGATCAGTATTGGCAACAGCAGCCGCAGCTGCAGGACTTGATTGAGGCAGATACTGCCAAAGCTATTCTTGAAGAGGCCGCTAAAATTTGTGAGCAGCAACTGGCGCCTTTTAGTCAGGCCGCTGACCAGCGTGGCGCTCAGCTAGCTGATGGTAAGGTTACGCTACCGGAACATTATTACAGTGCCTATCAAAGCCTGAGTGAGGGCGGCTGGACCGGTTTAAGCGGTGATCCGGAATACGGCGGCATGGGGATGCCCAAGGCCTTGTCGATGATGGTCGACGAGATGCTCTGTAGTGCTGATATTGCCTTTTCACTGTATCCGGGACTGACTGCC…	MSLYQAPLNDIQFNLFDVWQLDQYWQQQPQLQDLIEADTAKAILEEAAKICEQQLAPFSQAADQRGAQLADGKVTLPEHYYSAYQSLSEGGWTGLSGDPEYGGMGMPKALSMMVDEMLCSADIAFSLYPGLTAGACVALLQHADDATKALYLPKLYSGEWSGTMCLTEAHAGSDLGIMRTTAKPAADGSYQISGSKIFITAGEHDLTRNIIHLVLAKLPDAPAGSKGISLFLVPKFLLNANGEPAERNNVSVGSIEHKMGINGSATCVLNFDGATGYLIGEPHRGLACMFTMMNYERLSMGSQGLGAAERAYQNALAYAKDRLQGRTVGRDPNKADPILGHPDVRRMLLNIKTLNEAGRTFATWVASLLDKAKYDNCKLSADRANLLTPITKAFMTDRG…
113	c_000000000001	126083	127268	r	Cytoplasmic	NO_SP	K02358	EF-Tu: translation elongation factor Tu	TIGR00485	EF_Tu	cd01884	Elongation factor Tu GTP binding domain	PF00009		ATGGCTAAGGCTAAATTTGAACGCGTAAAACCGCACGTAAACGTAGGTACAATCGGCCACGTTGACCACGGTAAAACTACACTGACAGCTGCTATCACTAACGTATTAGCTAAGCACTACGGCGGTCAGGCATTTGCTTTCGATCAAATCGACAAAGCACCGGAAGAAAAAGCCCGTGGTATCACGATCAATACTTCACACGTAGAATACGACACACCAACGCGTCACTATGCACACGTTGACTGTCCAGGTCACGCTGACTACGTTAAGAACATGATCACTGGTGCAGCCCAGATGGACGGCGCTATTCTGGTAGTAGCGGCGACAGACGGCCCAATGCCACAAACGCGTGAGCACATCCTGTTATCACGTCAGGTAGGCGTACCGTACATCATCGTG…	MAKAKFERVKPHVNVGTIGHVDHGKTTLTAAITNVLAKHYGGQAFAFDQIDKAPEEKARGITINTSHVEYDTPTRHYAHVDCPGHADYVKNMITGAAQMDGAILVVAATDGPMPQTREHILLSRQVGVPYIIVFMNKCDMVDDEELLELVEMEVRELLSDYDFPGDDLPVIRGSALKGLEGDAEWEKKILELGEALDTYIPEPERAIDKPFIMPIEDVFSIAGRGTVVTGRVEQGIIKVGETVEIVGIKDTVSTTCTGVEMFRKLLDEGRAGENIGALLRGTKREDVERGQVLAKPGSIKPHTKFEGEVYVLSKEEGGRHTPFFKGYRPQFYFRTTDVTGAVELPEGVEMVMPGDNLKFTVELICPIAMDEGLRFAIREGGRTVGAGVVSKIIA
114	c_000000000001	127324	129430	r	Cytoplasmic	NO_SP	K02355	EF-G: translation elongation factor G	TIGR00484	EF-G	cd01886	Elongation factor Tu GTP binding domain	PF00009		GTGGCACGTACAACTCCAATCGAACGTTACCGTAACATTGGTATCTGTGCTCACGTTGATGCCGGCAAAACCACGACATCCGAGCGGGTCCTGTTTTATACAGGCCGCTCGCATAAGATTGGTGAGGTGCATGACGGCGCTGCAACTATGGACTGGATGGAACAGGAGCAGGAGCGGGGTATTACTATTACCTCGGCTGCGACGACAACTTTCTGGTCTGGTATGCAGCAGCAGTTTGAACAGCACCGCATCAATCTGATCGATACCCCGGGCCACGTTGACTTCACTATTGAAGTTGAGCGTTCACTGCGGGTGTTAGATGGTGCTGTGGTAGTACTTTGCGGTTCATCCGGCGTCCAGCCACAAACCGAAACGGTTTGGCGGCAGGCGAATAAATAC…	VARTTPIERYRNIGICAHVDAGKTTTSERVLFYTGRSHKIGEVHDGAATMDWMEQEQERGITITSAATTTFWSGMQQQFEQHRINLIDTPGHVDFTIEVERSLRVLDGAVVVLCGSSGVQPQTETVWRQANKYEVPRMIFVNKMDRTGANFLRVVKQANDRLNSRCVPIQLPIGAEDQFKGVIDLIKMKAINWNEDDQGMTFTYEDIPADMVAECNEWRQNMIEAAADASEELMDRYLEGEEFTEQEIRQALRDLTLRNEIVLVMCGSAFKNKGVQAMLDNVVYFLPSPTEVKAIRGILPDESEGVRISGDDQPFAALAFKIATDPFVGTLTFFRVYSGVVESGSAVYNSVKDKKERIGRIVQMHANSREEIKEVRAGDIAAAIGLKDTTTGDTLCDQD…
115	c_000000000001	129457	129928	r	Cytoplasmic	NO_SP	K02992	rpsG_bact: ribosomal protein uS7	TIGR01029	uS7_Bacteria	cd14869	Ribosomal protein S7p/S5e	PF00177		ATGCCTAGAAGACGCGTCATCGGTCAACGTAAAATCCTTCCAGATCCTAAGTTCGGAAGTGAGTTACTTGCCAAATTTGTTAACGTCGTAATGGTCGACGGTAAAAAGTCCATCGCCGAATCAATTGTATACGGCGCTTTAGAAATTGCAGCTACGAAATCTAAGAAAGAGCACATCGACCTGTTCGAAGTGGCTCTGGATAACATTCGTCCGTCTGTTGAAGTTAAATCACGTCGCGTGGGTGGTTCTACCTACCAGGTACCGTGTGAAGTTCGTCAGGTGCGTCGTAATGCTTTAGCCATGCGCTGGTTAGTAGAAGCTGCCCGTAAACGTGGTGAAAAATCTATGGCTCAGCGTCTTGCAGGCGAGATGCTGGATGCAATCGAGAACAAAGGTTCA…	MPRRRVIGQRKILPDPKFGSELLAKFVNVVMVDGKKSIAESIVYGALEIAATKSKKEHIDLFEVALDNIRPSVEVKSRRVGGSTYQVPCEVRQVRRNALAMRWLVEAARKRGEKSMAQRLAGEMLDAIENKGSAVKKREDVHRMAEANKAFAHFRW
116	c_000000000001	130018	130393	r	Cytoplasmic	NO_SP	K02950	rpsL_bact: ribosomal protein uS12	TIGR00981	Ribosomal_S12	cd03368	Ribosomal protein S12/S23	PF00164		ATGGCAACAATCAACCAGCTAGTGCGTAAGCCGCGCAGCCAGAAGGTAGCCAAGAGCACCGTTCCGGCGCTTGAAGCTTGCCCGCAGAAGCGTGGTGTTTGTACCCGTGTATACACCACTACACCTAAGAAGCCAAACTCAGCATTACGTAAAGTATGCCGTGTTCGTTTAACCAACGGATTCGAAGTAACTTCTTACATCGGTGGTGAAGGCCACAACCTGCAGGAACACAGCGTAGTGCTGATCCGCGGTGGCCGGGTAAAAGACCTTCCGGGTGTGCGTTACCACACCGTACGTGGCACGTTAGACTGTGCAGGCGTAAAAGATCGTAAACAAGGCCGTTCTAAGTACGGCGCCAAGCGGCCTAAGAAGTAA	MATINQLVRKPRSQKVAKSTVPALEACPQKRGVCTRVYTTTPKKPNSALRKVCRVRLTNGFEVTSYIGGEGHNLQEHSVVLIRGGRVKDLPGVRYHTVRGTLDCAGVKDRKQGRSKYGAKRPKK
117	c_000000000001	130541	134717	r	Cytoplasmic	NO_SP	K03046	rpoC_TIGR: DNA-directed RNA polymerase, beta' subunit	TIGR02386	RNAP_beta'_N	cd01609	RNA polymerase Rpb1, domain 1	PF04997		GTGAAAGACTTATTAAAGTTTCTGAAACAGCAAACTAAAACTGACGAGTTTGATGTTATCCGTATCGGTTTATCCTCGCCGGACATGATTCGTTCATGGTCATTCGGCGAAGTGAAAAAGCCAGAGACGATCAACTACCGTACCTTTAAACCCGAGCGTGACGGTTTATTCTGTGCCCGGATCTTCGGGCCGGTAAAAGACTATGAGTGTCTGTGTGGTAAGTACAAGCGCTTAAAGCACCGCGGTGTAATTTGTGAAAAGTGTGGCGTTGAAGTCACCCTGACCAAAGTCCGTCGTGAGCGCATGGGTCATATCGAGCTGGCCAGCCCGACTGCCCATATCTGGTTCCTGAAGTCACTGCCAAGCCGTATCGGTTTATTACTGGATATGACGCTGCGT…	VKDLLKFLKQQTKTDEFDVIRIGLSSPDMIRSWSFGEVKKPETINYRTFKPERDGLFCARIFGPVKDYECLCGKYKRLKHRGVICEKCGVEVTLTKVRRERMGHIELASPTAHIWFLKSLPSRIGLLLDMTLRDIERVLYFESYVVTEPGMTSLERRQMLTEEEYLDVLEEHGDEFEAKMGAEAILDLLKGIDLATEIKQMREELPTINSETKRKKISKRLKLMEAFHTSGNKPEWMIMTVLPVLPPDLRPLVPLDGGRFATSDLNDLYRRVINRNNRLKRLLDLSAPDIIVRNEKRMLQEAVDALLDNGRRGRAITGSNKRPLKSLADMIKGKQGRFRQNLLGKRVDYSGRSVITVGPTLRLHQCGLPKKMALELFKPFIYGKLEARGLATTIKAAKK…
118	c_000000000001	134783	138809	r	Cytoplasmic	NO_SP	K03043	rpoB: DNA-directed RNA polymerase, beta subunit	TIGR02013	RNA_pol_B_RPB2	cd00653	RNA polymerase Rpb2, domain 6	PF00562		ATGACTTACTCTTATTCTGAGAAGAAACGTATCCGTAAGGACTTCGGCAAACGTCCGGAAGTATTGGATGTGCCATACCTGTTGTCGATTCAGATCGAATCATTCAGCAAATTTATCGAGCCAGATCCGGAAGGTGAATACGGTTTGGAAGCCGCATTCCGCTCTGTATTTCCAATCAAAAGTTATTCAGGCAGCGCCGAATTACAGTACGTAAGCTACCGCATTGGGGAACCCGTGTTTGACGTCAAAGAATGTCAGATCCGAGGTGTGACCTACTCAGCGCCGTTACGGGTGAAGCTGCGCATGGTGTTATTCGATAAAGAAGCACCAGGCACCATCAAAGACATCCGTGAGCAGGAAGTCTATATGGGTGAAATCCCATTAATGACCGAGAACGGT…	MTYSYSEKKRIRKDFGKRPEVLDVPYLLSIQIESFSKFIEPDPEGEYGLEAAFRSVFPIKSYSGSAELQYVSYRIGEPVFDVKECQIRGVTYSAPLRVKLRMVLFDKEAPGTIKDIREQEVYMGEIPLMTENGTFVINGTERVIVSQLHRSPGVFFDHDRGKTHSSGKVLYNARVIPYRGSWLDFEFDAKDSLFVRIDRRRKLPATILLRALEFSTEEILATFFENTRFDIKDGKILMEVVPSRLRGETAAFDIKDNDGEVIVEQGRRITARHVRQLEKTGLTMMEVPHEYVVGRVLAKNYADRSTGEIIAEANAELTLELLAKLSKAGYDSFETLYINDLDQGAYISETLRIDPSSNRMEALVEIYRMMRPGEPPTREAAETLFENLFFSEDRYDLST…
119	c_000000000001	138981	139347	r	Unknown	NO_SP	K02935	L12: ribosomal protein bL12	TIGR00855	Ribosomal_L7_L12	cd00387	Ribosomal protein L7/L12 C-terminal domain	PF00542		ATGTCAGTGACTAAAGAACAAATCTTAGATGCAATCGCAGCAATGTCTGTAATGGAAGTTGTTGAATTAGTATCTGCAATGGAAGAGAAGTTTGGTGTTTCTGCCGCCGCTGCCGTAGCTGTTGCTGCTGGCCCAGCTGCTGCTGTTGAAGAGCAAACTGAGTTCACCGTAGTTCTGGCTGGTGCCGGCGCTAACAAAGTAGCTGTTATCAAAGCAGTTCGCGGTGCTACCGGTTTAGGTCTGAAAGAAGCTAAAGACCTGGTTGAAAGCGCTCCAGCGCCAATCAAAGAAGGTATCTCTAAAGCAGAAGCTGAAGCCCTCAAGAAAGAACTTGAAGAAGCTGGTGCATCTGTTGAAGTTAAATAA	MSVTKEQILDAIAAMSVMEVVELVSAMEEKFGVSAAAAVAVAAGPAAAVEEQTEFTVVLAGAGANKVAVIKAVRGATGLGLKEAKDLVESAPAPIKEGISKAEAEALKKELEEAGASVEVK
120	c_000000000001	139408	139903	r	Cytoplasmic	NO_SP	K02864			Ribosomal_L10	cd05797	Ribosomal protein L10	PF00466		ATGGCTATTAAGCTTGATGACAAAAAAGCAATTGTTGCTGAAGTCCAGGAAGCTGCCAAAGGTGCTTTATCTGCGGTAGTCGCAGACGCTCGTGGTGTCACTGTAGGCAAAATCACTGCGCTGCGTAAGCAAGCGCGTGAAGCAGGTGTATGGGTAAAAGTTGTCCGTAACACCTTAGCTCGCCGTGCAGTAGAAGGCACCGAGTTTGAGTGTCTGAAAGATGTATTCGTAGGCCCGACTTTAGTTGCGTTTTCTAAGGAGCACCCAGGTGCTGCAGCGCGGATCTTCAAAGATTTCGCGAAAGAAAACAAAAACTTCGAGCTGAAAGGTGCAGCTTTTAATGGCGCCACAGTGAACGTTGAACTGTTAGCATCGTTACCAACTTACGACGAAGCTATC…	MAIKLDDKKAIVAEVQEAAKGALSAVVADARGVTVGKITALRKQAREAGVWVKVVRNTLARRAVEGTEFECLKDVFVGPTLVAFSKEHPGAAARIFKDFAKENKNFELKGAAFNGATVNVELLASLPTYDEAIARLMSTMKEAAAGKLVRTIAAVRDQKQEQAA
121	c_000000000001	140176	140878	r	Cytoplasmic	NO_SP	K02863	rplA_bact: ribosomal protein uL1	TIGR01169	Ribosomal_L1	cd00403	Ribosomal protein L1p/L10e family	PF00687		ATGGCTAAATTAACTAAACGCGCTAAGTTAATCCGTTCTAAAGTTGATTCAACTCGCGAATATGAGATCAATGAAGCTGTTGCGCTGTTAAAAGAATTATCAGCTGGCAAGTTCGTAGAAAGCGTTGACGTAGCAGTTAACCTGGGTATCGATGCCCGTAAATCTGACCAGAATGTCCGTGGTGCTACTGTACTGCCGCACGGTACTGGCCGTACTGTTCGTGTTGCTGTGTTCACCCAGGGTGCTAACGCAGAAGCCGCTAAAGCAGCCGGTGCAGACATCGTTGGTATGGAAGACTTAGCTGAACAAGTTAAGAAAGGCGTTATGGATTTTGACGTTGTTATCGCTTCTCCAGATGCGATGCGCGTTGTTGGTATGCTGGGTCAGATCTTAGGTCCT…	MAKLTKRAKLIRSKVDSTREYEINEAVALLKELSAGKFVESVDVAVNLGIDARKSDQNVRGATVLPHGTGRTVRVAVFTQGANAEAAKAAGADIVGMEDLAEQVKKGVMDFDVVIASPDAMRVVGMLGQILGPRGLMPNPKTGTVTPNVAEAVKNAKAGQVRYRNDKNGIIHSTIGKLDFDADKLKENLEALLVALKRAKPSVAKGVYIKKVTISSTHGAGLTLSQASLSAAV
122	c_000000000001	140881	141310	r	Cytoplasmic	NO_SP	K02867	L11_bact: ribosomal protein uL11	TIGR01632	Ribosomal_L11	cd00349	Ribosomal protein L11, N-terminal domain	PF03946		ATGGCAAAGAAAGTCACTGCACTTATTAAACTGCAGGTAAAAGCCGGTATGGCAAACCCGTCGCCACCAGTTGGTCCGGCGTTAGGTCAGCACGGTGTTAACATCATGGAATTCTGTAAAGGCTTCAACGCCCGTACAGAGAGCCTGGAAAAAGGCATGCCGATTCCAGTTGTTATCACAGTATACAGCGACCGTTCATTCACATTTGAAACCCGCACTCCACCAGCCTCTTTCTTATTGCTGAAAGCTGCTGGTCTGAAAGGTGGTTCAAGCCGTCCAAATACCCAGAAAGTTGGTAAAGTTACTGCTGCTCAGATCGACGAGATCGTGAAAGTAAAACAACCAGACTTAACAGCTGCGGATCACGCTGCTGCCGTGCGTACTATCGAAGGTACTGCA…	MAKKVTALIKLQVKAGMANPSPPVGPALGQHGVNIMEFCKGFNARTESLEKGMPIPVVITVYSDRSFTFETRTPPASFLLLKAAGLKGGSSRPNTQKVGKVTAAQIDEIVKVKQPDLTAADHAAAVRTIEGTARSMGLVVEG
123	c_000000000001	141431	141971	r	Cytoplasmic	NO_SP	K02601	nusG: transcription termination/antitermination factor NusG	TIGR00922	NGN_Bact_1	cd09891	Transcription termination factor nusG	PF02357		ATGGCAGGAAAAATGCGTTGGTATGTCGTTCAGGCGTTCTCTGGCTTTGAGCAAAAAGTTGCCACCTCGCTGCGCGAACATATCAAGATCCATCAAATGGAAGACAAATTCGGTGAGGTATTAGTACCTACCGAAGAAGTGATTGAAATGCGCGCCGGTCAAAAGCGTAAGTCAGAGCGTAAATTCTTCCCTGGCTACGTGCTGGTGCAAATGGAAATGTGTGAAGAAGCCTGGCACTTAGTGAAAAGTGTGCCGCGGGTATTAGGTTTTATTGGTGGTACTTCAGATCGTCCGGCACCTATTTCAGAAAAAGAAGCCATGACTATCCTGAATCGTCTACAAGACAATGCCGATAAACCGAAGCCGAAAACATTGTTTGAAGCCGGTGAAGTGGTGCGG…	MAGKMRWYVVQAFSGFEQKVATSLREHIKIHQMEDKFGEVLVPTEEVIEMRAGQKRKSERKFFPGYVLVQMEMCEEAWHLVKSVPRVLGFIGGTSDRPAPISEKEAMTILNRLQDNADKPKPKTLFEAGEVVRVTEGPFADFNGVVEEVDYEKSRVKVSVLIFGRATPVELEFGQVEKA
124	c_000000000001	141974	142349	r	CytoplasmicMembrane	NO_SP	K03073	secE_bact: preprotein translocase, SecE subunit	TIGR00964			SecE/Sec61-gamma subunits of protein translocation complex	PF00584		ATGAGCGCAGTAAGCGAAACACCAAAAAGCGGATTAGACCTGGTCAAGTGGCTGTTAGTTGTCGTTATCCTGTCTCTGATCGTAGTTGGTAACTATATTTATGAGCTGTCGACCTTAGAACGGGCTATTGCGATAGTGGTACTGGTCGCTGCTGCCGGTTTTATTGCCGCGCAAACCACCAAAGGTAAAATTTTCCTGAATTTCGCCAAAGAATCCCGTACTGAAGTTCGCAAAGTAGTATGGCCAACCCGCCAGGAAACGATGCAAACGACATTAGTGGTGATTGTTGCGACCATTATTATGGGTCTAATTCTATGGGGACTGGATGCCATTTTATTGCGCGTCGTCTCATTCTTTACCGGACTGGGGATTTAA	MSAVSETPKSGLDLVKWLLVVVILSLIVVGNYIYELSTLERAIAIVVLVAAAGFIAAQTTKGKIFLNFAKESRTEVRKVVWPTRQETMQTTLVVIVATIIMGLILWGLDAILLRVVSFFTGLGI
125	c_000000000001	142669	143854	r	Cytoplasmic	NO_SP	K02358	EF-Tu: translation elongation factor Tu	TIGR00485	EF_Tu	cd01884	Elongation factor Tu GTP binding domain	PF00009		ATGGCTAAGGCTAAATTTGAACGCGTAAAACCGCACGTAAACGTAGGTACAATCGGCCACGTTGACCACGGTAAAACTACACTGACAGCTGCTATCACTAACGTATTAGCTAAGCACTACGGCGGTCAGGCATTTGCTTTCGATCAAATCGACAAAGCACCGGAAGAAAAAGCCCGTGGTATCACGATCAATACTTCACACGTAGAATACGACACACCAACGCGTCACTATGCACACGTTGACTGTCCAGGTCACGCTGACTACGTTAAGAACATGATCACTGGTGCAGCTCAGATGGACGGCGCTATTCTGGTAGTAGCGGCGACAGACGGCCCAATGCCACAAACCCGTGAGCACATCCTGTTATCACGTCAGGTAGGCGTACCGTACATCATCGTG…	MAKAKFERVKPHVNVGTIGHVDHGKTTLTAAITNVLAKHYGGQAFAFDQIDKAPEEKARGITINTSHVEYDTPTRHYAHVDCPGHADYVKNMITGAAQMDGAILVVAATDGPMPQTREHILLSRQVGVPYIIVFMNKCDMVDDEELLELVEMEVRELLSDYDFPGDDLPVIRGSALKGLEGDAEWEKKILELGEALDTYIPEPERAIDKPFIMPIEDVFSIAGRGTVVTGRVEQGIIKVGETVEIVGIKDTVSTTCTGVEMFRKLLDEGRAGENIGALLRGTKREDVERGQVLAKPGSIKPHTKFEGEVYVLSKEEGGRHTPFFKGYRPQFYFRTTDVTGAVELPEGVEMVMPGDNLKFTVELICPIAMDEGLRFAIREGGRTVGAGVVSKIIA
126	c_000000000001	144401	145094	r	Cytoplasmic	NO_SP	K03525	baf: pantothenate kinase, type III	TIGR00671			Type III pantothenate kinase	PF03309		ATGCAGCTACTATTGGATCTGGGAAACAGCCGTTTAAAAGCCGCACTATATCAGAACGGCCAGTTCCAACAGTTGGCATTCGATTCCGTTGCTGGCTTGCTTAAACTACCTGTTACTGCGGCTTACCTGAGCAGCGTAGCAACAGAGCAGAAAACAACGGAGCTGTTACAGGGTCTGCAAGCGGCAAATTTTCCAACGGTGCAATTGCATACCGAGGCTAGCGCCTTTGGCTTGATAAATAGCTATGTTGAACCACAACGACTTGGTGTTGACCGCTGGTTAGCGATGCTAGGTGCTTATCGCTCTTATCCGGCAGACCGTCAGTTAATCGTCGACGCCGGAACTGCTGTGACCTTTGATTGGTTGGAGGCAAATCGTCATCTGGGTGGGTGGATCTTG…	MQLLLDLGNSRLKAALYQNGQFQQLAFDSVAGLLKLPVTAAYLSSVATEQKTTELLQGLQAANFPTVQLHTEASAFGLINSYVEPQRLGVDRWLAMLGAYRSYPADRQLIVDAGTAVTFDWLEANRHLGGWILPGLQLQQQALLTQTARVHKAQQLMPNLAPGCSTSAGVENGALAAIIGAIRLGWQTTPAQQLVLTGGDAELLKSYLPDLPVLVDPFLLFRGIAQYIDN
127	c_000000000001	145093	146077	r	Cytoplasmic	NO_SP	K03524	birA_ligase: biotin--[acetyl-CoA-carboxylase] ligase	TIGR00121	BPL	cd16442	Biotin/lipoate A/B protein ligase family	PF03099		ATGTCCCAGCCTAACTTACAGCTACAACGGCAGTTGCTGGCTTTACTTGCTGACGGTAAGTTTCATTCCGGTCAGCGTTTGGCTGAACGTTTTGGTTTAAGTCGTACCGCAATCGCGAATAATCTGCAGCAGTTAAGTCAACTCGGGTTGGATATCTTTAAGCTAAAGGGTAAGGGCTATGCGCTCTCCAGCCCATTGCAGCTGTTAGATGCGGCAGTGATCCGTAGTTTACAGTGTAATGATGGTCCGGAGATCCGCGTGCAGCATATTACTGACTCTACCAATGCGCAGCTATTGGCACTGATCCAGGCCGGTAAGCCGTTACAGCCGGGGCAAGTGATCGTGGCCGAGGCGCAAACCGCAGGAAGGGGCCGCCGTGGACGGCAATGGTTTTCGCCC…	MSQPNLQLQRQLLALLADGKFHSGQRLAERFGLSRTAIANNLQQLSQLGLDIFKLKGKGYALSSPLQLLDAAVIRSLQCNDGPEIRVQHITDSTNAQLLALIQAGKPLQPGQVIVAEAQTAGRGRRGRQWFSPFGSSLYFSCYWRLEQGIPAAMGLSLVVACALAELLQQDYQVPAQVKWPNDLYINGAKAAGILVELAGQADAVCELVIGIGLNIRLPQLADQSIDQPFTDLQTHATATVDRNVLIARLQQHLIGALELFNAAGFAPFQQRFNQFDLYAGKAVKLTGSKEISGICRGVDQQGALLLETVAGLQAFYGGELSLRGAT
128	c_000000000001	146063	147074	r	Cytoplasmic	NO_SP	K00075	murB: UDP-N-acetylenolpyruvoylglucosamine reductase	TIGR00179			UDP-N-acetylenolpyruvoylglucosamine reductase, C-terminal domain	PF02873		ATGCAACTTCTTCGTCAGCAAGCAGCTGAACAGTACTCAAGTTTTCGCCTGCCTTATCAACTCGACCAGGTATTTCTCGCCGCCGATATTACGGATCTTAAGCAATTTAGCGGACCGGATTATCCAACAGTATTAGGCGAGGGTACCAATACCATCTTTTTGGCTACGCAGCATAAGCCGGTGTTACGCTATCTTGCTAAGAGAATAAGCCAACACGCCGATACTGACCATGTTCTGTTACACGTTGAAGCTGGCCATAACTGGCATCAACTGGTCAGTTGGACGATAGAGCAGCAATTATGGGGTCTGGAAAACCTAGCTTTAATACCGGGCTCGGTGGGCGCAGCGCCGGTACAGAATATTGGTGCTTATGGTGTCGAGCTCTCAGATCGCTGCAGC…	MQLLRQQAAEQYSSFRLPYQLDQVFLAADITDLKQFSGPDYPTVLGEGTNTIFLATQHKPVLRYLAKRISQHADTDHVLLHVEAGHNWHQLVSWTIEQQLWGLENLALIPGSVGAAPVQNIGAYGVELSDRCSYVDFYDWQRREVVRIPASECQFAYRDSIFKQQLQGRGVIVALGLTLSRQPMPVLDYPGLKELPKTATLQQVFATVIQIRQSKLPDYRQLPNCGSFFKNPVITERQFQLIRHDYPTLPGYPQAEGVKVPAAWLIEQAGFKGVVVDNVGCYQKQPLVIVNYGLADSAPLLALIATIRSTVLQRFAIELEPEVRLLNGAGQHHVPA
129	c_000000000001	154130	154634	f	Unknown	NO_SP	K_NA			RRM_HP0827_like	cd12399	RNA recognition motif. (a.k.a. RRM, RBD, or RNP domain)	PF00076		ATGTCACCTATGTTACGCGCCTCACTGCCTTATACTCTCGCGCTGGCCTTTCTGTCTTTCGTGGTTTTTACCTTCTTAATCACTCTGCCGCTGTCTGCCGGCTGGGCTTTTGTGGCCGGTGTGCTCTCTTGTGGCATCCTGGTTCCAATCCTGGTTGATGTTAAAGGTCCGGCCTTACCGCCAGAACAAGCGGACAACTCAAACGTAGCTGCCGATACCAGCTTTGAAGGTGAGACCACTACTTTATATGTCGGGAATTTACCGTATCGGGCTAACGAGGAAACCGTAAAGGCGTTGTTTGCTAAGTACGGTACTGTCGCCAATGTCCGCCTGATGAAAGATCGCCAGACCGGTCGGCGGCGTGGCTTTGGTTTTGTTGAAGTCGCCGCGGCTGACGCC…	MSPMLRASLPYTLALAFLSFVVFTFLITLPLSAGWAFVAGVLSCGILVPILVDVKGPALPPEQADNSNVAADTSFEGETTTLYVGNLPYRANEETVKALFAKYGTVANVRLMKDRQTGRRRGFGFVEVAAADANKMISKLNDAEFQERTLKVREARERQDDDGSAAE
130	c_000000000001	154749	155838	f	Cytoplasmic	NO_SP	K00557	trmA_only: tRNA (uracil(54)-C(5))-methyltransferase	TIGR02143	AdoMet_MTases	cd02440	tRNA (Uracil-5-)-methyltransferase	PF05958		ATGTCATTAGGTCAGGTATTTCCCGCACAGTACGAAACTCAGCTCGCCGCTAAAGCAGCACATTTGCGCCATTTACTCGCGCAGTTTGCCTTACCCGAAACAGAAATCTTTCGCTCTGCGGTAAGCCATTTCCGGCAACGTGCCGAATTCCGTATCTGGCATAATGGTGATGACATCTATCACTGCATGTTTGACCCCGCCAGCCGGCAACCGGTTCGGGTTGACGAGTTCCCAATAGCGGCTAAGCCCATCGCGGATTTTATGCCAGTGTTATTGAAAGCCATTCAATTTAATCATCAATTGCGCTATCGGCTTTATCAGGCCGACTATCTGGCCAGCACGACCGGAGAACTTCTGGTCAGCCTGATCTATAAGCGTAAACTCGATGAGCAATGGCTG…	MSLGQVFPAQYETQLAAKAAHLRHLLAQFALPETEIFRSAVSHFRQRAEFRIWHNGDDIYHCMFDPASRQPVRVDEFPIAAKPIADFMPVLLKAIQFNHQLRYRLYQADYLASTTGELLVSLIYKRKLDEQWLEAARQLQQELAPLYNVRFIGRARKQKLVVSDDFVIERFNAADRSIQYQQLEGSFTQPNAGVNQQMLDWASDCAAGLGGDLLELYCGNGNFSLALASQFGQVIATELARSSIKSAQYNIALNQIGNVQVLQMSAEDVAAALQQGRMLKELDLAKLALNTVLVDPPRAGLDPATLSLVSGFQSILYISCNPETLAANLAELAKTHDISRLALFDQFPYTHHIETGVLLRKR
131	c_000000000001	155834	156443	r	Cytoplasmic	NO_SP	K22105					Bacterial regulatory proteins, tetR family	PF00440		GTGACCAGAGCAGAACAGAAAGAACGTACCCGCCAGGCAATTATTAATGCTGCCTTTTCGCAGCTAAGTGCCGAAAAAGGCTTTGCCAGCTTAAGCTTACGCGAGGTCGCCCGTGAGGCCGGCATTGCACCCACCTCCTTTTACCGCCATTTTGCCGATATGGATGAATTGGGCTTAACGCTGGTGGATGAAGCCGGCTTAATGTTACGGCAGCTGATGCGCCAGGCAAGATTACGGATTGAAAAGCACGGCAGTGTAATCAGTACCTCGGTAGAAACCTTTATGGAGTTTGTCGCCGAAAACAGCAACGTGTTTCGCTTGTTGCTGCGTGAACGCTCTGGTACTTCGGCGGCATTTCGTGCTGCCGTTGCCCGTGAGATCCAACATTTCTGTGCGGAG…	VTRAEQKERTRQAIINAAFSQLSAEKGFASLSLREVAREAGIAPTSFYRHFADMDELGLTLVDEAGLMLRQLMRQARLRIEKHGSVISTSVETFMEFVAENSNVFRLLLRERSGTSAAFRAAVAREIQHFCAELAHYLRKQTQCPPELAQLQAEAMVTLVFHTGADALDAPREHYPQLTRRTIMQLRWLAHGAASYGRKQPD
132	c_000000000001	156542	157661	f	CytoplasmicMembrane	NO_SP	K00507			Delta9-FADS-like	cd03505	Fatty acid desaturase	PF00487		ATGAAAAAACATCCGATCATCTGGACTAACGTCATTCTGTTCAGTCTGACTTTTTTGGTTGCCGCTATTGCGGTTCCCTATTATGCCTTGACAGTTGGTTTTACCACAGCAGAAATTATTGCCACCATTTTGTGCATGGGCTACTGCGGTATTTCGATAACTGCAGGCTATCACCGGCTGTGGGCTCATAAGACCTATGATGCCCATCCCGTTTTACAGTGGATTTTTGCTATCGGCGGCGCCTTCGCCCTGCAAAATAGTGCCATTCATTGGTCATCGGATCACCGTGTGCATCACCGCCATGTCGATAACAACGACAAAGATCCTTACTCTGCCGGCCGTGGTTTCTGGTTTAGTCATATTGGTTGGATGCTGCGTGACTATCAGGGCGATAGCTAC…	MKKHPIIWTNVILFSLTFLVAAIAVPYYALTVGFTTAEIIATILCMGYCGISITAGYHRLWAHKTYDAHPVLQWIFAIGGAFALQNSAIHWSSDHRVHHRHVDNNDKDPYSAGRGFWFSHIGWMLRDYQGDSYFDYSNVRDLQKNPILAFQHKHYLALVLLTNIGIPLLLGLLLGSFWGMLLSVGVLRLVLSHHFTFFINSLAHIWGKQTYTDENSARDNGFLAFLTYGEGYHNYHHIFEYDYRNGIRWWQFDPTKWLIKSCSLLKLTWNLRTVPEDRIAQAVAKMQLKRAKDKVQHLPNAEQLLALLEQEYQLLVAKIQDYYQLKKELLQQKRTALVDQVNASEFMQRYQELKQHLQQQQNHWQRLTAAFS
133	c_000000000001	157760	159182	f	Cytoplasmic	NO_SP	K00322					Pyridine nucleotide-disulphide oxidoreductase	PF07992		GTGTCGGCAAAAGCAGCGAAAAAACAACCCAGTTATGATTATGATGCCATCGTTATTGGTACGGGCCCCGGCGGCGAAGGTGCGGCTATGTATCTGGCGAAAAGTGGTAAAAGCGTTGCGGCCATTGAACGTTACCAAGCGGTTGGCGGTGGCTGTACCCACTGGGGCACTATTCCGTCGAAAGCATTGCGCCACTCGGTCAGCCGTTTAATAGAATTTAATGAAAACCCATTGTTTCAGGTTGAAGAGCAGATGAAAGGTCTGACCTTTTCACAGATCCTGAAACATGCTGCCGGCGTGATCCGCAAACAAGTACGACTACGCAGCGGCTTTTATGATCGCAATCTGGTAAAGATTTATCAGGGTGAAGCCCGTTTTATTGATAACCATACCCTGGAA…	VSAKAAKKQPSYDYDAIVIGTGPGGEGAAMYLAKSGKSVAAIERYQAVGGGCTHWGTIPSKALRHSVSRLIEFNENPLFQVEEQMKGLTFSQILKHAAGVIRKQVRLRSGFYDRNLVKIYQGEARFIDNHTLEITHNDGSCYTLSAETIVIATGSRPYRPPHVDFKHPRIYDSDTILSLDHDPRHIIIFGAGVIGCEYASIFRGLGVRVDLVNTRDRLLSFMDTEISDALSYHFWNSGMTIRHGEELSHVEGRDDGVVLHLQSGKRMKADCFLFANGRTGNTEMLNLEAVGLAADSRGLLKVNSEYQTAVDNIYAVGDVIGYPSLASAAYDQGRLAGEAIVKGNLDGHLIADIPTGIYTIPEMSSVGKTEQELTAAKIPYEVGRAQFKHLARAQIANTS…
134	c_000000000001	159234	160314	r	Cytoplasmic	NO_SP	K01599	hemE: uroporphyrinogen decarboxylase	TIGR01464	URO-D	cd00717	Uroporphyrinogen decarboxylase (URO-D)	PF01208		ATGCAGCTAAAAAATGATCGTTATTTGCGTGCCTTGCTACGGCAACCGGTAGATCGAACCCCAATTTGGATGATGCGCCAGGCCGGGCGTTATTTACCTGAGTATCGTGCTACCCGTGCGCAAGCCGGTGATTTTATGTCGCTATGCAAAAACCCGGAGCTCGCCTGCGAGGTGACATTACAGCCATTACGCCGCTACCCATTGGATGCCGCTATCCTGTTTAGCGATATTCTGACCATTCCTGATGCGATGGGGTTGGGGCTCAGTTTCGGTGTCGGCGAGGGCCCTCGATTCAGTAAGCCGATCCGCGATTTTCTGGATGTGGTGCATTTACCCATTCCGGATCCGGAGCAGGAGCTGCGTTATGTCATGGACGCGGTACGCACTATTCGCCGTGAG…	MQLKNDRYLRALLRQPVDRTPIWMMRQAGRYLPEYRATRAQAGDFMSLCKNPELACEVTLQPLRRYPLDAAILFSDILTIPDAMGLGLSFGVGEGPRFSKPIRDFLDVVHLPIPDPEQELRYVMDAVRTIRRELQGSVPLIGFSGSPWTLATYMVEGSGSKTFSIIKKMMYSEPEVLHMLLDKLAQSVTLYLNAQIAAGAQAVMIFDTWGGVLTPRDYKEYSLSYMQQILNGLTREADGCKVPVTLFTKNGGQWLEMMAATGCDALGLDWTTDIANARARVGQQVALQGNMDPSILLGTPERIRQEVQTILDGFGQGSGHIFNLGHGITPDVDPEHARVFIEAVQDLSPMYHMNAEIPE
135	c_000000000001	160580	161381	r	Cytoplasmic	NO_SP	K03426			NADH_pyrophosphatase	cd03429	NUDIX domain	PF00293		ATGATTGAACATAGTGTAAAAGTATCATCCGGGCAGTTGGCATACTGGTTTATTGTGAGTCAGGGCCGGTTGTTTCTGACCGCAGATGGCACAGTACCCTTTACTGAACTGGCTGCGCTGCCGCTGCAGCTGGCGGATGCGATGACCTGTAAACTGGGTGAATACCAGCAGCAGCCATGTTATCTGGTGGTGTATGACGATCGGCCGGCGAATGAGGCGGATTGGCATTCCGCCCGTGCTTTATTAGAGCAGGGCGAGGCGCTGTTTCAATTGGCTGCCCGGGCGACCCAGGTTGCGTTATTTCTGCAAACACACCGTTTTTGCGGTCAGTGTGGCAGCGCGATGCGTTTGGTTAACTGGGAGCTTGCGACTCTTTGCCATAAGTGCGGGCATCGCTGT…	MIEHSVKVSSGQLAYWFIVSQGRLFLTADGTVPFTELAALPLQLADAMTCKLGEYQQQPCYLVVYDDRPANEADWHSARALLEQGEALFQLAARATQVALFLQTHRFCGQCGSAMRLVNWELATLCHKCGHRCYPRIAPCVLVAVVKADKILLARSTRHKAGFFSVLAGFVESAETLEQAAVREVKEEVGIDITNLRYVGSQPWPFPHSLMTGFVADYAGGEIQCQPEEIAEAYWCPLHDLPETPGLQTLSGQLIALAQATQQQKA
136	c_000000000001	161536	162022	f	Cytoplasmic	NO_SP	K07740					Regulator of RNA polymerase sigma(70) subunit, Rsd/AlgQ	PF04353		ATGTACACCCGCGTACAGCAAGCGCAACAAAAATATGGCGGCAGCCTGAAGGCGATTGATAGTTGGCTGCAGGAGCGACGCGAGTTGATTGTCAGTTATTGCCGGCTGGCCGGTTTGCCTCCTTTCGAAAAAGACCGTCATACCATGCCTTCGCAAGACAAAATTAAAGAATTTTGCCAGTTACTGATGGATTATCTGTCTGCCGGTCACTTTGAAGTCTATGAACAAATCGTCGCCCAATGCGCGGTGAACGGCACCAACAGCCGCAAGCTGGCAGACTCCTTGTACCCCAAAATTGCGGTCTCAACCGACCTGGCGCTGGAATTTAACGATAAATACGCTGAGCATCTGAGTACCCGTAACAGCGGCTCTTTTGATTTAGAATTGTCGGCTTTGGGT…	MYTRVQQAQQKYGGSLKAIDSWLQERRELIVSYCRLAGLPPFEKDRHTMPSQDKIKEFCQLLMDYLSAGHFEVYEQIVAQCAVNGTNSRKLADSLYPKIAVSTDLALEFNDKYAEHLSTRNSGSFDLELSALGQAMEERFALEDKLIETLHAKHVSTTTTA
137	c_000000000001	162083	162827	r	Unknown	LIPO	K03772					Domain amino terminal to FKBP-type peptidyl-prolyl isomerase	PF01346		ATGGAGAAAAGAATGCGCTTTAAAACCAAATTAACTCTGGTCGCTGTTGCGCTGTTGGCGTTAACGGCTTGTCAGAAAGAACAAAAAGCTGAACCAGCACCAAAAATGGACACTGAACAAGCTAAACAAGCTTATAGCCTTGGCGTTTCAGCTGGCCGTTATCTGCAAAGCACTATCGACGAGTACAGCAAAATCTCTGTTGATCTGAATGCCCAGCTGATTTTAAAGGGTGTACAGGATGGTATGGCCGGTAAGTCTGATGTTACTGAAGAAGAAATTCAGCAGCTGTTAACTGCGCTGGACGAAACCTACCGCAATGAACAAATGAAGCTGGCTGAAGCCGCGGCGGCGTCAGCCAAGGCTGCAGGTCAGGCTTATCTTGACGAAAATGCCAAGAAA…	MEKRMRFKTKLTLVAVALLALTACQKEQKAEPAPKMDTEQAKQAYSLGVSAGRYLQSTIDEYSKISVDLNAQLILKGVQDGMAGKSDVTEEEIQQLLTALDETYRNEQMKLAEAAAASAKAAGQAYLDENAKKEGVTVTESGLQYEVLQAAEGAKPAATDTVKVHYTGTLTDGTKFDSSVDRGEPIEFPLNRVIPGWTEGVQLMSVGSKFRFTIPSELAYGERDMGTIPPNSVLVFEVELLDIVKPQ
138	c_000000000001	162919	163894	f	Extracellular	LIPO	K_NA					WD domain, G-beta repeat	PF00400		ATGAAATATCCTGTAATTTTGCTTGCCACCCTGTTGCTCGCCGGCTGTAGTAAGGTCGACACCCAGCCGTTGGCGCAGTACCCGCATGTGGCTCAGGGCAGTTATGCCGCCGCGCTTTCAGCCGATGGCCGCTTTGCTGCAGTGTCCTCTATCCAGGACGGTATCGCCTTTTGGGATCTGCAACAAAATGCCCTGAAGTATCACTGGCGCCATCAGGATAGTAGCGACAATCTGGTGTTTCACCTGGCGATCAGTGATAACGCCAGCCATGTCCTTAGCGCCGATCATCAGACCTTTGCCCTGTGGCGCACCGCAGATGGCCAGAACGTCGGCTATTGGCAAACCGATAACAGCAGTATCCGCGATATTGCTCTGTCTAACAACGGCGCCCATATTCTG…	MKYPVILLATLLLAGCSKVDTQPLAQYPHVAQGSYAAALSADGRFAAVSSIQDGIAFWDLQQNALKYHWRHQDSSDNLVFHLAISDNASHVLSADHQTFALWRTADGQNVGYWQTDNSSIRDIALSNNGAHILVGRSDNVVQHITLSSGRRLDFLGHSERINSVALSPNGRYALTGGNDYQAYLWDTQTAQILYSFPHPSRVTKVAFDPQGRYAFTADSQQLAQIWDIQSGQRVSSLQMLARQQVFSAVRFSQDGRFLLTGAPTRNLVLWDVQSGRELQRWRVSPRVGSRPPSAVVHAVAFLDENRIISESSSGLAEVWEIRYD
139	c_000000000001	163886	164114	f	Unknown	NO_SP						SlyX	PF04102		ATGACTGAGCAACCCTCAGCAATAGAACTACATTTGATTGAGCTGGAAAGTAAAATTGCTTTTCAGGAAGATACGATGCACAGCCTGCACGAGGAGCTGCTGGCTCATCAACGCAAGATTGAGCAACTGCAACGGCAAATTCTGCTGATGGCGCAAAAGTTACAACAATTACCGGAAGACAGCGGTATTTTGCGACCGGAAGAAGAACCGCCACCGCCGCACTATTAA	MTEQPSAIELHLIELESKIAFQEDTMHSLHEELLAHQRKIEQLQRQILLMAQKLQQLPEDSGILRPEEEPPPPHY
140	c_000000000001	164147	164354	r	Unknown	NO_SP	K07070	TIGR02443: conserved hypothetical protein	TIGR02443			Probable metal-binding protein (DUF2387)	PF09526		ATGACCACCCGTAAGAAAAAGCGTTTTATCGCTGGCGCGACCTGCCCGCAGTGTAAAGCCACCGATACCATGAGTTTGTTTATTGAAAACAATGTTGAAAAGGTGGAATGTGTGGCCTGTGGGCATCAGATGGCGCAGCCAGAGCAGCAAGTGGTGCAATCGACCCGCGAGAATGAATTGGTGATTGGGGTCTTTAAACCAGAATAA	MTTRKKKRFIAGATCPQCKATDTMSLFIENNVEKVECVACGHQMAQPEQQVVQSTRENELVIGVFKPE
141	c_000000000001	164450	166361	f	CytoplasmicMembrane	NO_SP	K06158			ABCF_EF-3	cd03221	ABC transporter	PF12848		ATGATCCAGCTTCAGCAGGTAGAATTAAGACGCGGTATCCAGGCGCTGTTTACAGGGGCCGATCTTACCGTATTTCCGGGGCAAAAGGTGGGAATTGTCGGCGCCAACGGTTGTGGTAAATCCAGCTTATTTGCGCTGCTGCAAGGTAAATTACATGCCGATGCGGGTAATGTCAGCATTCCTGCTGCCTGGGTGATCGCAACAGTGGCTCAGGAAACGCCGGCCCTGGACTGTTCCGCCCTGGATTATGTGTTACAAGGCGAGCCTGAACTCTATCCATTGCTGCTAAAAGCCCGCAGTCAATGCAGCGACAGCGATCTGGCAGCGGTACATCAGCAAATTGAAGCGCTGGATGGCTACCGTGCCGAGGCCAAGGCCGGCACCCTGCTGGCGGGTTTA…	MIQLQQVELRRGIQALFTGADLTVFPGQKVGIVGANGCGKSSLFALLQGKLHADAGNVSIPAAWVIATVAQETPALDCSALDYVLQGEPELYPLLLKARSQCSDSDLAAVHQQIEALDGYRAEAKAGTLLAGLGFSGEMQQQTVKSFSGGWRMRMNLARALMQKAELLLLDEPTNHLDLDAVLWLEKYLSNYPGTLLLISHDRDFLDAVTDNTVHIERQCLTLYKGNYSQFERQRAEQLAQHQANFEKQQRQVAHLQQFIDRFKAQATKARQAQSRIKALERMTILAPAHVDSPFNFSFREPRALPNPLLKLEQVQAGYSGKPILSNINFQLLPGSRIGLLGRNGAGKSTLIKLLSGELPPLAGELWYASGVSLGYFAQHQLETLRPQDSPLQHLVRLD…
142	c_000000000001	166375	166873	f	Unknown	NO_SP	K_NA	TIGR02444: TIGR02444 family protein	TIGR02444			Protein of unknown function (DUF2390)	PF09523		ATGCAGCAAATGACAGTGCAGCAGCTTAATGCCGATACCTTCTGGCAAGTCAGCCTGGCGTTTTACCCACAGGTGCAGCCGCTTTGCCTGCAGTTACAGGACAATTGGCAGGCCAATGTTAATCTGCTGCTGCTACTCAGCTATACCGAACAGCTGGGCTGGCAGCTGGATGCCGCCAGTCTGACGCAGGGCTTACAGCAACTAGCACCGTTAAGTCAGCATATTACTCAGGTATTACGCCAGTGCCGGCGAGAGCTGCCTAAACTGCCGCTGGATAGTAACCAGCAAACGGAACTAAAACAGGGAATTTTACAAACCGAGTTGGTGGCAGAACGGCTGGAGCAGCAACTGCTGTGTCACTACTTGCGCTTTACCCCGGCAAGCAACCCTGACAACCTG…	MQQMTVQQLNADTFWQVSLAFYPQVQPLCLQLQDNWQANVNLLLLLSYTEQLGWQLDAASLTQGLQQLAPLSQHITQVLRQCRRELPKLPLDSNQQTELKQGILQTELVAERLEQQLLCHYLRFTPASNPDNLSLYCQQLAAANEALQRALFDLRQAAARFAAAS
143	c_000000000001	166951	167092	f	CytoplasmicMembrane	NO_SP	K_NA					Protein of unknown function (DUF3149)	PF11346		ATGAACCTATGGCATGAGTTTTTAAACGACCCGGTGATCTTTATTTCTTTTACCGGCCTGGCCATTGTGATTGGCCTGTGCATTTTCTACGCCGTATATTTTATGTACAAAGTAGGTAATGCTGAGGAGCAAACCAAGTAA	MNLWHEFLNDPVIFISFTGLAIVIGLCIFYAVYFMYKVGNAEEQTK
144	c_000000000001	167125	167449	r	Cytoplasmic	NO_SP	K05524					Domain of unknown function (DUF3470)	PF11953		ATGGCCTTTGTAGTAGGTGAGAACTGTATCAAATGTAAATATACCGATTGTGTGGCGGTATGCCCGGTTGATGCGTTCTTTGAAGGGCCAAATTTTCTGGCTATTGATCCGCTGATTTGTATTGATTGTGGTTTATGCGAGCCGGAATGTCCGGCCACGGCGATTTTTCAGGAAGATAAACTGCCGCCAGGTCAGGAAGGCTTTGTCGCGTTAAATGCCGAGCTGGTTAAGCTGTGGCCGAATATCCGTGAAGTCAAACCGGCACCCGCCGATGCGGATGCCTGGAATGGTGTGGCCGATAAACTCCAGCATCTGGAGTATTAG	MAFVVGENCIKCKYTDCVAVCPVDAFFEGPNFLAIDPLICIDCGLCEPECPATAIFQEDKLPPGQEGFVALNAELVKLWPNIREVKPAPADADAWNGVADKLQHLEY
145	c_000000000001	167586	169212	f	Cytoplasmic	NO_SP	K07137								ATGTTACGTTTAACCGAAATTAAATTACCGCTGCAGCATCAGGATGAACAGGCTGAATTGCGCGCAGCCATTCTGGCCAAACTGGGCATCAGCGACAGTGATTTAAACCATTTCAGCGTGTTTAAACGTGGCATTGACGCCCGTAAAAAATCTGATATTCAACTGATTTATACCCTGGATCTGGACGTTGCCGGCGAAGCGGCACTGCTAAAACGTTTTCAGAAAGATCCGCATGTGTCGGTTGCGCCGGATACCCGTTATAAATATGTCGCGCCAATTCCTGCCGCCGCAGCTGAAAGACCAGTCGTGGTCGGCTTTGGTCCCTGTGGTTTGTTTGCCGCCCTGATCCTGGCCGAAATGGGCTTAAAACCTATAGTGTTAGAGCGCGGTAAAGCCGTG…	MLRLTEIKLPLQHQDEQAELRAAILAKLGISDSDLNHFSVFKRGIDARKKSDIQLIYTLDLDVAGEAALLKRFQKDPHVSVAPDTRYKYVAPIPAAAAERPVVVGFGPCGLFAALILAEMGLKPIVLERGKAVRERTKDTFGFWRGQALNTESNVQYGEGGAGTFSDGKLYSQVKDPKHYGRKVLTEFVAAGAPDEILYVSKPHIGTFKLVSMIEKMRAKITELGGEIRFSTRVDQLHINNQQLEGVTLHNGDYLPCRHLVLAVGHSARDTFQMLYDAGVYIEAKPFSVGFRIEHEQSLIDECRWGPNAGHPILGAADYKLVHHCQNGRTVYSFCMCPGGTVVAAASEEGGVVTNGMSQYSRHERNANSAIVVGIDPERDYPGHPLAGIDLQRKLERAA…
146	c_000000000001	169326	169638	f	CytoplasmicMembrane	SP									ATGCGTTGGTTTAATCTGTTTATCGCGGTGTTTTATCTGAGCCTGTTGGTGACAACAGACGCAGGTATTACCCATGACAGCAGATTATCGCCTTTAGCTGACAGCCCTTATCAGGCACTGCATGCTGAAAGCAGTAACCTCGGCCAAAGCAAAGGCAGTAACGAACAGGAACCGGATGAACCGGACAGCCTGATCGCCTCAGCTAAAGTGCTGAGCCACAGCCTGCCCGCTGCCATTAATACTTTTTACCAAACGCCCTGGTTATCACACCGTAGCAGCCCTGATAGTGCCCGCGCACCACCCATCGCCTAA	MRWFNLFIAVFYLSLLVTTDAGITHDSRLSPLADSPYQALHAESSNLGQSKGSNEQEPDEPDSLIASAKVLSHSLPAAINTFYQTPWLSHRSSPDSARAPPIA
147	c_000000000001	169715	170276	f	Unknown	NO_SP	K_NA								ATGAAAACTTTATCCTTATTCAATTTAGATGCCGTTGATCAATTAATTCAACCCGCCGACTTTACTGAAACCACGTTAAATTCACCGGCGCTGAGTGTGCTGAGTGATTTTAAACATAACCAGCCAACCCTGATCGAAGGTAACACCTCTGCCAGCCAGGCACTGCTGATGATGCAGCAGGAACACAGTCAGCTAAAACTGGTCGTCGATGCCGATGAGAATATGCTGGGTTTAATCCATATCGAACAGTTATCGGAGCAGGCGCTGTTACGCCAGGTGATGCTGGGCAATAGCCGCGATGAAATCAAGGTACGGGATCTGATGCGGCCACGTGAGCGCATCAAGGCGCTGGCCTATCAGCAACTACAAAACTGCACCATTGCCGATGTGGTCAATACC…	MKTLSLFNLDAVDQLIQPADFTETTLNSPALSVLSDFKHNQPTLIEGNTSASQALLMMQQEHSQLKLVVDADENMLGLIHIEQLSEQALLRQVMLGNSRDEIKVRDLMRPRERIKALAYQQLQNCTIADVVNTLQSNGEAFCLVVDRDNHQIRGVIHAQELARRLHMPLAIRQQPTFLRIFDSLTA
148	c_000000000001	170367	171156	f	Unknown	NO_SP	K_NA								ATGCAACACGCTTCCCGCTCCCCACGCCAGTACTATCGTAATGGTCCACCGCATCGCAGTGGTGCCGACGTTAACTTTGCCGATTTGGTAACGATTTTCGGCTTTAACAGCATCCATATTGGTCGCTGGGTGACTGCGGCCGAACAACAACAAGCGGCTAATTTATTCTTTGATGCCTTTGCCGATTTGCAACAATTGCTGAAAGTCCCAGCCGAGGTGATTTCACTGCGCGGTACCCTGGCCCTGACCTTTGGTATCGGCGGTCAACCCGGTGTTTGCGCTTTCTATCAACCACAGGGGCGGATCCTGGCGCTGGCCAAAAATGCTGGCGGCGGCAGCCTGGCACACGAGTGGATGCACGCTTTCGATCATTATATTGCGCAGAAAATGTTTCAGGGT…	MQHASRSPRQYYRNGPPHRSGADVNFADLVTIFGFNSIHIGRWVTAAEQQQAANLFFDAFADLQQLLKVPAEVISLRGTLALTFGIGGQPGVCAFYQPQGRILALAKNAGGGSLAHEWMHAFDHYIAQKMFQGEVSAGQFASRTWLTRQPVKAHPLNALLDQAFTKLFVSDDGCDVSDFFQHCRNLDQAASRLYLSLPEEMTARAFEKVLQSQSLKNSFLVAGTRQTAAARAGVYPEPQLTAELGQLWLGYFRLLGQQLQTV
149	c_000000000001	171152	172463	r	CytoplasmicMembrane	NO_SP	K_NA	GGDEF: diguanylate cyclase (GGDEF) domain	TIGR00254	GGDEF	cd01949	Diguanylate cyclase, GGDEF domain	PF00990		ATGCCAGCTTCGTTATACCACGCTTTAGGTGAATATATTGATGTGTTACTGGATGCGGTTTGTGCTGTAGATCGCGATGGTAATTTTCAATTTTTAAGCTCTGGTGCAGAACGTATTTTTGGTTACCCAGCCAGTGAGATGCTTGGCCGGAGTATGCTGGACTTTATCCACCCAGATGACATTCCGAAGACGCTGGCCGCGGCGCAGGCCATCAATACCGGGCAAATCAAGACTGATTTCGAAAACCGCTACCTACGCAAAGATGGCCAGATTGTACATTTGCTTTGGTCAGCACGCTGGTCGGCAGATAAGCAGCAGCGGGTCGCCGTGGCGCGTGATATTACCAGTTTAAAATTGGCGGAAAGCCGCCAACATGCGCTCTATGCTATTTCCGAGGCG…	MPASLYHALGEYIDVLLDAVCAVDRDGNFQFLSSGAERIFGYPASEMLGRSMLDFIHPDDIPKTLAAAQAINTGQIKTDFENRYLRKDGQIVHLLWSARWSADKQQRVAVARDITSLKLAESRQHALYAISEAAFAAENLQDLYRQLLQIVQQLMPIQACVIARRTVADSINLAYQYLPDGDTQSAAEATELCYRLLQDRGSASLPLIRKRADHNLWLGVRLISHTNVLGAMVLLVSSQTAVSHHADADLLDFVAQHMAVAIERKELLARLQHSALYDELTGLPKRELFYDRCRQAMAQAQRHQCQLAICYLDLDGFKPVNDQFGHSVGDDLLQQVAQRLIQNVRQADTVARFGGDEFVILLSEVDSAEQAAVAAEKIRQSFSMPFQLPSLSLTITASI…
150	c_000000000001	172560	174129	r	Unknown	NO_SP	K_NA					GMC oxidoreductase	PF00732		ATGGCTAAGCAGTCACCGCAACATCTGGACGCCAGTCAATTTACCGCCGATCAGCAATTTAGCGCCGATGTGGTGATCATTGGTAGCGGCGCCGGTGGCGGTATTGCCGCTGAGTTACTGGCTAAGGCCGGTTTGCAGGTATTGTTACTGGAAGAGGGTGCCTACTATGATCGCGATGATTTTGTCATGGAAGAGCGCTGGGCCTATCCGCAGCTGTATCAGGAAGCAGCGGGGCGTAAAACCCGCGATCAGGCGATTGGTATTCTGCAGGGCCGCACTGTAGGTGGCTCAACCACCGTTAACTGGACTACCTCAATCCGCACCCCTCAGCCAACAGTCAGCTACTGGCAAACAGAATTTGGCCTCGACTTTAGCGGTGACAATACGCTAAGTCCTTAT…	MAKQSPQHLDASQFTADQQFSADVVIIGSGAGGGIAAELLAKAGLQVLLLEEGAYYDRDDFVMEERWAYPQLYQEAAGRKTRDQAIGILQGRTVGGSTTVNWTTSIRTPQPTVSYWQTEFGLDFSGDNTLSPYFALAEQRLNIHRWPVPPNANNAKLQQGCERLGWEYTVIDRNVNGCANLGYCGMGCPINAKQSMLVSTIPSALAQGARLISRLSVRQLHWQGNQVQSLTAVPVDRFFHPRAEIQVRIRAKHFIVAAGAIGSPALLLRSKVPDPSGRLGKHTYLHPTVISGALFNEDINGHAGAPQSIYSDQFVWPSDGQAGYKLEVPPLHPVLMATKLTGQAQAHAALMQQFNQLQVTIALLRDGFHPQSQGGSVSLDAQQQPLLDYPISDYLWQGM…
151	c_000000000001	174128	174653	r	CytoplasmicMembrane	TATLIPO	K_NA								ATGTGGCCTAAGGCTTCCAAAAAAAGAATAACGATGAATCGCCGCCAATTTATCCTGTCAGGCCTGGCGCTTGGCACCACCGCAACGCTGGGAGTTAACGGTTATCAGCTGCTAAACAGTGATGACACGGCTAATTCTGAGCTGGTACTTGCTGCCTTGCTACCGGCCTTATTATACGGTGCTTTACCCACAGCGCCGGCAGAGTCTGACGCCGCCATTAGCCGGACTATCGTAGCGGTGCACGACAGCCTGGCATTTTTGCCGCTACGCCAGCAGCAGGAACTACAACTGCTATTTAATTTACTGGCAAAGCGGCTGGGCCGGCTGGCGCTAAGTGGCCACTGGTTGCCGCTGGCTGAGCTGAGTCTGCCACAACGGCTGACGTTATTTGCCCGCTGG…	MWPKASKKRITMNRRQFILSGLALGTTATLGVNGYQLLNSDDTANSELVLAALLPALLYGALPTAPAESDAAISRTIVAVHDSLAFLPLRQQQELQLLFNLLAKRLGRLALSGHWLPLAELSLPQRLTLFARWRDSYLGVLQQAYHGLRELLFAAYYSQPEHWAALNYTAPRFR
152	c_000000000001	174674	175685	f	Periplasmic	NO_SP	K07019					alpha/beta hydrolase fold	PF00561		TTGCAAGCACAGCTCGGACCAGCCAGTCATCATCTTCATACCACCAGCTTTAGCGCGCCCTGGTGGCTACGTAATGCCCATCTGCAAACTATTTTTGCTAAGTATTTAAGCCCAAAGCAGCAGGTGCCAACCTACCCGGAAATGTTAGCCTTACCCGATGGTGATGAACTGCAGCTCAACTGGACCGAACAACTGCCAGTAACTGAGCAAAGGCCACTACTGGTGATCCTGCATGGTTTAGCCGGCGATCTGCACAGCCACTATATTCAGGGGCTGCTGGCCGAAGTAACACGCCGCAAACTGCCAGCGGTAGTGATGCATTTTCGTGGTTGTCATGGCAAACCGAACAAGCTGCCACGGGCCTATCACAGCGGCGATACTGCCGATATTGGCTATTTA…	LQAQLGPASHHLHTTSFSAPWWLRNAHLQTIFAKYLSPKQQVPTYPEMLALPDGDELQLNWTEQLPVTEQRPLLVILHGLAGDLHSHYIQGLLAEVTRRKLPAVVMHFRGCHGKPNKLPRAYHSGDTADIGYLLSQLQQRFPAMPLTAVGFSLGGNVLVKYCGEQASANPLRAAVAICPPLDLAACAKRINQGLSKIYQRYLLARLKRQTLAKLAQFPDFPLPLTPAQVQQFNSIAEFDQHYTAPIHGFRDAADYYQRASGKAWLKAITIPTLIIHASDDPFLSDAVIPSPAELSPQVEYRLSRHGGHVGFVGGKHPFRTEFWLNQQICDYLQQWA
153	c_000000000001	175775	176579	f	Cytoplasmic	NO_SP	K_NA			MPP_YbbF-LpxH	cd07398	Calcineurin-like phosphoesterase	PF00149		ATGTTAAATTGCAATACCATCTTCCTGTCTGATATTCATCTGGGCTGTAAAGACTGTCAGGCCGAGTATCTGCTGCATTTTTTGCAGCAAACCGAAGCCAACACCATTTATCTGCTGGGGGATATTGTTGATCTTTGGGCCATGCAGCGTCAGGTGCACTGGCCACAGGCGCAGAATCAGGTGGTACAACTGCTGCTGCAAAAAGCCGAGCAAGGCACTAAGGTCGTATATATTCCCGGTAACCATGATGAGGCGATGCGGCTGTATCGTGGCAAGTTGTTTGGCAATATTAAAGTGCAACTCAGAGGCGAACATACCACGGCGCTGGGTAAAAAATTATTACTGCTCCACGGTGACGAATTCGATAAAGAGGTCAGCTTTGGTCCGCTGCAAAGCTGG…	MLNCNTIFLSDIHLGCKDCQAEYLLHFLQQTEANTIYLLGDIVDLWAMQRQVHWPQAQNQVVQLLLQKAEQGTKVVYIPGNHDEAMRLYRGKLFGNIKVQLRGEHTTALGKKLLLLHGDEFDKEVSFGPLQSWLGDNLYDLLLFLNRWYNRVRRVTGGRYFSLAAYIKSRVPGALKAIGRYRQAAIKKAKRGGYDGVVCGHIHHPELTLEDGIIYCNDGDWIDSCTALLEHSDGSLALYHWAEQAECLAALPLQAIQTKALSDSKAA
154	c_000000000001	176819	177320	f	Unknown	NO_SP									ATGACAACGAAAACGGTTCCATTCAGTGCCAGGATAAGCATTGAAGACGCTGAATTTATCAGTACTCTGAGCTATGAAGGTGCACATACCCCGTCGGATAAACTACGTGCCCTTCTGGCAGAAACTCGTAATAAACGCGCCAATTTCGACAATTTTGCGGCAAATTTGGCACAAATGACCGAGTGGCTGCAGCAGTTAAGCCGACCACTGTTGGTGAGACAGCAACAACTGCAACTCAGAACAGAGGGTATTAATCGCGTACTCGATGCTCTGCCTGAGCTGTTGGCGATACTGCAAACTGCGGCGGCACGAAGCCCGCAGCTGAATATCAGGGAGCTGCAGGAGGCCGAAGGCCAAACAATGCAACAAGTGTTAAACATTTTGTCATTGCTACTCCCT…	MTTKTVPFSARISIEDAEFISTLSYEGAHTPSDKLRALLAETRNKRANFDNFAANLAQMTEWLQQLSRPLLVRQQQLQLRTEGINRVLDALPELLAILQTAAARSPQLNIRELQEAEGQTMQQVLNILSLLLPLAVTQPQQATQQGVIKLAELITQHHTATQGAQQ
155	c_000000000001	177316	177985	f	Cytoplasmic	NO_SP	K03969					PspA/IM30 family	PF04012		ATGAGTGAAAGTATTACCCGCCGGGTAGCCCGGTTAGTCAGTGGCAGTGTCAATGCCCTGGTGGATGCAATGGAGAGCAGCTCTCCGGAAACCGTAATGGAGCAAACAATACGTGAGCTGGACTCCGCTATTGCTGACACCCGCAGTGAATTGGGACAGCAAGTTGCACAAAAACATCTGGCCAGTAAAAAATTAATGGAGGAGAACAGCCGTTACGAAACGCTAAGCGAGCAACTCAATGTTGCTGTTGCCAACGGTCGTGACGATCTTGCCGAAGCCGGCATTGCAGAGCAAATGGATATTGAAGCACGGATCCCGGTGCTGGAAGCATCAATAGCCGATTGTGCCGCACGTGAAAAAGAGCTCGAAGGTTTTATTCAGGCATTACAGGCGAAGAAG…	MSESITRRVARLVSGSVNALVDAMESSSPETVMEQTIRELDSAIADTRSELGQQVAQKHLASKKLMEENSRYETLSEQLNVAVANGRDDLAEAGIAEQMDIEARIPVLEASIADCAAREKELEGFIQALQAKKREMRAELQAFVTAQQAKASTASPLTASNHSAEQKAERAADAFSRVLERSSGIAARDSSLGNAGKLAELEELSRKNRVAERLAALKAGKS
156	c_000000000001	177984	178656	f	CytoplasmicMembrane	NO_SP	K_NA					Protein of unknown function (DUF1449)	PF07290		ATGTTACAGCTACTGCTGGCCAGCGAAAACCTGCTATTTAGCGTCGCGCTATTACTGATGTTATTAATTGGCCTACTCGAGCTAATCGCAGTGCTATTTGGTTCGAGTTTCAGTTCATCCCTTGAGAGCTTACTGCCGGAGGTTGAGATCGCGCCTCATACTGAGGTGGGTCAACTAGACGCCGACTCAGCCTTAAGTCGCTTTTTCGGTTGGCTAAGGATTGGCGAAGTGCCACTGTTGATGCTGCTGGTCCTTATGCTACTCAGCTTTGGCCTATTAGGCCTAATCATGCAAAGCTTTTTACTGTCGATGCTTGGGTTTATGGCGCCAGCCTGGTTAGCAACCCCTGTGGTGCTATTCGCGAGCTTACCTATGGTGCGCTTTAGCGGAGGGATACTG…	MLQLLLASENLLFSVALLLMLLIGLLELIAVLFGSSFSSSLESLLPEVEIAPHTEVGQLDADSALSRFFGWLRIGEVPLLMLLVLMLLSFGLLGLIMQSFLLSMLGFMAPAWLATPVVLFASLPMVRFSGGILHRLMPRDETTAVTSDSLLGRIAIITLGTARQSYAAEARVKDQHGYQHYIQVEPDNPEECFVQGTEVLLLTRQGAVYKAIKNANPHLSEAE
157	c_000000000001	178703	180443	f	CytoplasmicMembrane	NO_SP	K_NA			SPFH_flotillin	cd03399	Flotillin	PF15975		ATGCTATTGGAAAATTTTTCTCACATCTTAGTTATCGCTGGTGCAGTACTCGTTGCCTTGATTATCCTGGGCATGATCCTCGCGCGGCTGTATAAACGGGCAACCAAAGAGATATCCTTTGTACGTACAGGCTTTCGTGGTGAAAAAGTCATCATGAATGGCGGTGCAATAGTACTACCCGTTTTGCATGAAATTATTCCGGTGAATATGAACACCTTAAGACTGGAAGTTCGTCGTGCAGCGGAGCAAGCACTAATTACCCGTGACAGAATGCGCGCCGATGTTACGGCGGAATTCTATGTCAGAGTCAAGCCAACCGTAGATGCTATCGCCAATGCCGCACAAACGCTGGGTTTAAAAACCATGAACCCTCAGGAACTGAAAGAACTGGTAGAAGGT…	MLLENFSHILVIAGAVLVALIILGMILARLYKRATKEISFVRTGFRGEKVIMNGGAIVLPVLHEIIPVNMNTLRLEVRRAAEQALITRDRMRADVTAEFYVRVKPTVDAIANAAQTLGLKTMNPQELKELVEGKFVDALRSVAAEMAMEELHEKRVDFVQKVQHVVSEDLLKNGLELESVSLTGLDQTAFEHFNPQNAFDAEGLTKLTQAIESRRKIRNDIEQETDLAIKTKNLEAERAKLQISREEEYARLEQEREVSIRRASQMAEIAREQAEKKREAEEAQIAAQREIDLKRIISERDIDNETIQKERAVREMEIAKQRAVEQAEIERQKAIELASQEKAIAVAEKSRSESEAKAEADKARALAVRQEEGVMTVRQTEQAERAKQVELIMARQLAE…
158	c_000000000001	180542	182141	r	Cytoplasmic	NO_SP	K01610	pckA: phosphoenolpyruvate carboxykinase (ATP)	TIGR00224	PEPCK_ATP	cd00484	Phosphoenolpyruvate carboxykinase	PF01293		ATGTCCGATCTGGATTTGGGCCAATACGGCATCACAGATGTCACGGAAATCGTATATAACCCATCTTACGAGCTGCTGTTCGCCGAAGAAACCCGCAGTGATTTGCAAGGTTATGAAAAAGGTAAGCTGACCGAGCTTGGCGCAGTATCAGTCGATACCGGCATCTTTACCGGCCGCTCTCCGAAAGACAAGTATATCGTGCGTGACGACACTACCCGCGATACCGTCTGGTGGTCAGATCAAGGAAAAAACGATAATAAGCCCATCAGTACAGAAGTTTGGGCTGATTTGAAAACACTGGTTACCCGCCAGTTATCCGGCAAAAGACTCTTTGTTGTCGACACCTTTTGTGGTGCGAACGCCGACACCCGCTTAGCGGTACGTTTTATTACTGAAGTG…	MSDLDLGQYGITDVTEIVYNPSYELLFAEETRSDLQGYEKGKLTELGAVSVDTGIFTGRSPKDKYIVRDDTTRDTVWWSDQGKNDNKPISTEVWADLKTLVTRQLSGKRLFVVDTFCGANADTRLAVRFITEVAWQAHFVKNMFIRPTDEELKSYKPDFIVMNGAKCTNPDWQKHGLNSENFVAFNLTERIQLIGGTWYGGEMKKGMFSMMNYFLPLQGIASMHCSANVGKDGDVAVFFGLSGTGKTTLSTDPKRQLIGDDEHGWDDDGVFNFEGGCYAKTINLSKENEPDIYNAIRRDALLENVTVLADGKIDFNDGSKTENTRVSYPIYHIDNIVTPVSKAGHAKKVIFLTADAFGVLPPVSKLTKEQAKYHFLSGFTAKLAGTERGITEPTPTFSS…
159	c_000000000001	182351	183176	r	Cytoplasmic	NO_SP	K01082	bisphos_cysQ: 3'(2'),5'-bisphosphate nucleotidase	TIGR01331	CysQ	cd01638	Inositol monophosphatase family	PF00459		ATGTTTTTAAGCAAACTGCTGGAGCCAGTGAAAGCCACTGCCCGTGAGGCCGGTGCGATTTTATGGGAGCTTTACCAGAGCGGTGAGTTTAGTCAGCAACAAAAGCAGGATACCAGCCCGGTAACCAGTGCCGATCTGGCTGCCAACAAACATATCATTGCCAGGCTCAGTGAACTCACGCCTGATATTCCGATTATCTCTGAAGAAACCCAGATCCTACCGCTGGCACAACGTTCAGATTGGCCGCGCTACTGGTTGATTGATCCGATGGACGGTACCCAGGAGTTTGTTGCCCGCAGCGGTGATTTCGCGGTGAGTATTGCTCTGGTGGAGCATGGTTGGCCGGCGCTGGGCGTGATTTTCTGGCCGAAAGAGCAGTTGTTGTATTACGCCACCCGC…	MFLSKLLEPVKATAREAGAILWELYQSGEFSQQQKQDTSPVTSADLAANKHIIARLSELTPDIPIISEETQILPLAQRSDWPRYWLIDPMDGTQEFVARSGDFAVSIALVEHGWPALGVIFWPKEQLLYYATRGNGAFKQQHNLINRIRVQQYQPGEPLRIAVSRRQPRQLIHDLLQQPEQAEFIALGSCSLKSCLVAEGKADCYLRLGPTGEWDTGAVQVIVEEAGGKILDSQFAPLSYNQRETLGNPDFMVIGAAVQPWSELIKARQTAREL
160	c_000000000001	183129	183741	r	Cytoplasmic	NO_SP	K08312			ADPRase_NUDT5	cd03424	NUDIX domain	PF00293		ATGACGCAGCGCACACCTGACAAACAAAAACCGGAAATTCTGTCGCAGCAAATTGTGGCGCAAAGCCGGCTGTTTAAAGTGGAGCAACTGGAGCTGCGGTTTAGCAATGGCGAACAGCGGGTATATGAACGGATGCGCGGCAGCAACCGCGGTGCCGTGATGATTATCGCCTGTCCGGATCCGGAGCACCTGTACCTGGTGCGCGAATACTGTGCCGGCACCCATGATTATCAGCTGGGGTTTCCCAAGGGCTTAATCGATCCGGGTGAGGATATTCTGACAGCGGCTAACCGCGAGTTAAAAGAAGAAATTGGTTTTGGCGCGCACCGCTTTGTACAGCTGAAGTCACTGGCGTTAGCGCCGGGCTATTTTAATGCTACAATGCACCTAGTGCTGGCC…	MTQRTPDKQKPEILSQQIVAQSRLFKVEQLELRFSNGEQRVYERMRGSNRGAVMIIACPDPEHLYLVREYCAGTHDYQLGFPKGLIDPGEDILTAANRELKEEIGFGAHRFVQLKSLALAPGYFNATMHLVLAFDLYPEQQAGDEPEPLELVRWLRQDSAALLQQADFTEARSVAALLLAQQYLEANPDVFKQTAGASESHCP
161	c_000000000001	183809	184502	f	Cytoplasmic	NO_SP	K20881	HAD-SF-IA-v3: HAD hydrolase, family IA, variant 3	TIGR01509			Haloacid dehalogenase-like hydrolase	PF13419		ATGCTGCAATGGTCAGAAATCGATACCGTGCTATTGGATATGGACGGTACCCTGCTGGATCTGCATTTTGACAATTATTTCTGGCAGGTACATTTACCGGAGCGCTGGGCCGCCATTACCGGGATCAGCCCCGCTGAAGCCAGTGCCGAACTGATGGCCGAATACAGCAAGCTGCAGGGCAAGCTGGAGTGGTACTGTCTGGATTACTGGGGGAAACGGCTGCAACTGCCGATCACCGAGCTTAAACGGGAGATTATCGATAAGATCCGGATGCGAGATGATGTGCCGGAGTTTTTAACCGCGCTAAAAGCCAGTGGCCGCCATATTGCCCTGGTTACCAATGCACATCCTGACAGTTTGTCACTGAAACTGGAACGCACCGATCTGGCCAGATATATT…	MLQWSEIDTVLLDMDGTLLDLHFDNYFWQVHLPERWAAITGISPAEASAELMAEYSKLQGKLEWYCLDYWGKRLQLPITELKREIIDKIRMRDDVPEFLTALKASGRHIALVTNAHPDSLSLKLERTDLARYIEQLISTHEFGVTKESQQLWHKLQHRLGFDPERTLFVDDSLPILEAAREFGIKHLLGVANPDSQKPGNHYHGFSMVTDYRSLLGDIYQSRGVLPASAG
162	c_000000000001	184515	185265	r	CytoplasmicMembrane	NO_SP						Type II secretion system (T2SS), protein N	PF01203		ATGAAACAACATTGGCCTTTGGCCGCACTGGGCTTGGTTGCCTACTTGCTGTTTATGCTGGTATTAACGCCGGCAGCCTGGTGGTTAAAGCTGGTGAGCTTACCGCCACAACTGCAACTGGGTCAGGTTACGGGCACCCTGTGGCAGGGGAAGGTGCAACAGCTGCGCTTCCAGCAACTGCAGTTAAATGAACTGAACTGGCAGCTTAACCCCTGGTCATTACTGCGCTTACGCTTAGATCTGGCACTGCAATCCGGTAGTGTGCAGCAAAATCAGCAACCCTATTTGCAGGCCCGGGTCTGGGCCACGCCGGCGGGTATCAGTGTGCATTCCAGCCTGATTAAACTGCCGGTACCTTTATTGCTGCCATTACTGCAATTGCCGATGCCGGTGCAGGCC…	MKQHWPLAALGLVAYLLFMLVLTPAAWWLKLVSLPPQLQLGQVTGTLWQGKVQQLRFQQLQLNELNWQLNPWSLLRLRLDLALQSGSVQQNQQPYLQARVWATPAGISVHSSLIKLPVPLLLPLLQLPMPVQAGGELVLDIQRLTLQSGRCQTLAGQLSWFDASLQPPTGTWLQLQQFNARLECDEQQPVLITDPANILALDVRATVNAAGKLQVSGTLKPAAELPAEVHQAMQFVGAPDAEGRYRLNF
163	c_000000000001	185266	185734	r	CytoplasmicMembrane	NO_SP	K02462					Type II secretion system (T2SS), protein M	PF04612		ATGAAACAACGGGTACTACTCTGGTGGCAAGGTTTAGCGCAACGCGAACAACAACTGCTGCTACTCTGTGTTCCTGTGCTGTTGCTCGGCGCCTTTTACTGGTTGTTGTGGCAACCACTGCACCAGGCTCAGGCGCGCAACGCAGTAGCAATTCAACAGGTACAGCAACAGCTGCAGGCGTTACAACAGGCGGCTCCGTTGTTGCAGGGCGCCGCGGTAACGGCACGCAGCGGTGGCAGCTTGTCGCAAATTATCAGCACCAGTGCCCGAAGCTTTAATATCCGGGTTAGCCGGATGCAGCCGCAGAATGAGCAGTTGCAACTGGTACTGGAAGATGTGGCGTTCGAGCAATTGTTGCCCTGGTTGCACCAGCTGTACTATCAGAACGGGGTGCGGCTG…	MKQRVLLWWQGLAQREQQLLLLCVPVLLLGAFYWLLWQPLHQAQARNAVAIQQVQQQLQALQQAAPLLQGAAVTARSGGSLSQIISTSARSFNIRVSRMQPQNEQLQLVLEDVAFEQLLPWLHQLYYQNGVRLVQVDVAATDKAGIVRVRRMVIE
164	c_000000000001	185730	186921	r	CytoplasmicMembrane	NO_SP	K02461	typeII_sec_gspL: type II secretion system protein L	TIGR01709			Type II secretion system (T2SS), protein L	PF05134		GTGAATGAACAACTACTAATCCGGCTGGCCAGTCAGCCTGAACAACCAATCAGCTGGCTGGTCTATGCACCGCTCACCGCAGACATCATAGCCAGTGGCGAGGTAGCCGGTGTGGCGGCGCTAGCCGCACTGGCCGAGCGACTGGGGCGGCGCAACGTTATCGCGCTGGTACCGGCCGCAGATGTGGTACTGAAAACGGTGACCTTACCGGCCAAGCCGAACCGTCAGTTACTGCAGGCGCTGCCCTATATGCTGGAAGAAGAGCAGGCTGAAGATATTGATAAGCTTTTTATCGCGCACGGACAGGCTGAACTGCAGCAGGGGCAGTACCGGCAGCAGGTCGCGATTTGCCAGCGCGAACGTTTGCAGCAATGGTTAGATTGGTTGCAGCAGGCAGGC…	VNEQLLIRLASQPEQPISWLVYAPLTADIIASGEVAGVAALAALAERLGRRNVIALVPAADVVLKTVTLPAKPNRQLLQALPYMLEEEQAEDIDKLFIAHGQAELQQGQYRQQVAICQRERLQQWLDWLQQAGFNVSRMLPDALLLPADALPACIELQQQWLLRLDSWQATAIDSAWWQDYLALAALPQLTTYSPWPEHIVQPHQAAAPELPLALLARGLTATSFNLLQGPYTPKKPQNKTWQQWRLSAALAGGLLLAYLLQLGIGVWQQQRQLTQLTAELQTNYLQLFPGERIVNLNRQLQQKLQAAGVGPNEQNFFVQLQALQQRLEGLPDVKLDSLRYDAARHELRFSASAAGFQSFEQLKTVLEQAGYSIEQGALSNDGSRVQGTVVMRGKV
165	c_000000000001	186917	187910	r	CytoplasmicMembrane	NO_SP	K02460					Type II secretion system (T2SS), protein K	PF03934		ATGAACAGATGCTATCCGCGGTCACAAGGAGGCGCAGCCTTAATCACCGTACTCTTGATCGTGGCGATTGTGGTCGTGCTGGCGGTTGAGATGAGTGGCCGCTTGCAGTTGCAAATACAACGGCAACAGAATTTGCAGCAACAGCAGCAGGCGTTTTGGTACGCAATGGGGGCAGAAGCCTTTACCCGGGTGTTGTTGCGTCGTTCGTTGCAAGGGCAGGATGTGGTGCATCTGGGGCAGGATTGGGCGCAGCAGGGCGCGAGCTTTATGGTGGATGACGGCCAGATCGCCGGAGAAATCCGTGATCTGAACAGTTGCTTTAACCTGAATGCGTTGCAAAAACAACCAGACCGGCAACAAGGTCAGGTGCAGACGCTGGCGCAGCGCACCTTCCTGCGT…	MNRCYPRSQGGAALITVLLIVAIVVVLAVEMSGRLQLQIQRQQNLQQQQQAFWYAMGAEAFTRVLLRRSLQGQDVVHLGQDWAQQGASFMVDDGQIAGEIRDLNSCFNLNALQKQPDRQQGQVQTLAQRTFLRLLELVAADLSMPAENLTARLSDWLDEDGILNSAGGAEQDDYAALLFPYYTANSLMVSETELRLILDLTPADYQLLLPYICVLPENDVLLLNVNTLTEQSAVLLQALLPEMTETQAQDAILNRPEQGYTDVESFLQSPALAGLTVPADVKAALSVKSEYFRLQATTAYQESGFQQSTLFKREENNAIRVLARRFGGQG
166	c_000000000001	187906	188521	r	CytoplasmicMembrane	PILIN	K02459	gspJ: type II secretion system protein J	TIGR01711			Type II secretion system (T2SS), protein J	PF11612		ATGCGCCGGGTTAAGGGTTTTACCTTTATCGAAATGTTATTGGCGACGGCGATCTTTGCGATGGTGGGATTAGCCTCGGTAGCCATTCTGAGCAATGTCACGCAAAGTGATGAATTATCACGGCAGCACTTAACGCAACTGCGCCAGTTACAACAGGCCATGCTGCTACTGGAGCGTGATTTGCTGCAGATCAGTGCCCGGCAGGTCCGGATCCAGGGAGACCCGCCGAAACAAGAGCGCTTGTGGGGTGAGCCGTTTTTGCTCGGTAGTGAGGATCATGGTATCAGCTTTACCCGCCAGGGCTGGCGTAATCCGGGGATGTTGCTGCCCCGCAGCGAATTGCAGGCGGTGGCCTATCGCTTGCAAGACGGGCAATTACAACGTTTGTTTACCTTATAC…	MRRVKGFTFIEMLLATAIFAMVGLASVAILSNVTQSDELSRQHLTQLRQLQQAMLLLERDLLQISARQVRIQGDPPKQERLWGEPFLLGSEDHGISFTRQGWRNPGMLLPRSELQAVAYRLQDGQLQRLFTLYVDAVNDTEPQQQMLLDGVEAFAIEYWYNERWEERWHHQYLPQAVKVTLKQQQLGEIERLYVLPDGLWRGAE
167	c_000000000001	188507	188885	r	CytoplasmicMembrane	PILIN	K02458	gspI: type II secretion system protein I	TIGR01707			Type II secretion system (T2SS), protein I	PF02501		ATGCGGCAGTGGCGCGGTTTTACTTTACTGGAAGTGTTGATCGCGTTGGCGATTTTTGCCACCGCCGGTGCGGCCATTTTGCAGGCCAGTGCCAGTCATTTGCGCGCCGTTGCTCAGTTGGAAGAATTAACACTCGCCAGCATGATTGCCAATAATCAACTGCAGCAGGCGCAACTGAATCGCAGCTGGCCACCGCGTGAGCTGGAGCAGGGCGAAGTCAGCCTCGGCAACCGGGATTGGCAATGGCAATTACGAGCCGTTACGGTGCCTGATCAGGATTTGCGTGAGCTGCAGATTAGCGTGCGCCTGGCTGAGCAGCCGGAGCAAGTCGTCTATCAGCTGAAAACCTATATAGGGCGTCCCGATGCGCCGGGTTAA	MRQWRGFTLLEVLIALAIFATAGAAILQASASHLRAVAQLEELTLASMIANNQLQQAQLNRSWPPRELEQGEVSLGNRDWQWQLRAVTVPDQDLRELQISVRLAEQPEQVVYQLKTYIGRPDAPG
168	c_000000000001	188884	189451	r	CytoplasmicMembrane	PILIN		typeII_sec_gspH: type II secretion system protein H	TIGR01708			Prokaryotic N-terminal methylation motif	PF07963		ATGCTGCGCCGTGCCGGCTTTACCTTGCTGGAAGTGATGCTGGTGTTGCTGCTGATTGGTATTTTAGCCAGTGCGGTGGTATTTACCTTTAGCGGCGATAGCACCGAGCAGCGGCTGGAAAGAGAGGCAACACGTTTTAGCCAGGTGTTTCAGTTTATTGCCGACACGGCGTTACTGCGACAGCAGGAGTGGGGGCTGGTGGTAAGTCAGCAACAATATGCCTTCGTTTATTATGGGCCGGATGGTTGGCAATGGGCGCCTGAGGTTGCCGCTGCTAAAACCTATCAGTTGCCGGAGCAATTGTCGCTGCTGCTGGAGTTAGAAGGCTTACCTGGTGCTGAGCTGAATTTACTTGGTCAGGTCAGCTGGCAGCAGGAAGCGCAAGCTGAGGCTTCGGAT…	MLRRAGFTLLEVMLVLLLIGILASAVVFTFSGDSTEQRLEREATRFSQVFQFIADTALLRQQEWGLVVSQQQYAFVYYGPDGWQWAPEVAAAKTYQLPEQLSLLLELEGLPGAELNLLGQVSWQQEAQAEASDTPAADKPPLPQVFILSSGEITPFRLVLQAAEQRPPVQVRVGTDFSVPLSRFSGAE
169	c_000000000001	189450	189894	r	CytoplasmicMembrane	PILIN	K02456	typeII_sec_gspG: type II secretion system protein G	TIGR01710			Type II secretion system (T2SS), protein G	PF08334		ATGTTAAGGCAAAAGCAACAAGGTTTTACTCTGCTGGAAGTGATGGTGGTCATCGTGATCCTCGGCATCATTGCCAGTATGGTGGTGCCTAACCTGATGGGTAATCAGGAACAGGCGGCACGGCAAAAAGTGGTGGTGGATATTCAGCAACTGGAAAGCGCTTTGGATATGTATCGCCTGCGTAATGGTTTCTACCCGACAACAGAGCAGGGCCTCGACGCTCTGGTCACGGCGCCCACCTCGCAGCCGGTACCGCGGGTCTTTCCGGAGGGTGGCTTTATCCGGCGTTTACCAAAGGATCCCTGGGGAGAGGAGTATATTCTGGTCAGTCCCGGACAGTTAGGGCGGATTGATGTCTTTAGTAAGGGCCCGGATCGGGTAGCCGGTACCAATGATGAT…	MLRQKQQGFTLLEVMVVIVILGIIASMVVPNLMGNQEQAARQKVVVDIQQLESALDMYRLRNGFYPTTEQGLDALVTAPTSQPVPRVFPEGGFIRRLPKDPWGEEYILVSPGQLGRIDVFSKGPDRVAGTNDDIGNWNLDADGAGGN
170	c_000000000001	189895	191116	r	CytoplasmicMembrane	NO_SP	K02455	GspF: type II secretion system protein F	TIGR02120			Type II secretion system (T2SS), protein F	PF00482		ATGGCGGCCTTTGAGTTTCAGGCATTAGATAGCAGCGGTAAAAAAAATAAAGGGGTGTTGGAGGCTGATAACGCGCGCCACGCCCGGCAAATTTTACGTGAGCGTAAACTGACGCCGCTCAGTGTGGAACTGGCGTCACAGCAGGAAAAAAAACTCGCCAACCGCGGCCCCTGGTTGCAGCGGCGGATATCTGCTGCCGAATTGGCGCTGATCACCCGGCAACTGGCCACCCTGGTTGAGGCCGCGCTGCCGATAGAAAGCGCGTTGTTAGCGGTTGCCGAGCAGTGCGAGAAACCCCGCCTGAAAAATATGCTGATGGCGGTGCGCTCTAAGGTCGTAGAAGGCTACAGTCTGGCAGAGGGGCTGGCGGAGTTTCCGTATGTGTTTGATCATTTATTC…	MAAFEFQALDSSGKKNKGVLEADNARHARQILRERKLTPLSVELASQQEKKLANRGPWLQRRISAAELALITRQLATLVEAALPIESALLAVAEQCEKPRLKNMLMAVRSKVVEGYSLAEGLAEFPYVFDHLFRSMVAAGEKSGHLEQVLNRLADYTEQRQYMRSQILQAMLYPLILTGFAILVISILLAAVVPKIVVQFEHMGESLPGSTLFLIAASDFLRHYGVLVLLAILLTAVAWQRALQKPGLRLQWDQLVLRLGLLGKVARGLNTARFARTLSILNASAVPLLEAMRISAEVLSNSYMRLALADATARVREGASLKSALEQSRLFPPMMLHMIASGEKSGQLDAMLARAANAQDTEFETLVKVSLKVFEPVLVAVMAGMVLFIVLAILQPILA…
171	c_000000000001	191115	192621	r	Cytoplasmic	NO_SP	K02454	type_II_gspE: type II secretion system protein E	TIGR02533	PulE-GspE	cd01129	Type II/IV secretion system protein	PF00437		ATGACAGAGATGGAACAACTTAATCCGGTACTGACGCAGCGGGTGCGATTGCCCTTTAGTTTCGCCAAAAGGTTTGGCGTGCTGCTGCAGCCGCATCACGATGGCTGGTTGCTCTACGTGCAGCCGGCCACGCCGCCACAGGCGTTACTGGAAGTGCGTCGTTTGCTGGCGCAGCCGTTTAAGGTGCAGCAACTGGATGCTCTGGCTTTTGAAGCTCTGCTGGAAGCCGCCTATCAGCGCGATTCCAGTGAAGCGCAGCAGATTATGGAAGATATCGGTAACGAGGTCGATCTGGCGTCACTGGCGGAAGATATCCCGGAAGCCGAAGACCTGCTGGAAAACGAAGACGATGCGCCCATTATCAAACTGATTAACGCCATGCTCGGCGAAGCCATTAAG…	MTEMEQLNPVLTQRVRLPFSFAKRFGVLLQPHHDGWLLYVQPATPPQALLEVRRLLAQPFKVQQLDALAFEALLEAAYQRDSSEAQQIMEDIGNEVDLASLAEDIPEAEDLLENEDDAPIIKLINAMLGEAIKLGASDIHIETFEKALIIRFRVDGLLREVLRPNRRLSSLLVSRIKVMAKLDIAEKRVPQDGRISLRIAGRAVDVRVSTMPSSHGERVVLRLLDKNNSHLNLADLGMTPAVQQLFSQLILKPHGIILVTGPTGSGKSTTLYAGLTEINTKDRNILTVEDPIEYELEGIGQTQVNTKVNMTFARGLRAILRQDPDVVMVGEIRDLETAQIAVQASLTGHLVLSTLHTNTAAGAITRLEDMGVEAFLLSSSLLGVLAQRLVRTLCPHCKA…
172	c_000000000001	192617	194711	r	OuterMembrane	SP	K02453	type_II_gspD: type II secretion system protein D	TIGR02517			Bacterial type II and III secretion system protein	PF00263		ATGAAATCAGCTTTTTTCTCCAGGGCAAGACGCCCGTTGGCGACGGCGCTGCTGGCTGCGCTACTTAGCTTCAGCGTCGTGGCGGACAGCGACATTCGCTACTCTCCCAATTTCAAAGGTACCGACATTAATGAGTTTATCAATATCGTCGGTATGAACCTGAAAAAAACCATCATTGTCGATCCGCAGGTCCGTGGCCGGATTAATGTGCGCAGCTACGATATGCTGACGGAAGAACAGTACTACCAATTCTTCTTAAACGTACTTCAAGTCTACGGTTTTGCTGTGGTCGAGATGGAGAGCGGCATCCTGAAGGTGGTACGCGACAAGGATGCGAAAACCTCGAATATCCCGGTGGTTGGGGATGAGGCGCCGGGCTATGGCGATGAGATGGTGACA…	MKSAFFSRARRPLATALLAALLSFSVVADSDIRYSPNFKGTDINEFINIVGMNLKKTIIVDPQVRGRINVRSYDMLTEEQYYQFFLNVLQVYGFAVVEMESGILKVVRDKDAKTSNIPVVGDEAPGYGDEMVTRVVPVRNVSVRELAPLLRQFVNQGGGGHVVNYDPSNVIMMTGPAALVNRLVDIIQRVDKAGDQELEILKLNFASAAEIVRILESIYRTQNRGEQPDFLVPRIVADERTNSVIVSGEAQARQRVIELARRLDAELQTSGNTRVFYLKYAKAEDLVPVLTGVSDSIAAEAQGAQQSGQPAPRRAAGGRSISIEAHADSNSLVITAQPDMMRSLEDVVRQLDIRRAQVLVEAIIVEVFDGNGTDFGVQWLNANGGGTNFTGTNTIPIVN…
173	c_000000000001	194739	195687	r	CytoplasmicMembrane	NO_SP	K02452	typeII_sec_gspC: type II secretion system protein C	TIGR01713			Type II secretion system protein C	PF11356		ATGCACGCGACACTTCACCCGAAACTACAACTTGGCTGGCAATATTTACAGCGGCTGCCGTTACAACCGCTGCGCCTGGTGCTGAATCTGCTGTTGGTGCTGCTACTGGCTTGGTTGCTGGCGCGCTTAAGCTGGCAACTGGTGCCCCAACCGGTTGCCCCTGCGCTTCCAGCTGGTGTTAGTGTGACGCCAGCACAGCAAGCCCCGGTTGCGCTGAATAACCTGTTACGTTACGCCCTGTTTGGTCAGGCCTCGGCTGAGGTGACTACACCTGCCGTAGCGCAGGTAACCGAAGCACCGAAAACCCAATTAAATGTTAAGTTAACCGGCCTGGTCTCAGTGCCAGGCCGACCGGAGGCCGGCAGCGCCATCATTGAACAGCGCGGCAGCGAGACCACC…	MHATLHPKLQLGWQYLQRLPLQPLRLVLNLLLVLLLAWLLARLSWQLVPQPVAPALPAGVSVTPAQQAPVALNNLLRYALFGQASAEVTTPAVAQVTEAPKTQLNVKLTGLVSVPGRPEAGSAIIEQRGSETTYAVGDQIEGTRARLSQVLEDRVLLEQNGRFETLMLDGIEFTRIAQANAGLGQSDNNADYQLQAEEPIVLAAPIASGVINPDVQVQRDEILAEPMKFFDYVRVSPVQRDGQLVGYRLMAGKDAALFAQMGLQQNDLAIEINGIPLNDMQQAMRVINDLRDASEARLKIERDGEIRDILFSLSQ
174	c_000000000001	195847	196261	f	Cytoplasmic	NO_SP	K04762			S4	cd00165	S4 domain	PF01479		ATGCCACAAACTACCGCCAACGCTACAGCTACCGACCTTGTTGTTCGCCTTGATAAATGGCTTTGGGCCTGCCGCTTTTATAAAACCCGCGGCCTGGCTAAGGAAATGATTGAGGGCGGCAAGGTGCACTATAATGGTCAGCGCTGTAAAGCCGGTAAGTTGGTTGATATCGGTGCCACAGTGCGACTGGCACAAGGGGCAGACGAAAAAATCGTGCTGGTCCGCGGGCTGTCTGATAAGCGCCTGGCAGCACCTCTGGCACAACAACTTTACGAAGAAACCGCCGAAAGTTTGGCAGAGCGGCAAAAACGCGCCGAACTGCGAAAAAACAATGCGTTATTTGCGCCACACCCGGAAACAAAACCGGACAAAAAGGAGCGCCGGCAGCTCTTGTTACTT…	MPQTTANATATDLVVRLDKWLWACRFYKTRGLAKEMIEGGKVHYNGQRCKAGKLVDIGATVRLAQGADEKIVLVRGLSDKRLAAPLAQQLYEETAESLAERQKRAELRKNNALFAPHPETKPDKKERRQLLLLKSQQ
175	c_000000000001	196271	197114	f	Cytoplasmic	NO_SP	K04083			Hsp33	cd00498	Hsp33 protein	PF01430		ATGACTGATGCACTAATCCGTTTTTTATTTCAACAAAAGCATGTGCGTGGTGAGTTGGCCTATGTTGAGGATAGCCTCGATAAGATGCTACAGCATCACCAGTACCCACTGCCGGTCAAGCAATTACTGGCAGAGCTGGTGGTTGCGACCAGTTTACTGACCGCCACCCTGAAATTTGAGGGTGAAATTGCGGTACAGCTGCAAGGTGATGGACCAGTGCGTTTCGCGGCAGTCAATGGCGATCATCAGCAAGCCTTCCGGGGTGTGGTGCGGATGCAGGCTGAACTTAGTGGTGACAACTTCCGGGATCTGGTCGGTAATGGCTACCTGGTCGTGACCATCACACCGGTGCAGGGTGAGCGCTATCAGGGCATTATTCCGCTGAGTGGCGACAGCCTG…	MTDALIRFLFQQKHVRGELAYVEDSLDKMLQHHQYPLPVKQLLAELVVATSLLTATLKFEGEIAVQLQGDGPVRFAAVNGDHQQAFRGVVRMQAELSGDNFRDLVGNGYLVVTITPVQGERYQGIIPLSGDSLTSTLEAYFAQSEQLPTRLYIYTDISNRNRAAGFMLQVLPVEQDKAREDFNELVVLSDTLTAGELLDLPPEEVLHRLFHQEVVEVFPAQQISFVCGCSKQKCESALFSLGRAVIAEQLALGGLDMACEYCNKSYHFSADELQSIHDQL
176	c_000000000001	197167	200911	r	CytoplasmicMembrane	SP	K_NA	GlyGly_CTERM: GlyGly-CTERM domain	TIGR03501	PA_subtilisin_1	cd04818	Subtilase family	PF00082		TTGGGAAAAATGAATAAAACCCTGCTGGCAACAGCTGTCGGCTTGGCTATTTCCGGGTCTGCGGTAGCCGGCATCGAGCAATTCAGAACAGCACATGGCCAAAGTGTGCACGAAATCTTTAATAACCAAACGGCAGTTAGCCTACATGCTGAAACTGAGCAACCGAGTGCCTGGTTAATCCTGCTAAATGCCCCGGCGTCCAGTGACGCCTTGCAAGGCTCGCGCTTTGATCAACAGTTGGCGGCACAGTATCAGCTGACTGCAGAACAAATTCAGCAGGAAGTGACGTTTCAACTGCACAGCGTCGATCCGGATGCTGAAATCTTACTGGCGACCAAACATCTGGCAGCTGGTTTGGTGGTGAACGCCTCTACTGAAGCTCTGGCCGAGATGCGTAAG…	LGKMNKTLLATAVGLAISGSAVAGIEQFRTAHGQSVHEIFNNQTAVSLHAETEQPSAWLILLNAPASSDALQGSRFDQQLAAQYQLTAEQIQQEVTFQLHSVDPDAEILLATKHLAAGLVVNASTEALAEMRKHSAVQNILPIYDSKPMVVDSAEYIRALQTVQSGKATGEGIRVAILDSGVDYTHALLGGPGTTAAYNAALSDQVNAPAWPVGQIIGGYDFLRNDPNPIDDVRLAGAGHGTSVAHSVSGIAPKVAFYAYTVCTNTCPGVAQLRALEASMDPNGDGNMEDRVDIINMSLGGQFGSTQAVSGTQFLIQRAVKLGTNLVISAGNDGNVPFRVGGPSTTPNALSVGAMTHPKAAVGVFEAAVIDGATAVMTASAFNRTLDFAFSSANTPLVV…
177	c_000000000001	201187	202498	r	CytoplasmicMembrane	NO_SP	K07638			HATPase_c	cd00075	Histidine kinase-, DNA gyrase B-, and HSP90-like ATPase	PF02518		ATGAGATTTTTCCCGCGCAGCGCTTTCGGGCAAACGGTATTCCTGATTGGCATCATGCTGTTAATTAATCAGGTGGTGTCTTACCTGTCAGTCGCTTTTTATGTGATTAAACCCAGCACCCAGCAAATCAGTCATCTGGTCGCCAAACAGGTCCGGTTGGCATTGCCAGCGACAGCCACCAATCCTGAGTTACAACAGGCTATAGCGGCACATTTTCAGCAAGCGACACAGGTGCGGGTATTTGACGAGCAGCAAGCTTTACGAGAGGGACTGGCCGAGGCCAGTTATTACGGGTACTTCTCACAACAACTGTCGGATGAGCTGCAGCAGCAAGCCGAGGTCCGAATTTCACAAACCGATAGTTTTATCTTCTGGGTCAGACCAGATCTTGAGCAGGAC…	MRFFPRSAFGQTVFLIGIMLLINQVVSYLSVAFYVIKPSTQQISHLVAKQVRLALPATATNPELQQAIAAHFQQATQVRVFDEQQALREGLAEASYYGYFSQQLSDELQQQAEVRISQTDSFIFWVRPDLEQDLWVRVPLAGLDEASFPLLTFYLLMIGALSVLGGWTLARHLNRPLQKLQQAALQVGRGEFPPPLSEQEGATEILAVTKAFNYMAQGIRQLEEDRALLMAGVSHDLRTPLTRIRLASEMMSESDAWIRDGIINDIEDMNAIIDQFIDYLRHHKQEEPQLLDLNELVRDLVQAEQVQQRQILTYLDPALPLVALRRLAMKRMLNNLLENALRYSEGDIEISTGYERAAKWLYLEVRDHGPGIPEHKMQAMFSPFVQGDEARGSGGSGLG…
178	c_000000000001	202494	203220	r	Cytoplasmic	NO_SP	K07659			REC	cd00156	Response regulator receiver domain	PF00072		GTGGTCACTGAAACAACCAAGATTCTGGTAGTCGACGATGATTTGCGACTACGCTCTTTGCTGGAGCGCTACCTGGTGGAACAAGGCTATCAGGTACGTAGCGTGGCGAACTTCGAACAAATGCAACGTTTGATGGAACGCGAACACTTTCATTTGCTGGTGCTGGATTTGATGTTACCCGGTGAAGACGGTTTGTCGATCTGTCGCAAGTTGCGCCAGCAGGAAAACGAAATCCCGATCATTATGTTAACGGCAAAGGGTGACGAGGTAGATCGGATTATCGGCCTGGAAATGGGGGCTGATGATTATTTGCCTAAGCCCTTTAACCCAAGAGAGTTGTTAGCAAGGATCCGCGCGGTATTGCGGCGCAAAACCAAGGAGGTGCCGGGCGCGCCCAGT…	VVTETTKILVVDDDLRLRSLLERYLVEQGYQVRSVANFEQMQRLMEREHFHLLVLDLMLPGEDGLSICRKLRQQENEIPIIMLTAKGDEVDRIIGLEMGADDYLPKPFNPRELLARIRAVLRRKTKEVPGAPSQAEGIVEFGPYRFNLATREMFKGEQQLPLTSGEYAVLKVLVSHPREPLSRDKLMNQARGRDYSAMERSIDVQVSRLRRMLEDDAANPRYIQTVWGLGYVFVPDGSLNG
179	c_000000000001	203336	203537	r	Unknown	LIPO									ATGAAAGTGCGCCAAAAAATTGCCATCGTCGCGTCCTTGCTGCTGTTAGCTGGCTGCAGCTCGACGCCGGTGCAGACTGCCCGTAGTCAGCTTGATCAGGATTATATTAATCAGGTCGAAGCCGCAGCGAAGAAAAACAGTCTCAGCCCCAGGATTTACTGGGTTAACCCGCCCATGAAAAAGGACGCGGGCCAACAGTAA	MKVRQKIAIVASLLLLAGCSSTPVQTARSQLDQDYINQVEAAAKKNSLSPRIYWVNPPMKKDAGQQ
180	c_000000000001	203717	204221	f	Cytoplasmic	NO_SP	K04760	greB: transcription elongation factor GreB	TIGR01461			Transcription elongation factor, N-terminal	PF03449		GTGAAACGCACCAGCAGTAAAACCTTGCTAATTACCCGCGAAGGCTATCAACAGCTCAAAGCCGAACATGATGAGCTCTGGTTCAAAAAACGCCCGGAGATCACCCGTATTGTCAGCTGGGCTGCCAGCCTTGGCGATCGTTCGGAGAATGCCGACTACACCTACAATAAGAGATTACTTCGGCAAATTGACAGTCGGCTGCGCTTTTTACGCAAACGGCTGGAGGAGCTGACTATTGTCGATTACTCACCACAGCAAGCCGGCCGGGTGTTCTTTGGCGCCTGGGTCGAATTGGAAGATGATGCTGGCAATAGCCTGAAATTTCGCATTGTCGGCCCGGATGAAATCTACGGCCGCAAAGACTATATCTCGATCGACGCCCCTATGGCCCGCGCCTTA…	VKRTSSKTLLITREGYQQLKAEHDELWFKKRPEITRIVSWAASLGDRSENADYTYNKRLLRQIDSRLRFLRKRLEELTIVDYSPQQAGRVFFGAWVELEDDAGNSLKFRIVGPDEIYGRKDYISIDAPMARALLKKQVDDVATVSTPNGPKDWYIVAIDYPQPTQPS
181	c_000000000001	204269	206591	f	Cytoplasmic	NO_SP	K06959			S1_Tex	cd05685	Tex-like protein N-terminal domain	PF09371		ATGTCTATGCTGATTAATCAAATTGCTACTGAAATCGCCGCCCGCCCGGAGCAGGTTGCCGCCGCCATCGCCTTGCTGGATGAAGGCGCAACAGTGCCTTTTATTGCCCGTTACCGGAAAGAGGTCACCGGCGCCCTGGATGACACCCAGCTGCGTACCCTGGATCAGCGCCTGAGCTATTTGCGAGAACTGGAAGAGCGGCGCCAGGTGATCTTAAACACCATCGCCGAGCAGGGCAAACTCACCGCCGAACTGGAACAACAAATTCGCGCCGCAGATAATAAAACCCGGCTCGAAGATTTGTATTTGCCCTACAAAACCAAAAGACGGACTAAGGGCCAGTTGGCGATTGAAGCCGGGATTCAGCCACTGGCTCTGCTGCTGCTCTCAGAACCAACA…	MSMLINQIATEIAARPEQVAAAIALLDEGATVPFIARYRKEVTGALDDTQLRTLDQRLSYLRELEERRQVILNTIAEQGKLTAELEQQIRAADNKTRLEDLYLPYKTKRRTKGQLAIEAGIQPLALLLLSEPTRQPEQEALAYLNAEAGYADVKAVLEGAKYILMEQFAEDADLLARLRAHLSQHAVLQSRVVAGKEQEGAKFSDYFEHSEALKQVPSHRALAMFRGRNEGILNLQLLPELSEQPHAVCEQMVAEQFQIRQLDRPADAFLRTVVQWTWKVKLQLHLENDLLSELRERAEAEAIRVFARNLKDLLMAAPAGMRPTLALDPGLRTGVKVTAIDETGKLLNHTTIYPHAPQNQWDKSVQVLSALCKAYQIELIAVGNGTASRETDKLAAEVI…
182	c_000000000001	206638	207511	r	Unknown	NO_SP	K_NA					SprA-related family	PF12118		ATGCAAATCACCTCCTATTACCCCAACGTCAGCATTAACACCGCGAATCCGGCCACGGAGCAGGCGCGGCGTGATATGCAGCGGCGTGAGCCGATTGAGCCGGTAAAGGAGTTGGAAAAAGGTGCCGCTGAGCGGCCGCTGGCGACAGATGATCGGCAACGTGGTGCTGCGAATAGTAGCGCGAATGTTACGCTGTATGATGCCAATGGTAAGGAAACCGAGACGCAGCAAGCGATAACAGGTGAGCAGGGTGAGCGCGGCGAGCAGGAAGAAAAGCAAGAGTCCGGGCAACAGTCGGAACAAGAACAACAACAGCAACAGGCCGAGCAGCGGGAAATTCGCGAACTGCAGGCGCGTGATCAGGAAGTCCGGGCACATGAGCAGGCCCATGCCATTGTC…	MQITSYYPNVSINTANPATEQARRDMQRREPIEPVKELEKGAAERPLATDDRQRGAANSSANVTLYDANGKETETQQAITGEQGERGEQEEKQESGQQSEQEQQQQQAEQREIRELQARDQEVRAHEQAHAIVGGRYASAPSYDYQQGPDGKRYAVGGEVQIDLAPVPGDPAATVQKMQQVKAAALAPAEPSAADRSIAAEAGQRLLQAQAELIAEKAPLANAAASDSSTTEEGSTAAESQLTQADAADIVLPQRERLEWQALMARRSQVIENFYQLATEPAQRPLRQQV
183	c_000000000001	207516	207837	r	Unknown	NO_SP	K_NA								ATGCAAATTCAGTCTGCCTTTAGTGCCGGCATGCAAGGTTTGCAGCGCGCGTCCAATGTGATTAGCGAAGAAACGCTGAATATCAACCGACAGACAACCCAGAGCCGGCAACAGGACCAGCAGGTAGCGGCTGCTGATGCACAGCAGACGGCTAATCCGACGCCTACTAATGCTGCAGCCGAGCCGAACCGTGCCGCCGGCACCGATACCACTCAATCACTGGTGCGTCTGGAACAACAGGAATTGCTGGCTCAGGCCAATGTCCGGAGTTTGCGCACAGCCGATGAAATGCTCGGTAATATTATTGATATCCGGGTCTGA	MQIQSAFSAGMQGLQRASNVISEETLNINRQTTQSRQQDQQVAAADAQQTANPTPTNAAAEPNRAAGTDTTQSLVRLEQQELLAQANVRSLRTADEMLGNIIDIRV
184	c_000000000001	207950	208706	r	Cytoplasmic	NO_SP	K02170	bioH: pimelyl-[acyl-carrier protein] methyl ester esterase	TIGR01738			alpha/beta hydrolase fold	PF00561		ATGGCAGAACACAGCACAACCGCCAAACCAACACTGGTACTGTTACATGGCTGGGGCTTAAATCAGGGCGTTTGGTCCGAAGTCCAGCAACAACTGGCTGGCGATTTTCAGGTCTTGGCGTTGGATCTGCCCGGTTTTGGCCTGAGCCGACAGTTTCCGCCTGCTTACCGTCTGGATGAGGTGCTGTCCCAGCTTGCTGCGCAGCTGCCAGAGCAAAGTTATCTTTGTGGTTGGTCGCTGGGCGGTTTGCTGGCCATTGCGTTGGCCGCGACCTATCCGGACAAGGTTAAGCAACTGGCGCTGGTGGCTGCGACGCCGAAATTTCTGGCGACAGATGACTGGCCCGGGATGCGCGCCGAAGTGATGCAGCAGTTTGCCAGTGCCCTGAGCCAGAATTTG…	MAEHSTTAKPTLVLLHGWGLNQGVWSEVQQQLAGDFQVLALDLPGFGLSRQFPPAYRLDEVLSQLAAQLPEQSYLCGWSLGGLLAIALAATYPDKVKQLALVAATPKFLATDDWPGMRAEVMQQFASALSQNLPQTIQRFLAIQALGSEHAKQDILKLRDSIAHFPEAQPQAVVQALTLLADTDLRQQFAALTQPVVGCYGRLDSLVPVAVLPLLQQLQPAAKLTVLAKASHAPFISHPGEFCQWLRSALQ
185	c_000000000001	208736	209453	f	Cytoplasmic	NO_SP	K_NA			PRTases_typeI	cd06223				ATGGATCTGCTCAACCTGCTGCGTGCTGGCTGGCAACGGCTGTTGCCCTCACCTTGTTTATGGTGCAGCCTGCCGGTAATCCATCATCATTTTATGCTGTGTCAGGCTTGCCGCAGCGCGCTGCCGCAGTTTCCGTATCAGCTGTGTCATTTTAACCTGTTGTTCTTACCTGCTGTGCAACAAGGGCTGCCGCAGTGCCAGTTTGACCGCCTGCTCAGTTTAGGCTGGTATCAACAGCCCTATCAACACTGGATCAGCCGTTGGAAGTATCAACAGGATCCGTATGCCGGCGCTTTACTGCAGCAGGAGTTTTGCGCGTTGTTGCAGCGATATCAACAAAGCCAGCCGTTACCACAGGCACTGGTTTATGTGCCGATGGCGCCAGCTCGCGAGCGGCAA…	MDLLNLLRAGWQRLLPSPCLWCSLPVIHHHFMLCQACRSALPQFPYQLCHFNLLFLPAVQQGLPQCQFDRLLSLGWYQQPYQHWISRWKYQQDPYAGALLQQEFCALLQRYQQSQPLPQALVYVPMAPARERQRGFNQARVLAESAAKSLGIPLLHCLQRCRTTAPQQGLNRQQRLANLRQAFRLIDTQLPPKLALIDDVVTTGSTANQLAQLLRAAGVTELSLWTLAVTPASAHSSI
186	c_000000000001	209437	211984	r	CytoplasmicMembrane	SP	K_NA			M14-like_1_1	cd06238	Zinc carboxypeptidase	PF00246		ATGAAAAAAATGTTAGGCATCATCCTGCTCTGCAGTATCTGGCAGGTGCAGGCAAGTTATTTTGACGAGCCGGTGGCGACTGAGGTACCGGCACCCGAGCAGGTGCTCGGATTTCCGGTGGGCGAATGGCATGCCAGGCATGACCAGATCCAGCGTTATTTCGAGGTGCTCGCTGCCCAGTCACCGCGGGCCGAGCTGGAAGTGATTGGCAGCAGTCATGAGCAAAGGCCATTACTGCAGCTGGTGGTGTCGGCGCCGGAAAATCTGGCGCGGTTAGAACAAATCCGCAGCCAGCATCTGGCACAGGTGCGGGGCAGCCGGGCGGTAAGTGATGACAGCCCGGTGATTATCTGGTTGGGTTACGGCGTGCACGGTAATGAACCCAGTGCCGCTAATGCA…	MKKMLGIILLCSIWQVQASYFDEPVATEVPAPEQVLGFPVGEWHARHDQIQRYFEVLAAQSPRAELEVIGSSHEQRPLLQLVVSAPENLARLEQIRSQHLAQVRGSRAVSDDSPVIIWLGYGVHGNEPSAANAALVLAHYLAASNSPEVQQWLRQAVILIQPSMNPDGHDRFALWANMHRGKTPVADPQHREHIEPWPNGRPNHYWFDLNRDWLLLQHPESQARIAQFHKWQPNVVGDFHEMGTNSSYFFQPGIPSRNYPLTPERNFELTRILAGFHAQAFDQRGQLYYTEESFDDFYVGKGSTYPDVTGSVGILFEQASSRGHAQESINGLLTFAATIKNQFDASLSTIRGSVANRQALLSYQQEFFQSAAQQARAERTKGYILTESQDRSRLEALLQ…
187	c_000000000001	212109	212688	f	Cytoplasmic	NO_SP	K07400	YhgI_GntY: IscR-regulated protein YhgI	TIGR03341			NifU-like domain	PF01106		ATGATTACGATTTCAGAACAGGCTCAGGCACACTTTGCCAAATTGCTGGAGAAGCAAGCGGCCGGCACTCATATCCGGGTGTTCGTGGTCAATCCGGGCACGGCCCAGGCGGAATGTGGCGTATCTTACTGCCCGGCTGATGCGGTAGAAGACACCGATATCCGCTTACCTTTTAACGGCTTTGATGCCATCGTTGATGAAGAAAGTAAGCCGTTTTTAGTGGACGCTGAAATCGATTTTGTCACCGATCAGATGGGTTCACAGCTGACCCTAAAAGCGCCGAATGCCAAAGTACGCAAGGTGAGTGACAATGCCCCGTTGATGGAGCGGGTGCAATATGTGATTGACAGCGAGATCAACCCGCAACTGGCTAACCATGGTGGCCGGGTCAGCGTGATG…	MITISEQAQAHFAKLLEKQAAGTHIRVFVVNPGTAQAECGVSYCPADAVEDTDIRLPFNGFDAIVDEESKPFLVDAEIDFVTDQMGSQLTLKAPNAKVRKVSDNAPLMERVQYVIDSEINPQLANHGGRVSVMEITESGVAVLQFGGGCNGCSQVDLTLKEGIEKELLNRFSGELAGVKDITEHQRGEHSYY
[truncated: 3,224 more rows]

## Sheet: Table S10. Paeni Interpro
Table S10. Paeni-Cedars genome annotations with InterProScan, PSORTb, SignalP, dbCAN, and KEGG.
[truncated: 6,233 more rows]

[truncated: 4 more sheets: Table S11. Anaero Interpro, Table S12. FeGenie Heatmap, Table S13. FeGenie Clusters, Table S14. Metal conc]
